# Supplementary material for: Crystal structure of aqua­tris­(isonicotinamide-κN)bis­(thio­cyanato-κN)cobalt(II) 2.5-hydrate
Source: Acta Crystallogr E Crystallogr Commun. 2016 Aug 9;72(Pt 9):1263–6. doi: 10.1107/S2056989016012470 (PMC5120703; doi:10.1107/S2056989016012470)
Supplement: Supplementary file 1 [file e-72-01263-sup1.cif]

##############################################################################
#                                                                            #
# This CIF contains the data in a paper accepted for publication in          #
# Acta Crystallographica Section E. It conforms to the requirements of       #
# Notes for Authors for Acta Crystallographica Section E, and has been       #
# peer reviewed under the auspices of the IUCr Commission on Journals.       #
#                                                                            #
# Full details of the Crystallographic Information File format               #
# are given in the paper "The Crystallographic Information File (CIF):       #
# a New Standard Archive File for Crystallography" by S. R. Hall, F. H.      #
# Allen and I. D. Brown [Acta Cryst. (1991), A47, 655-685].                  #
#                                                                            #
# The current version of the core CIF dictionary is obtainable from          #
# ftp://ftp.iucr.org/pub/cif_core.dic.                                       #
#                                                                            #
# Software is freely available for graphical display of the structure(s)     #
# in this CIF. For information consult the CIF software page                 #
# http://www.iucr.org/resources/cif/software.                                #
#                                                                            #
# This file may be used for bona fide research purposes within the           #
# scientific community so long as proper attribution is given to the journal # 
# article from which it was obtained.                                        #
#                                                                            #
##############################################################################
data_I
_database_code_depnum_ccdc_archive 'CCDC 1497322'
_audit_creation_method     SHELXL-2014
_chemical_name_systematic
;
Aquatris(isonicotinamide-\k<i>N</i>)bis(thiocyanato-\k<i>N</i>)cobalt(II)
2.5-hydrate
;
_chemical_name_common     ?
_chemical_formula_moiety     'C20 H20 Co N8 O4 S2, 2.5(H2 O)'
_chemical_formula_sum     'C20 H25 Co N8 O6.50 S2'
_chemical_formula_iupac     '[Co (N C S)2 (C6 H6 N2 O)3 (H2 O)], 2.5H2 O'
_chemical_formula_weight     604.53
_chemical_melting_point     ?
_shelx_space_group_comment
;
The symmetry employed for this shelxl refinement is uniquely defined
by the following loop, which should always be used as a source of
symmetry information in preference to the above space-group names.
They are only intended as comments.
;
_space_group_crystal_system     monoclinic
_space_group_name_H-M_alt     'C 2/c'
_space_group_name_Hall     '-C 2yc'
loop_
    _space_group_symop_operation_xyz
    'x, y, z'
    '-x, y, -z+1/2'
    'x+1/2, y+1/2, z'
    '-x+1/2, y+1/2, -z+1/2'
    '-x, -y, -z'
    'x, -y, z-1/2'
    '-x+1/2, -y+1/2, -z'
    'x+1/2, -y+1/2, z-1/2'
_cell_length_a     19.2539(16)
_cell_length_b     13.1442(8)
_cell_length_c     20.7913(16)
_cell_angle_alpha     90
_cell_angle_beta     97.327(10)
_cell_angle_gamma     90
_cell_volume     5218.8(7)
_cell_formula_units_Z     8
_cell_measurement_reflns_used     6260
_cell_measurement_theta_min     4.3
_cell_measurement_theta_max     56
_cell_measurement_temperature     200(2)
_exptl_crystal_description     block
_exptl_crystal_colour     'red-brown'
_exptl_crystal_size_max     0.11
_exptl_crystal_size_mid     0.08
_exptl_crystal_size_min     0.06
_exptl_crystal_density_diffrn     1.539
_exptl_crystal_density_meas     ?
_exptl_crystal_density_method     ?
_exptl_crystal_F_000     2496
_exptl_absorpt_coefficient_mu     0.872
_exptl_absorpt_correction_type     numerical
_exptl_absorpt_process_details
;
(X-SHAPE and X-RED32; Stoe, 2008)
;
_shelx_estimated_absorpt_T_min     ?
_shelx_estimated_absorpt_T_max     ?
_exptl_absorpt_correction_T_min     0.7751
_exptl_absorpt_correction_T_max     0.9200
_exptl_special_details     ?
_diffrn_ambient_temperature     200(2)
_diffrn_radiation_type     MoK\a
_diffrn_radiation_wavelength     0.71073
_diffrn_measurement_device_type     'Stoe IPDS-2'
_diffrn_measurement_method     '\w-scans'
_diffrn_detector_area_resol_mean     ?
_diffrn_reflns_number     29661
_diffrn_reflns_av_R_equivalents     0.0604
_diffrn_reflns_theta_min     2.627
_diffrn_reflns_theta_max     28.016
_diffrn_reflns_theta_full     25.242
_diffrn_measured_fraction_theta_max     0.991
_diffrn_measured_fraction_theta_full     0.996
_diffrn_reflns_limit_h_min     -25
_diffrn_reflns_limit_h_max     25
_diffrn_reflns_limit_k_min     -17
_diffrn_reflns_limit_k_max     17
_diffrn_reflns_limit_l_min     -27
_diffrn_reflns_limit_l_max     27
_refine_special_details     ?
_reflns_number_total     6260
_reflns_number_gt     5098
_reflns_threshold_expression     'I > 2\s(I)'
_refine_ls_structure_factor_coef     Fsqd
_refine_ls_matrix_type     full
_refine_ls_R_factor_all     0.0529
_refine_ls_R_factor_gt     0.0397
_refine_ls_wR_factor_gt     0.0870
_refine_ls_wR_factor_ref     0.0936
_refine_ls_goodness_of_fit_ref     1.012
_refine_ls_restrained_S_all     1.012
_refine_ls_number_reflns     6260
_refine_ls_number_parameters     339
_refine_ls_number_restraints     0
_refine_ls_hydrogen_treatment     constr
_refine_ls_weighting_scheme     calc
_refine_ls_weighting_details
              'w=1/[\s^2^(Fo^2^)+(0.0525P)^2^+5.5230P] where P=(Fo^2^+2Fc^2^)/3'
_atom_sites_solution_hydrogens     mixed
_atom_sites_solution_primary     ?
_atom_sites_solution_secondary     ?
_refine_ls_shift/su_max     0.001
_refine_ls_shift/su_mean     0.000
_refine_diff_density_max     0.325
_refine_diff_density_min     -0.552
_refine_ls_extinction_method     none
_refine_ls_extinction_coef     .
loop_
    _atom_type_symbol
    _atom_type_description
    _atom_type_scat_dispersion_real
    _atom_type_scat_dispersion_imag
    _atom_type_scat_source
    'C' 'C' 0.0033 0.0016
                         'International Tables Vol C Tables 4.2.6.8 and 6.1.1.4'
    'H' 'H' 0.0000 0.0000
                         'International Tables Vol C Tables 4.2.6.8 and 6.1.1.4'
    'N' 'N' 0.0061 0.0033
                         'International Tables Vol C Tables 4.2.6.8 and 6.1.1.4'
    'O' 'O' 0.0106 0.0060
                         'International Tables Vol C Tables 4.2.6.8 and 6.1.1.4'
    'S' 'S' 0.1246 0.1234
                         'International Tables Vol C Tables 4.2.6.8 and 6.1.1.4'
    'Co' 'Co' 0.3494 0.9721
                         'International Tables Vol C Tables 4.2.6.8 and 6.1.1.4'
_computing_data_collection
;
X-AREA (Stoe, 2008)
;
_computing_cell_refinement
;
X-AREA (Stoe, 2008)
;
_computing_data_reduction
;
X-AREA (Stoe, 2008)
;
_computing_structure_solution
;
SHELXS97 (Sheldrick, 2008)
;
_computing_structure_refinement
;
SHELXL2014 (Sheldrick, 2015)
;
_computing_molecular_graphics
;
XP in SHELXTL (Sheldrick, 2008) and DIAMOND (Brandenburg, 1999)
;
_computing_publication_material
;
publCIF (Westrip, 2010)
;
loop_
    _atom_site_type_symbol
    _atom_site_label
    _atom_site_fract_x
    _atom_site_fract_y
    _atom_site_fract_z
    _atom_site_U_iso_or_equiv
    _atom_site_adp_type
    _atom_site_calc_flag
    _atom_site_occupancy
    _atom_site_disorder_assembly
    _atom_site_disorder_group
    Co Co1 0.18635(2) 0.67227(2) 0.31272(2) 0.01581(7) Uani d 1 . .
    N N1 0.14313(9) 0.70880(14) 0.39620(8) 0.0246(3) Uani d 1 . .
    C C1 0.10950(9) 0.72960(14) 0.43682(9) 0.0186(3) Uani d 1 . .
    S S1 0.06154(3) 0.75764(4) 0.49356(3) 0.02889(12) Uani d 1 . .
    N N2 0.22147(9) 0.62103(13) 0.22769(8) 0.0233(3) Uani d 1 . .
    C C2 0.25664(10) 0.61371(14) 0.18638(9) 0.0201(4) Uani d 1 . .
    S S2 0.30765(3) 0.60830(4) 0.12936(3) 0.02793(12) Uani d 1 . .
    N N11 0.12709(8) 0.79048(12) 0.25649(8) 0.0209(3) Uani d 1 . .
    C C11 0.12791(11) 0.88801(16) 0.27443(10) 0.0262(4) Uani d 1 . .
    H H11 0.1524 0.9059 0.3155 0.031 Uiso calc 1 . .
    C C12 0.09489(11) 0.96437(16) 0.23626(10) 0.0269(4) Uani d 1 . .
    H H12 0.0975 1.0329 0.2509 0.032 Uiso calc 1 . .
    C C13 0.05785(10) 0.94012(15) 0.17636(9) 0.0206(4) Uani d 1 . .
    C C14 0.05573(11) 0.83848(16) 0.15789(10) 0.0264(4) Uani d 1 . .
    H H14 0.0305 0.8182 0.1177 0.032 Uiso calc 1 . .
    C C15 0.09093(11) 0.76706(15) 0.19885(10) 0.0263(4) Uani d 1 . .
    H H15 0.0894 0.6979 0.1855 0.032 Uiso calc 1 . .
    C C16 0.02360(11) 1.02471(16) 0.13489(10) 0.0250(4) Uani d 1 . .
    N N12 -0.01376(10) 0.99985(14) 0.07899(9) 0.0324(4) Uani d 1 . .
    H H12A -0.0341 1.0476 0.0536 0.039 Uiso calc 1 . .
    H H12B -0.0182 0.9356 0.0673 0.039 Uiso calc 1 . .
    O O11 0.03115(10) 1.11340(12) 0.15299(8) 0.0415(4) Uani d 1 . .
    N N21 0.27358(8) 0.77939(12) 0.33884(8) 0.0187(3) Uani d 1 . .
    C C21 0.32723(10) 0.78644(16) 0.30338(10) 0.0246(4) Uani d 1 . .
    H H21 0.3289 0.7402 0.2685 0.030 Uiso calc 1 . .
    C C22 0.38017(10) 0.85805(16) 0.31536(10) 0.0235(4) Uani d 1 . .
    H H22 0.4164 0.8613 0.2884 0.028 Uiso calc 1 . .
    C C23 0.37979(9) 0.92477(14) 0.36683(9) 0.0174(3) Uani d 1 . .
    C C24 0.32564(10) 0.91704(15) 0.40465(9) 0.0207(4) Uani d 1 . .
    H H24 0.3239 0.9609 0.4407 0.025 Uiso calc 1 . .
    C C25 0.27411(10) 0.84428(15) 0.38891(9) 0.0212(4) Uani d 1 . .
    H H25 0.2371 0.8400 0.4150 0.025 Uiso calc 1 . .
    C C26 0.43638(9) 1.00411(14) 0.37791(9) 0.0187(4) Uani d 1 . .
    N N22 0.45023(9) 1.04280(14) 0.43691(8) 0.0252(4) Uani d 1 . .
    H H22A 0.4825 1.0902 0.4449 0.030 Uiso calc 1 . .
    H H22B 0.4272 1.0212 0.4682 0.030 Uiso calc 1 . .
    O O21 0.46730(7) 1.03177(11) 0.33192(7) 0.0231(3) Uani d 1 . .
    N N31 0.24699(8) 0.55232(12) 0.36533(7) 0.0182(3) Uani d 1 . .
    C C31 0.24100(10) 0.45608(15) 0.34455(9) 0.0222(4) Uani d 1 . .
    H H31 0.2135 0.4428 0.3042 0.027 Uiso calc 1 . .
    C C32 0.27278(10) 0.37491(15) 0.37887(10) 0.0235(4) Uani d 1 . .
    H H32 0.2667 0.3076 0.3625 0.028 Uiso calc 1 . .
    C C33 0.31380(9) 0.39326(14) 0.43780(9) 0.0183(3) Uani d 1 . .
    C C34 0.32139(10) 0.49318(15) 0.45905(10) 0.0238(4) Uani d 1 . .
    H H34 0.3497 0.5088 0.4986 0.029 Uiso calc 1 . .
    C C35 0.28715(11) 0.56976(15) 0.42182(10) 0.0245(4) Uani d 1 . .
    H H35 0.2924 0.6378 0.4370 0.029 Uiso calc 1 . .
    C C36 0.35105(10) 0.31096(15) 0.47912(9) 0.0203(4) Uani d 1 . .
    N N32 0.32523(10) 0.21708(13) 0.47146(9) 0.0283(4) Uani d 1 . .
    H H32A 0.3452 0.1668 0.4949 0.034 Uiso calc 1 . .
    H H32B 0.2882 0.2054 0.4430 0.034 Uiso calc 1 . .
    O O31 0.40296(7) 0.33185(11) 0.51840(7) 0.0257(3) Uani d 1 . .
    O O1 0.09982(7) 0.56631(11) 0.29295(7) 0.0226(3) Uani d 1 . .
    H H1O1 0.0844 0.5474 0.2552 0.034 Uiso d 1 . .
    H H2O1 0.0639 0.5683 0.3120 0.034 Uiso d 1 . .
    O O2 0.38171(8) 1.02681(13) 0.55143(7) 0.0324(3) Uani d 1 . .
    H H1O2 0.4007 1.0670 0.5798 0.049 Uiso d 1 . .
    H H2O2 0.3617 0.9813 0.5707 0.049 Uiso d 1 . .
    O O3 0.43909(14) 0.17955(15) 0.62254(12) 0.0672(7) Uani d 1 . .
    H H1O3 0.4391 0.2301 0.5978 0.101 Uiso d 1 . .
    H H2O3 0.4411 0.2036 0.6602 0.101 Uiso d 1 . .
    O O4 0.5000 0.73797(19) 0.2500 0.0451(6) Uani d 1 . .
    H H1O4 0.5181 0.7008 0.2238 0.068 Uiso d 1 . .
loop_
    _atom_site_aniso_label
    _atom_site_aniso_U_11
    _atom_site_aniso_U_22
    _atom_site_aniso_U_33
    _atom_site_aniso_U_12
    _atom_site_aniso_U_13
    _atom_site_aniso_U_23
    Co1 0.01664(12) 0.01500(12) 0.01570(12) -0.00072(9) 0.00174(9) 0.00114(9)
    N1 0.0253(8) 0.0258(9) 0.0237(8) -0.0016(7) 0.0075(7) -0.0018(7)
    C1 0.0190(8) 0.0162(8) 0.0196(8) -0.0020(7) -0.0014(7) 0.0010(7)
    S1 0.0318(3) 0.0333(3) 0.0232(2) 0.0063(2) 0.0099(2) -0.0006(2)
    N2 0.0264(8) 0.0240(9) 0.0200(8) -0.0008(7) 0.0048(6) -0.0017(6)
    C2 0.0245(9) 0.0144(8) 0.0202(9) 0.0006(7) -0.0012(7) 0.0016(7)
    S2 0.0301(3) 0.0310(3) 0.0243(2) 0.0070(2) 0.0096(2) 0.0061(2)
    N11 0.0225(8) 0.0187(8) 0.0205(8) 0.0005(6) -0.0010(6) 0.0020(6)
    C11 0.0303(10) 0.0226(10) 0.0230(9) 0.0048(8) -0.0067(8) -0.0034(8)
    C12 0.0331(10) 0.0188(9) 0.0267(10) 0.0045(8) -0.0044(8) -0.0048(8)
    C13 0.0208(9) 0.0199(9) 0.0205(9) 0.0029(7) 0.0009(7) 0.0016(7)
    C14 0.0316(10) 0.0222(10) 0.0222(9) 0.0012(8) -0.0084(8) 0.0000(8)
    C15 0.0342(10) 0.0158(9) 0.0259(10) -0.0007(8) -0.0083(8) 0.0000(8)
    C16 0.0282(10) 0.0209(10) 0.0256(10) 0.0060(8) 0.0020(8) 0.0015(8)
    N12 0.0417(10) 0.0221(9) 0.0294(9) 0.0076(8) -0.0105(8) 0.0027(7)
    O11 0.0673(12) 0.0199(8) 0.0337(9) 0.0107(8) -0.0072(8) -0.0019(7)
    N21 0.0172(7) 0.0158(7) 0.0227(8) -0.0023(6) 0.0012(6) 0.0014(6)
    C21 0.0255(9) 0.0214(10) 0.0279(10) -0.0026(8) 0.0071(8) -0.0058(8)
    C22 0.0221(9) 0.0225(10) 0.0273(10) -0.0032(7) 0.0083(7) -0.0022(8)
    C23 0.0160(8) 0.0147(8) 0.0209(9) -0.0002(6) 0.0000(6) 0.0041(7)
    C24 0.0204(8) 0.0212(9) 0.0205(9) -0.0032(7) 0.0027(7) -0.0025(7)
    C25 0.0189(8) 0.0222(10) 0.0228(9) -0.0041(7) 0.0041(7) -0.0011(7)
    C26 0.0163(8) 0.0171(9) 0.0223(9) 0.0011(7) 0.0010(7) 0.0027(7)
    N22 0.0237(8) 0.0284(9) 0.0235(8) -0.0098(7) 0.0031(6) -0.0026(7)
    O21 0.0214(6) 0.0260(7) 0.0220(7) -0.0043(5) 0.0026(5) 0.0057(6)
    N31 0.0199(7) 0.0159(7) 0.0185(7) 0.0005(6) 0.0007(6) 0.0015(6)
    C31 0.0256(9) 0.0195(9) 0.0197(9) 0.0016(7) -0.0043(7) -0.0037(7)
    C32 0.0292(10) 0.0159(9) 0.0239(9) -0.0003(7) -0.0024(8) -0.0017(7)
    C33 0.0178(8) 0.0163(9) 0.0206(9) 0.0008(6) 0.0016(7) 0.0008(7)
    C34 0.0270(9) 0.0190(9) 0.0231(9) 0.0007(7) -0.0058(7) -0.0013(7)
    C35 0.0297(10) 0.0160(9) 0.0252(10) -0.0007(7) -0.0068(8) -0.0011(7)
    C36 0.0212(8) 0.0189(9) 0.0209(9) 0.0032(7) 0.0026(7) -0.0009(7)
    N32 0.0318(9) 0.0162(8) 0.0337(10) 0.0011(7) -0.0085(7) 0.0036(7)
    O31 0.0254(7) 0.0227(7) 0.0267(7) 0.0016(6) -0.0057(6) -0.0004(6)
    O1 0.0187(6) 0.0271(7) 0.0220(7) -0.0063(5) 0.0023(5) -0.0021(6)
    O2 0.0374(8) 0.0337(9) 0.0272(8) -0.0031(7) 0.0085(6) 0.0033(7)
    O3 0.1016(18) 0.0296(10) 0.0598(14) -0.0097(11) -0.0299(13) 0.0075(9)
    O4 0.0690(18) 0.0284(13) 0.0415(14) 0.000 0.0211(13) 0.000
_geom_special_details
;
 All esds (except the esd in the dihedral angle between two l.s. planes)
 are estimated using the full covariance matrix.  The cell esds are taken
 into account individually in the estimation of esds in distances, angles
 and torsion angles; correlations between esds in cell parameters are only
 used when they are defined by crystal symmetry.  An approximate (isotropic)
 treatment of cell esds is used for estimating esds involving l.s. planes.
;
loop_
    _geom_bond_atom_site_label_1
    _geom_bond_atom_site_label_2
    _geom_bond_site_symmetry_2
    _geom_bond_distance
    _geom_bond_publ_flag
    Co1 N1 . 2.0746(17) ?
    Co1 N2 . 2.0834(17) ?
    Co1 O1 . 2.1703(13) ?
    Co1 N31 . 2.1725(16) ?
    Co1 N11 . 2.1778(16) ?
    Co1 N21 . 2.2059(15) ?
    N1 C1 . 1.161(3) ?
    C1 S1 . 1.6304(19) ?
    N2 C2 . 1.164(3) ?
    C2 S2 . 1.635(2) ?
    N11 C11 . 1.335(3) ?
    N11 C15 . 1.343(3) ?
    C11 C12 . 1.383(3) ?
    C11 H11 . 0.9500 ?
    C12 C13 . 1.391(3) ?
    C12 H12 . 0.9500 ?
    C13 C14 . 1.389(3) ?
    C13 C16 . 1.506(3) ?
    C14 C15 . 1.385(3) ?
    C14 H14 . 0.9500 ?
    C15 H15 . 0.9500 ?
    C16 O11 . 1.228(3) ?
    C16 N12 . 1.327(3) ?
    N12 H12A . 0.8800 ?
    N12 H12B . 0.8800 ?
    N21 C25 . 1.345(2) ?
    N21 C21 . 1.347(2) ?
    C21 C22 . 1.386(3) ?
    C21 H21 . 0.9500 ?
    C22 C23 . 1.384(3) ?
    C22 H22 . 0.9500 ?
    C23 C24 . 1.387(3) ?
    C23 C26 . 1.505(2) ?
    C24 C25 . 1.387(3) ?
    C24 H24 . 0.9500 ?
    C25 H25 . 0.9500 ?
    C26 O21 . 1.244(2) ?
    C26 N22 . 1.323(3) ?
    N22 H22A . 0.8800 ?
    N22 H22B . 0.8800 ?
    N31 C31 . 1.337(2) ?
    N31 C35 . 1.341(2) ?
    C31 C32 . 1.382(3) ?
    C31 H31 . 0.9500 ?
    C32 C33 . 1.392(3) ?
    C32 H32 . 0.9500 ?
    C33 C34 . 1.387(3) ?
    C33 C36 . 1.505(3) ?
    C34 C35 . 1.384(3) ?
    C34 H34 . 0.9500 ?
    C35 H35 . 0.9500 ?
    C36 O31 . 1.238(2) ?
    C36 N32 . 1.332(3) ?
    N32 H32A . 0.8800 ?
    N32 H32B . 0.8800 ?
    O1 H1O1 . 0.8401 ?
    O1 H2O1 . 0.8398 ?
    O2 H1O2 . 0.8401 ?
    O2 H2O2 . 0.8400 ?
    O3 H1O3 . 0.8400 ?
    O3 H2O3 . 0.8400 ?
    O4 H1O4 . 0.8400 ?
loop_
    _geom_angle_atom_site_label_1
    _geom_angle_atom_site_label_2
    _geom_angle_atom_site_label_3
    _geom_angle_site_symmetry_1
    _geom_angle_site_symmetry_3
    _geom_angle
    _geom_angle_publ_flag
    N1 Co1 N2 . . 173.17(7) ?
    N1 Co1 O1 . . 85.81(6) ?
    N2 Co1 O1 . . 87.49(6) ?
    N1 Co1 N31 . . 89.65(6) ?
    N2 Co1 N31 . . 88.90(6) ?
    O1 Co1 N31 . . 88.85(6) ?
    N1 Co1 N11 . . 92.60(7) ?
    N2 Co1 N11 . . 88.83(7) ?
    O1 Co1 N11 . . 91.10(6) ?
    N31 Co1 N11 . . 177.74(6) ?
    N1 Co1 N21 . . 91.16(6) ?
    N2 Co1 N21 . . 95.51(6) ?
    O1 Co1 N21 . . 176.67(6) ?
    N31 Co1 N21 . . 89.76(6) ?
    N11 Co1 N21 . . 90.41(6) ?
    C1 N1 Co1 . . 169.72(16) ?
    N1 C1 S1 . . 179.25(19) ?
    C2 N2 Co1 . . 159.31(16) ?
    N2 C2 S2 . . 177.44(19) ?
    C11 N11 C15 . . 117.13(17) ?
    C11 N11 Co1 . . 123.26(13) ?
    C15 N11 Co1 . . 119.48(13) ?
    N11 C11 C12 . . 123.26(18) ?
    N11 C11 H11 . . 118.4 ?
    C12 C11 H11 . . 118.4 ?
    C11 C12 C13 . . 119.55(19) ?
    C11 C12 H12 . . 120.2 ?
    C13 C12 H12 . . 120.2 ?
    C14 C13 C12 . . 117.48(18) ?
    C14 C13 C16 . . 123.79(18) ?
    C12 C13 C16 . . 118.71(18) ?
    C15 C14 C13 . . 119.15(18) ?
    C15 C14 H14 . . 120.4 ?
    C13 C14 H14 . . 120.4 ?
    N11 C15 C14 . . 123.41(19) ?
    N11 C15 H15 . . 118.3 ?
    C14 C15 H15 . . 118.3 ?
    O11 C16 N12 . . 122.13(19) ?
    O11 C16 C13 . . 119.94(19) ?
    N12 C16 C13 . . 117.93(18) ?
    C16 N12 H12A . . 120.0 ?
    C16 N12 H12B . . 120.0 ?
    H12A N12 H12B . . 120.0 ?
    C25 N21 C21 . . 116.72(16) ?
    C25 N21 Co1 . . 121.72(12) ?
    C21 N21 Co1 . . 121.48(13) ?
    N21 C21 C22 . . 123.09(18) ?
    N21 C21 H21 . . 118.5 ?
    C22 C21 H21 . . 118.5 ?
    C23 C22 C21 . . 119.53(18) ?
    C23 C22 H22 . . 120.2 ?
    C21 C22 H22 . . 120.2 ?
    C22 C23 C24 . . 118.04(17) ?
    C22 C23 C26 . . 118.85(16) ?
    C24 C23 C26 . . 123.08(17) ?
    C25 C24 C23 . . 118.91(18) ?
    C25 C24 H24 . . 120.5 ?
    C23 C24 H24 . . 120.5 ?
    N21 C25 C24 . . 123.68(17) ?
    N21 C25 H25 . . 118.2 ?
    C24 C25 H25 . . 118.2 ?
    O21 C26 N22 . . 122.75(17) ?
    O21 C26 C23 . . 119.55(17) ?
    N22 C26 C23 . . 117.69(16) ?
    C26 N22 H22A . . 120.0 ?
    C26 N22 H22B . . 120.0 ?
    H22A N22 H22B . . 120.0 ?
    C31 N31 C35 . . 117.46(16) ?
    C31 N31 Co1 . . 120.35(12) ?
    C35 N31 Co1 . . 121.99(13) ?
    N31 C31 C32 . . 123.31(17) ?
    N31 C31 H31 . . 118.3 ?
    C32 C31 H31 . . 118.3 ?
    C31 C32 C33 . . 119.01(18) ?
    C31 C32 H32 . . 120.5 ?
    C33 C32 H32 . . 120.5 ?
    C34 C33 C32 . . 117.99(17) ?
    C34 C33 C36 . . 118.40(17) ?
    C32 C33 C36 . . 123.60(17) ?
    C35 C34 C33 . . 119.14(18) ?
    C35 C34 H34 . . 120.4 ?
    C33 C34 H34 . . 120.4 ?
    N31 C35 C34 . . 123.07(18) ?
    N31 C35 H35 . . 118.5 ?
    C34 C35 H35 . . 118.5 ?
    O31 C36 N32 . . 122.80(18) ?
    O31 C36 C33 . . 120.18(17) ?
    N32 C36 C33 . . 117.02(17) ?
    C36 N32 H32A . . 120.0 ?
    C36 N32 H32B . . 120.0 ?
    H32A N32 H32B . . 120.0 ?
    Co1 O1 H1O1 . . 122.5 ?
    Co1 O1 H2O1 . . 123.2 ?
    H1O1 O1 H2O1 . . 103.7 ?
    H1O2 O2 H2O2 . . 107.4 ?
    H1O3 O3 H2O3 . . 105.6 ?
loop_
    _geom_hbond_atom_site_label_D
    _geom_hbond_atom_site_label_H
    _geom_hbond_atom_site_label_A
    _geom_hbond_site_symmetry_A
    _geom_hbond_distance_DH
    _geom_hbond_distance_HA
    _geom_hbond_distance_DA
    _geom_hbond_angle_DHA
    C11 H11 S2 4 0.95 2.96 3.646(2) 130.1
    C14 H14 S1 2 0.95 2.84 3.785(2) 172.2
    C15 H15 O21 4_545 0.95 2.45 3.324(3) 153.3
    N12 H12A O31 8_465 0.88 2.07 2.922(2) 162.5
    N12 H12B S1 2 0.88 2.74 3.592(2) 163.8
    C21 H21 N2 . 0.95 2.65 3.245(3) 121.5
    C22 H22 O4 . 0.95 2.49 3.234(2) 135.6
    C24 H24 O2 . 0.95 2.58 3.423(3) 148.8
    C25 H25 N1 . 0.95 2.49 3.107(2) 122.2
    N22 H22A S1 3 0.88 2.79 3.6484(18) 164.8
    N22 H22B O2 . 0.88 2.04 2.873(2) 158.1
    C32 H32 S2 4_545 0.95 3.00 3.826(2) 146.2
    N32 H32A O2 1_545 0.88 2.25 3.121(2) 171.9
    N32 H32B S2 4_545 0.88 2.57 3.4083(19) 160.2
    O1 H1O1 O21 4_545 0.84 1.96 2.7858(19) 165.9
    O1 H2O1 O21 3_445 0.84 2.01 2.8106(19) 157.8
    O2 H1O2 O3 1_565 0.84 1.83 2.650(3) 164.0
    O2 H2O2 N1 7_566 0.84 2.60 3.337(2) 147.8
    O2 H2O2 N31 7_566 0.84 2.66 3.363(2) 142.7
    O3 H1O3 O31 . 0.84 2.17 2.966(3) 158.2
    O3 H2O3 O4 5_666 0.84 2.20 2.963(2) 151.8
    O4 H1O4 O11 3_545 0.84 1.91 2.723(2) 163.0
_shelx_hkl_file
;
   2   0   0   -1.50    4.44   0
   4   0   0   21.83   11.65   0
  -4   0   0   29.93   13.07   0
  -6   0   0  150.55   13.22   0
   6   0   0  130.47   12.66   0
   8   0   0 2856.63   18.81   0
  -8   0   0 2730.40   17.92   0
   8   0   0 3023.38   19.53   0
  10   0   0  363.15   10.38   0
  10   0   0  362.15   10.85   0
 -10   0   0  359.48   11.39   0
  12   0   0   99.58    8.48   0
  12   0   0  118.13    9.20   0
 -12   0   0  103.10    9.66   0
  14   0   0 2036.08   13.04   0
  14   0   0 2272.20   15.70   0
 -14   0   0 2206.73   16.58   0
  16   0   0 2476.06   15.46   0
  16   0   0 2431.15   15.05   0
 -16   0   0 2436.82   16.27   0
 -18   0   0   11.52    9.30   0
  18   0   0   -8.25    8.62   0
  18   0   0    3.56    8.08   0
 -20   0   0   57.00   10.88   0
  20   0   0   30.10    9.51   0
  20   0   0   29.16    9.97   0
 -22   0   0  336.42   13.34   0
  22   0   0  292.51   12.19   0
  22   0   0  308.44   11.67   0
  24   0   0  814.67   14.70   0
  24   0   0  860.03   14.78   0
 -24   0   0  731.58   12.66   0
  -3  -1   0  621.28   18.02   0
   3   1   0  588.20   15.26   0
   3  -1   0  637.62   16.93   0
  -3  -1   0  649.86   17.02   0
   3   1   0  633.41   16.78   0
  -3   1   0  607.02   17.94   0
   5  -1   0 1487.43   19.27   0
   5   1   0 1592.37   19.49   0
   5   1   0 1448.94   18.39   0
  -5  -1   0 1503.43   19.60   0
  -5   1   0 1471.73   19.83   0
   7   1   0   93.88   10.47   0
  -7   1   0   94.62   11.41   0
   7   1   0  111.26   11.18   0
   7  -1   0   96.90   10.40   0
  -7  -1   0   94.97   11.66   0
   9  -1   0   12.87    8.95   0
   9   1   0   21.45    9.49   0
  -9  -1   0   11.59    7.18   0
   9   1   0   17.59    8.94   0
  -9   1   0   11.49    9.89   0
 -11   1   0  132.86   10.05   0
  11  -1   0  130.43    9.44   0
  11  -1   0  138.42    8.83   0
 -11  -1   0  151.09    9.92   0
  11   1   0  125.51    8.82   0
  11   1   0  143.22    9.53   0
  13   1   0   92.08    8.84   0
  13  -1   0   82.62    8.38   0
  13   1   0   77.03    8.35   0
  13  -1   0   94.05    8.82   0
 -13   1   0  100.52    9.38   0
 -13  -1   0   87.21    9.46   0
  15   1   0  118.37    9.74   0
  15  -1   0  128.75    9.82   0
 -15  -1   0  123.62   11.09   0
 -15   1   0  121.79   10.99   0
  15   1   0  134.04   10.32   0
  15  -1   0  137.65   10.29   0
  17   1   0  357.90    9.63   0
  17  -1   0  349.55    7.81   0
  17   1   0  368.83   10.17   0
 -17  -1   0  358.26   10.81   0
  17  -1   0  375.88    9.80   0
 -17   1   0  370.94   11.00   0
  19  -1   0   -1.32   10.35   0
  19   1   0  -10.93    9.73   0
  19   1   0    0.25   10.24   0
 -19   1   0   21.28   11.31   0
 -19  -1   0    1.41   11.22   0
  19  -1   0    9.03    9.80   0
  21   1   0   10.94    9.62   0
  21  -1   0    9.68    9.51   0
  21  -1   0   10.66    9.27   0
  21   1   0  -10.75    9.08   0
 -21  -1   0   27.11   10.48   0
 -21   1   0   -8.56   10.58   0
 -23  -1   0   -2.01    8.47   0
  23  -1   0    7.04   10.17   0
  23  -1   0   26.69   10.72   0
  23   1   0   -1.03   10.88   0
 -23   1   0  -19.03   12.12   0
  23   1   0    7.58   10.33   0
  25  -1   0    6.67   11.22   0
 -25   1   0    2.07   13.09   0
  25   1   0   -1.45   11.98   0
  25   1   0    5.66   11.30   0
 -25  -1   0    6.59   13.03   0
  25  -1   0    1.82   11.85   0
   0   2   0  130.50   14.50   0
   0  -2   0  111.58   10.94   0
   0  -2   0  139.70   14.44   0
   0   2   0  149.74   17.95   0
   2  -2   0 1037.83   23.99   0
   2   2   0  971.56   19.46   0
   2   2   0 1043.86   20.16   0
  -2  -2   0  993.53   17.48   0
  -2  -2   0  959.39   20.11   0
  -2   2   0 1050.55   24.63   0
  -4  -2   0 2180.26   20.47   0
  -4  -2   0 2463.79   23.33   0
   4  -2   0 2220.03   24.31   0
   4   2   0 2419.28   23.31   0
  -4   2   0 2235.20   24.99   0
   4   2   0 2056.21   19.79   0
  -6  -2   0  198.93   12.74   0
   6   2   0  185.67    8.87   0
  -6   2   0  185.59   12.27   0
   6   2   0  201.67   12.25   0
   6  -2   0  188.15   11.61   0
  -8   2   0 1401.78   15.95   0
   8   2   0 1351.81   14.22   0
   8   2   0 1334.22   12.88   0
   8  -2   0 1405.66   14.99   0
  -8  -2   0 1376.81   15.49   0
 -10   2   0   -8.10    9.50   0
  10   2   0   14.43    8.52   0
  10  -2   0    7.52    8.55   0
  10   2   0   11.04    9.25   0
 -10  -2   0   -2.78    9.82   0
 -12  -2   0  108.88    9.64   0
 -12   2   0   96.36    9.56   0
  12   2   0   85.68    8.44   0
  12  -2   0  101.42    9.01   0
  12  -2   0  107.85    8.58   0
  12   2   0   98.29    9.08   0
  14   2   0  278.90    8.26   0
 -14   2   0  281.15   11.87   0
 -14  -2   0  308.02   11.77   0
  14  -2   0  248.26    8.22   0
  14  -2   0  275.86   10.65   0
  14   2   0  285.88   10.48   0
  16   2   0  194.25   10.10   0
 -16   2   0  189.46   10.86   0
 -16  -2   0  178.37   10.69   0
  16  -2   0  192.08    9.90   0
  16   2   0  190.04    9.62   0
  16  -2   0  186.79    9.57   0
  18  -2   0   57.71    8.79   0
  18   2   0   74.56    8.75   0
  18  -2   0   63.91    8.28   0
 -18   2   0   64.32    9.58   0
 -18  -2   0   60.88    9.45   0
  18   2   0   59.83    8.23   0
  20  -2   0  -18.55    9.56   0
  20   2   0    7.70    9.32   0
  20  -2   0  -10.94    9.77   0
  20   2   0   15.81    9.83   0
 -20  -2   0   19.97   10.78   0
 -20   2   0    2.16   10.89   0
  22   2   0  163.45   11.74   0
  22   2   0  151.63   11.26   0
  22  -2   0  141.87   11.55   0
 -22   2   0  146.86   13.03   0
 -22  -2   0  156.76   12.76   0
  22  -2   0  140.48   11.18   0
 -24   2   0  134.26   14.61   0
  24  -2   0  153.29   12.56   0
 -24  -2   0  196.99   14.30   0
  24   2   0  126.76   12.70   0
  24  -2   0  151.46   12.90   0
  24   2   0  183.68   13.16   0
   1   3   0   82.22   13.51   0
  -1  -3   0   81.51   13.53   0
  -1  -3   0   84.75   16.81   0
   1   3   0   97.42   16.61   0
  -1   3   0   88.08   15.71   0
   1  -3   0   86.70   16.02   0
  -3  -3   0 2641.09   24.32   0
   3   3   0 2585.71   24.22   0
  -3  -3   0 2250.30   21.33   0
   3   3   0 2511.89   23.94   0
   5   3   0 5166.48   27.48   0
  -5  -3   0 5061.39   27.52   0
   5   3   0 5111.80   26.99   0
  -5  -3   0 5439.97   28.15   0
   5  -3   0 5196.78   31.17   0
   7   3   0   14.05    7.33   0
   7  -3   0   10.90    9.28   0
   7   3   0   12.73    9.74   0
  -7  -3   0   15.40   10.74   0
  -7   3   0   10.73   12.26   0
   9   3   0  157.17    9.46   0
  -9  -3   0  149.24   10.60   0
  -9   3   0  149.11   10.40   0
   9  -3   0  163.69    9.57   0
   9   3   0  160.88   10.19   0
  11   3   0 1729.93   13.49   0
 -11  -3   0 1746.63   14.51   0
  11   3   0 1756.68   14.01   0
  11  -3   0 1747.83   15.82   0
 -11   3   0 1688.69   15.34   0
  13   3   0   70.09    8.69   0
 -13  -3   0   72.39    9.26   0
 -13   3   0   83.74    9.18   0
  13  -3   0   87.69   11.70   0
  13   3   0   80.04    9.24   0
  13  -3   0   89.76    8.72   0
  15  -3   0   12.96    9.20   0
  15  -3   0  -10.92    9.83   0
 -15   3   0    5.43   10.51   0
  15   3   0   -3.11    9.84   0
 -15  -3   0    2.68    7.57   0
  15   3   0    4.79    9.29   0
  17   3   0  144.30    9.18   0
 -17   3   0  151.28   12.03   0
  17  -3   0  124.82    8.78   0
  17  -3   0  144.18    9.15   0
  17   3   0  113.49    8.76   0
 -17  -3   0  143.75    9.93   0
 -19  -3   0  261.56   11.81   0
  19  -3   0  254.48   10.49   0
  19   3   0  282.45   10.86   0
 -19   3   0  281.73   11.89   0
  19   3   0  255.63   10.40   0
  19  -3   0  294.98   10.82   0
  21  -3   0   22.00    9.23   0
 -21   3   0  -11.99   10.38   0
  21  -3   0   17.02    9.01   0
  21   3   0    4.12    8.95   0
 -21  -3   0   15.33    7.35   0
  21   3   0   17.75    9.46   0
 -23  -3   0   43.51    8.44   0
 -23   3   0    1.11   11.84   0
  23   3   0   13.19   10.32   0
  23  -3   0   24.22   10.48   0
  23  -3   0    8.90   10.32   0
  23   3   0   14.57   10.86   0
   0   4   0  345.83   14.86   0
   0   4   0  339.69   17.06   0
   0  -4   0  371.91   17.30   0
  -4  -4   0  280.62   12.50   0
  -4   4   0  286.47   14.54   0
   4  -4   0  283.03   14.43   0
  -4  -4   0  277.32   12.52   0
   4   4   0  272.51   12.16   0
   4   4   0  290.24   12.49   0
   6   4   0  185.60   11.17   0
  -6   4   0  176.15   10.91   0
  -6  -4   0  191.07   10.90   0
  -6  -4   0  181.32    8.49   0
   6   4   0  171.64   10.61   0
   6  -4   0  196.53   12.47   0
  -8  -4   0  170.47   10.78   0
   8  -4   0  172.21    9.73   0
   8   4   0  168.62   10.16   0
  -8   4   0  177.79   12.32   0
   8   4   0  161.54    9.85   0
 -10   4   0  827.97   12.74   0
 -10  -4   0  818.24   12.21   0
  10   4   0  805.36   11.30   0
  10   4   0  813.29   11.70   0
  10  -4   0  830.26   12.14   0
  12   4   0  230.63    8.96   0
  12  -4   0  263.46   10.78   0
 -12  -4   0  241.64    9.96   0
  12   4   0  255.23    9.40   0
 -12   4   0  260.64   10.05   0
  14  -4   0  177.15    9.96   0
  14  -4   0  179.13   10.35   0
  14   4   0  172.83    9.88   0
 -14  -4   0  180.69   11.15   0
  14   4   0  159.26   10.41   0
 -14   4   0  182.09   11.19   0
 -16   4   0   27.31   10.08   0
  16  -4   0   26.56    9.02   0
  16  -4   0   48.30    8.74   0
  16   4   0   43.94    9.10   0
 -16  -4   0   21.86   10.01   0
  16   4   0   51.00    8.71   0
  18  -4   0  366.28   11.17   0
 -18   4   0  352.72   12.55   0
  18   4   0  349.57   11.34   0
  18  -4   0  335.84   11.03   0
  18   4   0  337.53   10.75   0
 -18  -4   0  376.21   12.21   0
 -20   4   0  -10.21   10.65   0
  20  -4   0   -4.67    9.15   0
  20   4   0  -13.08    9.78   0
  20  -4   0   -7.31    9.33   0
  20   4   0   -9.20    9.23   0
 -20  -4   0    5.70    7.40   0
  22  -4   0  140.85   10.99   0
  22  -4   0  153.54   11.23   0
 -22   4   0  130.36   12.55   0
  22   4   0  132.44   11.03   0
 -22  -4   0  147.41   12.51   0
  22   4   0  145.52   11.71   0
  24   4   0    8.43   12.23   0
  24  -4   0    2.07   11.97   0
 -24  -4   0   -2.23   13.24   0
  24   4   0   10.54   11.60   0
 -24   4   0  -25.12   13.57   0
  24  -4   0    0.96   11.68   0
  -1  -5   0  524.22   13.84   0
  -1   5   0  538.26   15.75   0
   1   5   0  584.36   14.19   0
  -1  -5   0  594.27   16.01   0
  -1   5   0  598.13   17.47   0
   1   5   0  580.33   16.10   0
   1  -5   0  599.90   16.62   0
   3   5   0 2939.18   23.56   0
  -3   5   0 2921.30   28.39   0
   3  -5   0 2999.91   27.89   0
  -3  -5   0 2752.48   21.31   0
  -3  -5   0 3181.83   22.77   0
   3   5   0 2975.15   21.77   0
  -5  -5   0 3515.52   21.61   0
  -5   5   0 3554.25   27.51   0
  -5  -5   0 3891.12   22.62   0
   5   5   0 3602.49   21.80   0
   5  -5   0 3705.49   27.54   0
   5   5   0 3698.93   21.66   0
  -7  -5   0 1396.33   14.54   0
   7   5   0 1299.80   14.20   0
  -7   5   0 1254.11   17.30   0
  -7  -5   0 1305.43   14.50   0
   7   5   0 1293.88   14.16   0
   7  -5   0 1278.09   15.63   0
   9  -5   0  664.37   11.89   0
   9   5   0  668.06   11.03   0
  -9  -5   0  681.06   11.82   0
   9   5   0  680.17   11.40   0
  -9   5   0  657.97   12.38   0
  11  -5   0   32.11    9.93   0
  11   5   0   34.81    8.73   0
 -11  -5   0   37.03    6.63   0
  11   5   0   29.01    8.17   0
 -11   5   0   41.11   10.74   0
 -13   5   0 1043.25   15.90   0
  13  -5   0 1015.89   14.59   0
  13   5   0  954.72   12.17   0
 -13  -5   0  996.69   13.38   0
  13   5   0  970.63   10.21   0
  15   5   0   84.32    9.69   0
  15   5   0   79.78    6.68   0
 -15  -5   0  115.29   10.48   0
  15  -5   0  117.69    9.38   0
 -15   5   0  110.55   10.35   0
  15  -5   0  100.52   11.05   0
  17  -5   0  144.18   11.22   0
 -17  -5   0  114.64    9.79   0
  17   5   0  153.34   10.67   0
 -17   5   0  129.85   11.01   0
  17  -5   0  156.22    8.98   0
  17   5   0  139.14    9.07   0
  19  -5   0  413.96   10.83   0
 -19  -5   0  381.58   11.97   0
  19   5   0  363.72    8.14   0
  19  -5   0  423.94   13.03   0
  19   5   0  378.61   11.31   0
 -19   5   0  430.92   12.30   0
 -21  -5   0  246.15   13.02   0
  21   5   0  219.68    8.90   0
  21   5   0  240.79   11.44   0
 -21   5   0  241.68   12.90   0
  21  -5   0  234.21   11.52   0
  21  -5   0  268.99   11.64   0
  23  -5   0   64.52   12.55   0
  23   5   0   54.56    8.82   0
  23   5   0   35.77   12.98   0
 -23  -5   0   45.34   14.04   0
  23  -5   0   65.78   12.06   0
 -23   5   0   26.84   13.98   0
   0  -6   0  133.28   10.59   0
   0   6   0  131.59   10.48   0
   0   6   0  125.08   10.48   0
  -2   6   0    5.78   11.63   0
   2  -6   0    8.52   12.91   0
   2   6   0    4.91    9.46   0
   2   6   0   -0.82   11.44   0
  -2  -6   0    4.51   11.48   0
  -2   6   0   -1.54   10.78   0
  -2  -6   0   -1.54    9.60   0
   4   6   0    0.29    9.61   0
   4  -6   0   -1.48   10.68   0
  -4  -6   0    4.99    9.65   0
  -4  -6   0   -5.99    9.42   0
   4   6   0    2.44    9.37   0
  -4   6   0    4.61   10.70   0
  -6  -6   0  962.78   13.11   0
  -6  -6   0 1033.94   13.25   0
   6   6   0  869.79   12.77   0
  -6   6   0  943.48   16.30   0
   6  -6   0  979.35   15.98   0
   6   6   0  969.16   13.08   0
   8   6   0  315.53   10.00   0
  -8  -6   0  300.65   10.40   0
  -8  -6   0  341.28   10.30   0
   8  -6   0  304.69   11.64   0
   8   6   0  262.74    7.56   0
  -8   6   0  287.06   12.18   0
  10  -6   0  126.34   10.40   0
 -10  -6   0  139.12    7.07   0
 -10   6   0  134.62    9.31   0
  10   6   0  136.87    9.19   0
  10   6   0  115.88    8.85   0
 -12   6   0   11.44   10.19   0
  12   6   0    3.94   10.18   0
 -12  -6   0   21.20   10.81   0
  12   6   0    7.45    6.81   0
  12  -6   0    8.78    9.47   0
  14   6   0  254.43   10.03   0
 -14  -6   0  238.26    8.32   0
  14  -6   0  266.22    9.94   0
 -14   6   0  253.97   10.95   0
  14   6   0  246.17   10.40   0
  16  -6   0   20.19   10.33   0
  16  -6   0   24.98    8.21   0
  16   6   0   39.65    8.73   0
 -16  -6   0   50.00    9.41   0
 -16   6   0   28.61    9.37   0
  16   6   0   16.97    8.49   0
  18  -6   0  146.76   10.13   0
 -18   6   0  166.65   11.57   0
  18   6   0  180.95   10.47   0
  18   6   0  161.36   10.16   0
 -18  -6   0  183.88   11.35   0
  18  -6   0  152.19   12.56   0
  20   6   0   55.00   11.38   0
  20  -6   0   44.55   11.15   0
 -20   6   0   42.40   12.55   0
  20  -6   0   48.54   10.79   0
  20   6   0   24.61   11.13   0
 -20  -6   0   32.92   12.37   0
  22  -6   0  139.17   11.95   0
  22   6   0  123.53   11.02   0
 -22  -6   0   63.92   12.51   0
  22  -6   0  129.98   10.98   0
  22   6   0  132.27   11.24   0
 -22   6   0  142.89   12.22   0
   1  -7   0  148.23   11.97   0
   1   7   0  144.19   10.15   0
  -1   7   0  145.15   11.88   0
   1   7   0  150.81   11.77   0
  -1   7   0  177.24   12.02   0
  -1  -7   0  142.36   10.07   0
  -3  -7   0  128.78    9.87   0
   3   7   0  124.08   11.78   0
  -3   7   0  102.11   12.21   0
   3   7   0  126.03    9.66   0
  -3   7   0  105.01   11.09   0
  -3  -7   0  124.06   11.93   0
   3  -7   0  119.59   11.73   0
   5   7   0   40.26    9.30   0
   5   7   0   56.55   11.03   0
   5  -7   0   38.26   12.09   0
  -5   7   0   45.42   10.54   0
  -5  -7   0   55.18    9.35   0
  -5  -7   0   44.46    9.39   0
   7  -7   0  211.01   11.35   0
  -7   7   0  210.62   11.63   0
   7   7   0  227.01    9.68   0
   7   7   0  218.14    9.58   0
  -7  -7   0  212.84    9.93   0
  -7  -7   0  237.45    9.73   0
  -9   7   0   29.33   10.31   0
   9   7   0   13.45    8.40   0
   9  -7   0   29.91    8.11   0
  -9  -7   0    5.94    8.99   0
   9   7   0   21.80    8.51   0
 -11  -7   0  139.83   11.13   0
  11  -7   0  151.08   12.26   0
  11   7   0  131.60   10.49   0
  11   7   0  123.85   10.17   0
 -11   7   0  133.57   10.82   0
  13   7   0    2.58    9.58   0
  13  -7   0    3.14    8.82   0
 -13   7   0    4.16    9.73   0
 -13  -7   0    8.71   10.06   0
  13   7   0   21.19    9.05   0
  15  -7   0  597.15   11.20   0
  15   7   0  610.58   10.14   0
  15  -7   0  628.47   11.07   0
 -15  -7   0  599.05    8.90   0
  15   7   0  600.05   10.62   0
 -15   7   0  619.61   12.02   0
  17  -7   0   15.82   12.05   0
 -17   7   0   12.02   10.92   0
  17  -7   0   27.32   11.58   0
  17   7   0   25.63    9.78   0
 -17  -7   0   32.95   10.85   0
  17   7   0   14.55   10.19   0
  19   7   0    6.48   10.22   0
  19   7   0   22.48   10.50   0
 -19   7   0    1.01   11.39   0
  19  -7   0    8.91    9.12   0
 -19  -7   0  -20.95   11.61   0
  19  -7   0   15.13    9.96   0
  21   7   0    3.48   10.94   0
  21   7   0    7.58   10.57   0
 -21   7   0    7.11   11.85   0
 -21  -7   0   13.92    8.44   0
  21  -7   0   17.40   10.46   0
  21  -7   0   19.69   10.30   0
  23   7   0   13.77   11.90   0
 -23   7   0   -1.76   13.10   0
   0   8   0   29.93   10.44   0
   0   8   0   26.88   10.83   0
   0  -8   0   31.48   10.46   0
   2  -8   0  419.18   13.19   0
   2   8   0  418.73   12.73   0
  -2   8   0  388.86   13.22   0
  -2   8   0  418.03   12.99   0
   2   8   0  422.47   12.49   0
  -2  -8   0  410.51   10.78   0
   4  -8   0  521.56   13.73   0
  -4  -8   0  492.09   11.04   0
  -4  -8   0  559.50   11.22   0
   4   8   0  543.83   12.75   0
   4   8   0  515.43   11.29   0
  -4   8   0  457.96   13.25   0
  -4   8   0  524.09   13.84   0
  -6   8   0   21.62   10.05   0
   6   8   0   14.85    8.60   0
   6   8   0   21.37    8.49   0
  -6  -8   0   20.08   10.74   0
   6  -8   0   27.17   11.43   0
  -6  -8   0   15.09    8.76   0
   8  -8   0   64.90   12.32   0
   8   8   0   62.36   10.58   0
  -8  -8   0   63.09   10.83   0
  -8  -8   0   55.44   11.00   0
   8   8   0   55.06   10.66   0
  -8   8   0   65.24   12.69   0
  10   8   0    7.46   10.02   0
  10  -8   0    5.89   11.32   0
  10   8   0    8.26    9.93   0
 -10   8   0    6.89   12.20   0
 -10  -8   0   -2.59   10.43   0
 -12  -8   0   21.50    9.87   0
 -12   8   0   46.81   11.78   0
  12   8   0   28.40    9.16   0
  12   8   0   27.99    6.90   0
  12  -8   0   14.12   10.98   0
 -14  -8   0  207.04    9.87   0
  14   8   0  192.01    9.14   0
  14  -8   0  192.95    9.32   0
  14   8   0  212.44    9.44   0
 -14   8   0  210.57   12.12   0
  16  -8   0    6.15    9.37   0
 -16  -8   0   34.37    7.70   0
  16   8   0   11.11    9.81   0
  16   8   0    7.08    7.21   0
 -16   8   0   -5.62   10.71   0
  16  -8   0    1.31   11.44   0
  18   8   0   70.26    9.94   0
 -18   8   0   73.56   13.05   0
  18   8   0   68.90    9.68   0
  18  -8   0   89.77    9.21   0
 -18  -8   0   71.38   10.54   0
  18  -8   0   65.97    9.39   0
 -20  -8   0   50.65   12.03   0
  20   8   0   75.97   10.93   0
  20  -8   0   70.80   13.10   0
  20   8   0   45.74    8.19   0
  20  -8   0   57.35   10.85   0
 -20   8   0   57.27   12.42   0
  22  -8   0   44.00   11.75   0
  22   8   0   61.50    8.88   0
 -22  -8   0   84.61   13.07   0
  22  -8   0   37.78   14.36   0
  22   8   0   56.46   12.20   0
 -22   8   0   24.72   13.73   0
   1  -9   0 1029.30   15.66   0
  -1  -9   0 1034.56   14.95   0
   1   9   0 1023.95   15.76   0
  -1   9   0 1044.54   15.78   0
  -1   9   0 1028.58   16.36   0
   1   9   0 1034.71   15.06   0
  -3   9   0  600.25   14.41   0
   3   9   0  657.14   13.54   0
   3  -9   0  662.70   14.41   0
   3   9   0  631.85   11.72   0
  -3   9   0  648.30   14.37   0
  -3  -9   0  667.94   11.63   0
   5  -9   0 1757.24   20.74   0
  -5  -9   0 1784.01   16.04   0
  -5  -9   0 1864.83   16.21   0
  -5   9   0 1722.11   22.06   0
  -5   9   0 1832.05   21.15   0
   5   9   0 1853.03   16.59   0
   5   9   0 1878.75   16.28   0
   7   9   0   83.68   12.55   0
   7   9   0   70.55   10.37   0
  -7  -9   0   77.48   10.36   0
   7  -9   0   69.06   13.66   0
  -7  -9   0   81.72   10.08   0
  -7   9   0   76.50   12.28   0
   9   9   0   27.69    9.86   0
  -9   9   0   42.14   13.91   0
   9   9   0   43.84    9.95   0
  -9  -9   0   38.92   10.22   0
   9  -9   0   42.18   11.37   0
  11   9   0  741.31   11.76   0
 -11   9   0  746.91   15.13   0
  11  -9   0  761.64   14.06   0
  11   9   0  748.87   11.50   0
 -11  -9   0  729.27   11.86   0
  13   9   0  989.14   11.84   0
  13   9   0  946.91   11.55   0
  13  -9   0  985.31   14.47   0
 -13  -9   0 1004.40   12.10   0
 -13   9   0  954.41   15.58   0
 -15  -9   0  149.32    8.01   0
  15   9   0  112.19   10.34   0
  15  -9   0  149.77   10.24   0
  15   9   0  154.90   10.54   0
  15  -9   0  148.69   12.15   0
 -15   9   0  153.32   13.93   0
  17   9   0  123.19   10.85   0
  17  -9   0  142.05    9.86   0
  17   9   0  130.89   10.14   0
 -17   9   0  128.66   11.34   0
  17  -9   0  148.72   11.59   0
 -17  -9   0  146.64   10.46   0
  19  -9   0  855.30   14.68   0
  19  -9   0  928.23   15.98   0
 -19   9   0  840.57   15.73   0
  19   9   0  836.80   13.68   0
  19   9   0  864.54   13.74   0
 -19  -9   0  833.94   14.43   0
  21  -9   0  284.06   16.19   0
  21   9   0  321.29   13.30   0
  21   9   0  302.99   13.78   0
 -21  -9   0  338.88   14.36   0
  21  -9   0  379.32   15.20   0
 -21   9   0  291.06   15.14   0
   0  10   0    1.27   12.00   0
   0 -10   0   -4.30   12.02   0
   0  10   0   -0.62   12.54   0
   2  10   0  276.60   11.25   0
  -2 -10   0  322.65   13.31   0
  -2  10   0  285.08   14.12   0
   2 -10   0  294.45   13.46   0
  -2  10   0  312.79   15.30   0
   2  10   0  305.46   13.87   0
   4  10   0   37.42   10.30   0
  -4 -10   0   37.23   11.93   0
  -4  10   0   46.87   13.77   0
  -4 -10   0   40.64    9.79   0
  -4  10   0   43.55   14.23   0
   4 -10   0   43.37   13.74   0
   4  10   0   44.83   12.07   0
  -6 -10   0 1574.27   14.76   0
  -6  10   0 1614.62   20.25   0
   6  10   0 1657.77   15.58   0
  -6 -10   0 1680.13   14.92   0
   6  10   0 1618.63   15.03   0
   6 -10   0 1666.85   21.19   0
  -6  10   0 1512.10   20.74   0
   8 -10   0   -1.87   12.37   0
  -8 -10   0    4.67    9.42   0
   8  10   0   -0.15    9.40   0
  -8  10   0   -0.80   11.29   0
   8  10   0    1.04    9.53   0
  10  10   0   80.82    9.09   0
 -10  10   0   86.89   13.14   0
  10 -10   0   88.02   12.02   0
  10  10   0   90.50    9.26   0
 -10 -10   0   74.42    9.40   0
 -12 -10   0  -13.63   10.94   0
  12  10   0   -1.09   10.34   0
  12  10   0    6.47   10.66   0
  12 -10   0  -11.22   11.67   0
 -12  10   0   -6.14   13.22   0
  14  10   0    5.38    9.72   0
  14  10   0   -7.37   10.11   0
  14 -10   0   10.22   10.80   0
 -14  10   0    6.94   13.01   0
  14 -10   0    9.40   11.14   0
 -14 -10   0   -9.96   10.52   0
  16  10   0   -2.48   10.25   0
 -16  10   0    9.46   11.23   0
 -16 -10   0   12.15   10.02   0
  16 -10   0    2.39   11.05   0
  16 -10   0   16.14   11.90   0
  16  10   0   12.33   10.63   0
  18 -10   0  127.10   10.83   0
  18  10   0  125.72   11.19   0
 -18  10   0  109.05   15.17   0
  18  10   0  134.14   11.53   0
 -18 -10   0  149.76   12.11   0
  18 -10   0  162.16   11.45   0
  20 -10   0   60.69   10.35   0
  20  10   0   54.27   12.46   0
 -20 -10   0   33.92   13.42   0
 -20  10   0   48.09   16.26   0
  20 -10   0   72.16   14.10   0
  20  10   0   58.57   12.35   0
  -1  11   0    7.94   11.87   0
  -1 -11   0   19.02   11.58   0
   1 -11   0   20.02   11.49   0
   1  11   0   20.99   12.28   0
   1  11   0   19.56   11.58   0
  -1  11   0   26.70   14.07   0
   3  11   0   -8.93   11.37   0
  -3  11   0    6.37   13.59   0
   3  11   0    4.28   11.83   0
   3 -11   0   16.19   12.69   0
  -3 -11   0   13.90    9.03   0
  -3  11   0   -1.26   13.06   0
   5  11   0    7.90   11.43   0
   5  11   0    2.35    9.14   0
  -5  11   0    6.60   13.05   0
  -5 -11   0   12.58   10.78   0
  -5  11   0    5.25   12.78   0
   5 -11   0    3.60   12.40   0
   7 -11   0  237.92   14.63   0
   7  11   0  233.01   11.95   0
  -7 -11   0  211.24   11.52   0
  -7  11   0  230.73   14.13   0
   7  11   0  244.74   11.69   0
  -7  11   0  209.59   15.04   0
  -9 -11   0  349.58   10.18   0
   9  11   0  336.69   10.17   0
   9  11   0  346.00   10.14   0
  -9  11   0  342.58   13.44   0
   9 -11   0  335.58   12.27   0
  11  11   0  280.11   11.47   0
 -11  11   0  286.16   16.36   0
 -11 -11   0  277.62   11.42   0
  11 -11   0  277.68   13.15   0
  11  11   0  277.07   11.22   0
  13 -11   0   24.95   12.37   0
  13  11   0   21.56   10.12   0
  13  11   0    3.04    9.95   0
 -13  11   0   19.43   12.81   0
 -13 -11   0   28.65   10.16   0
 -15 -11   0  143.32   12.45   0
  15 -11   0  182.73   11.53   0
  15  11   0  172.08   12.27   0
 -15  11   0  164.80   15.66   0
  15  11   0  183.87   11.51   0
  15 -11   0  180.54   12.49   0
 -17  11   0   18.78   11.51   0
  17  11   0   21.05   10.74   0
 -17 -11   0   35.46   11.41   0
  17 -11   0   34.93   11.21   0
  17  11   0   35.75   11.09   0
  17 -11   0   32.63   10.51   0
 -19  11   0   62.15   16.09   0
  19 -11   0   64.40   12.50   0
  19 -11   0   56.76   12.88   0
  19  11   0   33.99   12.74   0
 -19 -11   0   34.68   13.21   0
  19  11   0   37.89   12.15   0
   0 -12   0   91.51    9.08   0
   0  12   0   90.37   11.15   0
   0  12   0  106.17    9.81   0
  -2 -12   0   68.39   10.53   0
   2 -12   0   65.55   10.58   0
   2  12   0   68.05   11.27   0
  -2  12   0   68.03   10.84   0
   2  12   0   54.49    8.80   0
  -2  12   0   55.37   11.38   0
  -4 -12   0   38.56   10.30   0
   4 -12   0   42.16   11.70   0
  -4  12   0   38.30   10.67   0
   4  12   0   38.30   11.03   0
   4  12   0   33.94    8.81   0
  -4  12   0   37.71   12.58   0
   6  12   0  128.29    9.43   0
   6 -12   0  127.40   12.30   0
  -6  12   0  124.07   12.90   0
  -6  12   0  114.72   12.82   0
   6  12   0  119.84   10.88   0
  -6 -12   0   44.45   11.56   0
  -8  12   0 1202.10   23.24   0
  -8 -12   0 1184.29   13.89   0
   8  12   0 1210.75   14.29   0
  -8  12   0 1032.61   20.48   0
   8 -12   0 1188.03   20.11   0
   8  12   0 1223.41   16.36   0
  10  12   0  342.79   11.19   0
 -10 -12   0  318.33   11.22   0
  10  12   0  312.23   11.22   0
  10 -12   0  320.97   13.62   0
 -10  12   0  318.49   16.50   0
  12  12   0   28.58    9.66   0
  12  12   0   38.81    6.98   0
 -12 -12   0   23.95   10.08   0
 -12  12   0   25.56   14.36   0
  12 -12   0   29.44   10.49   0
 -14 -12   0    0.53   11.54   0
  14 -12   0    1.96   12.04   0
  14 -12   0   -3.79   12.08   0
  14  12   0    4.87   10.99   0
  14  12   0   -8.73   11.40   0
 -14  12   0   10.94   14.37   0
  16 -12   0  251.69   12.46   0
  16 -12   0  274.43   13.80   0
  16  12   0  237.87   11.98   0
 -16  12   0  213.99   15.58   0
  16  12   0  235.68   11.38   0
 -16 -12   0  225.57    8.93   0
 -18  12   0   23.72   17.78   0
  18  12   0   10.40   12.37   0
  18 -12   0   18.75   13.92   0
  18  12   0   18.35   11.86   0
  18 -12   0   13.88   12.01   0
 -18 -12   0  -12.74   12.67   0
   1 -13   0    3.01   11.81   0
   1  13   0    3.78   12.80   0
  -1  13   0    3.58   12.78   0
  -1  13   0   -0.11   14.11   0
  -1 -13   0    5.48   12.04   0
   1  13   0   -6.65   12.43   0
  -3  13   0  542.35   17.78   0
   3  13   0  538.64   12.51   0
  -3 -13   0  559.60   14.30   0
   3 -13   0  562.96   16.53   0
  -3  13   0  558.16   17.29   0
   3  13   0  564.12   15.05   0
  -5  13   0   10.17   15.67   0
   5 -13   0   19.76   13.41   0
  -5  13   0   15.04   13.91   0
   5  13   0    4.58   10.01   0
   5  13   0   18.77   12.72   0
   7 -13   0   20.00   11.89   0
  -7  13   0   19.90   15.79   0
   7  13   0   15.93   10.18   0
  -7  13   0   16.84   14.38   0
   7  13   0   18.91   10.01   0
  -9  13   0   51.78   15.68   0
   9  13   0   67.37   12.03   0
   9  13   0   42.66    9.86   0
  -9  13   0   44.94   14.20   0
   9 -13   0   46.15   12.29   0
  -9 -13   0   56.32    9.74   0
  11  13   0    4.73   14.23   0
 -11  13   0   27.72   16.86   0
 -11  13   0   24.85   18.67   0
 -11 -13   0   35.49   13.72   0
  11 -13   0   24.72   15.30   0
  11  13   0   44.85   11.22   0
 -13  13   0   81.36   16.51   0
  13 -13   0   95.38   14.08   0
  13 -13   0   91.46   14.12   0
  13  13   0  101.07   11.22   0
 -13 -13   0   68.93   11.73   0
  13  13   0   86.31   11.42   0
 -15 -13   0   13.99   12.97   0
  15 -13   0    5.42   14.26   0
  15 -13   0   14.37   14.12   0
  15  13   0   11.06   12.40   0
  15  13   0   24.42   12.72   0
 -15  13   0   22.88   20.46   0
   0 -14   0  644.36   15.97   0
   0  14   0  640.47   14.86   0
   0  14   0  616.05   16.96   0
   2 -14   0   23.54   11.81   0
   2  14   0   15.84    9.84   0
  -2  14   0   23.75   14.25   0
  -2  14   0   26.75   13.75   0
  -2 -14   0   11.14    9.18   0
   2  14   0   12.67   11.72   0
  -4  14   0   94.56   15.35   0
   4 -14   0   99.69   12.52   0
   4  14   0   92.68   12.09   0
  -4  14   0   87.14   14.15   0
   4  14   0   77.73   12.51   0
  -6  14   0   26.71   14.08   0
   6  14   0   14.12    9.61   0
  -6  14   0   29.00   16.07   0
   6 -14   0   29.42   13.13   0
   6  14   0   15.98   11.82   0
   8  14   0  553.95   13.41   0
  -8  14   0  496.58   23.62   0
   8  14   0  560.54   13.26   0
  -8  14   0  545.10   27.01   0
   8 -14   0  566.93   24.10   0
  10  14   0   41.83   11.00   0
 -10  14   0   20.80   21.32   0
  10 -14   0   23.71   21.20   0
  10 -14   0   24.82   18.12   0
 -10 -14   0    8.93   10.76   0
 -10  14   0   17.39   20.35   0
  10  14   0   39.21   13.37   0
  12  14   0  -19.76   10.86   0
  12 -14   0    0.16    5.93   0
  12 -14   0    1.23   19.19   0
 -12  14   0    0.22   20.16   0
 -12  14   0    3.32   19.68   0
  12  14   0   -1.48   10.63   0
 -12 -14   0   33.19   10.52   0
  12 -14   0    1.98   18.00   0
 -14  14   0  146.75   21.77   0
 -14  14   0  130.61   21.96   0
  14 -14   0  168.90   18.75   0
  14  14   0  160.21   13.00   0
  14 -14   0  176.41   22.12   0
  14  14   0  169.77   13.01   0
 -14 -14   0  154.79   12.95   0
  -1  15   0   19.03   13.72   0
   1  15   0   38.13   13.68   0
  -1  15   0   21.60   13.81   0
   1  15   0   26.11   15.64   0
  -3  15   0   91.53   15.90   0
   3 -15   0  106.41   14.47   0
   3  15   0  107.44   13.79   0
   3  15   0   91.39   13.91   0
  -3  15   0   88.94   16.20   0
   5  15   0  455.73   15.15   0
  -5  15   0  456.62   24.53   0
  -5  15   0  440.22   21.42   0
   5  15   0  443.06   13.02   0
   7  15   0   -1.01   10.88   0
   7  15   0   12.14   10.65   0
   9  15   0   23.04   10.59   0
   9  15   0   19.42   10.50   0
  11  15   0    4.23   12.36   0
  11  15   0  -24.92   15.19   0
   0  16   0   11.47   12.95   0
   0  16   0   15.23   14.77   0
  -2  16   0    5.94   14.88   0
   2  16   0   19.96   12.51   0
  -2  16   0   11.80   16.05   0
   2  16   0    7.52   14.92   0
   4  16   0   23.37   13.01   0
  -4  16   0   21.71   17.49   0
  -4  16   0   21.08   19.99   0
   4  16   0   21.04   12.83   0
   6  16   0   36.28   14.78   0
   6  16   0   17.08   12.57   0
   8  16   0   23.30   14.75   0
   8  16   0   12.94   14.49   0
  -1  17   0   45.08   18.72   0
  -1  17   0   44.86   19.07   0
   1  17   0   44.40   14.56   0
   1  17   0   48.46   14.91   0
   3  17   0   31.05   14.41   0
   3  17   0   20.44   14.32   0
 -24   0   1  -11.22   14.13   0
  24   0  -1   10.01   12.65   0
  24   0  -1    0.27    8.56   0
  22   0  -1  -21.11   10.88   0
 -22   0   1   32.13   12.47   0
  22   0  -1   -7.68   11.50   0
  20   0  -1   -3.85    9.39   0
 -20   0   1    8.71   10.93   0
  20   0  -1    0.69    9.86   0
 -18   0   1    9.25    9.25   0
  18   0  -1    6.53    8.49   0
  18   0  -1    0.12    5.65   0
  16   0  -1    0.60    9.90   0
 -16   0   1   18.36   10.57   0
  16   0  -1   26.65    9.21   0
  14   0  -1   26.51   10.81   0
  14   0  -1   29.08   10.17   0
 -14   0   1   25.50   11.64   0
 -12   0   1    9.55    9.26   0
  12   0  -1   26.52    8.89   0
  12   0  -1   15.71    8.22   0
 -10   0   1   14.22    9.90   0
  10   0  -1   15.04    9.59   0
  10   0  -1   20.18    8.93   0
   8   0  -1    3.18   10.24   0
  -8   0   1   -3.60   10.76   0
   8   0  -1  -10.99    9.57   0
  -6   0   1   -0.80   12.55   0
   6   0  -1   -1.16   12.31   0
   6   0  -1    4.69   11.50   0
   4   0  -1    0.20   11.86   0
  -4   0   1    4.15   12.96   0
  -4   0   1   -1.83   11.94   0
   4   0  -1   -1.97   13.11   0
   2   0  -1    2.82    5.61   0
  -2   0   1    0.53    6.64   0
   2   0   1    1.55    5.61   0
  -2   0  -1    1.53    7.99   0
   4   0   1   -9.14   11.60   0
  -4   0  -1   -6.65   12.50   0
  -6   0  -1    2.89   11.80   0
   6   0   1  437.51   13.75   0
   8   0   1    1.94    9.39   0
  -8   0  -1    1.03   10.31   0
  10   0   1   -2.58    8.92   0
 -10   0  -1  -15.52    9.75   0
 -12   0  -1    6.50    9.12   0
  12   0   1   -1.66    8.18   0
  12   0   1   -2.05    8.70   0
  14   0   1   16.14    9.86   0
 -14   0  -1   35.89   11.13   0
  14   0   1   13.37   10.44   0
  16   0   1    8.71    9.21   0
 -16   0  -1    9.78   10.36   0
  16   0   1    0.15    9.74   0
  18   0   1   -4.49    8.53   0
 -18   0  -1   -3.42    9.25   0
  18   0   1   -5.75    8.05   0
  20   0   1   12.66    9.38   0
 -20   0  -1   10.29   10.76   0
  20   0   1   -2.74    9.97   0
  22   0   1   24.32   11.01   0
  22   0   1    3.63   10.42   0
 -22   0  -1    8.14   12.12   0
  24   0   1   15.65   12.32   0
  24   0   1   13.71   11.82   0
 -24   0  -1  -16.38   14.02   0
  25  -1  -1  175.40   12.34   0
  25  -1  -1  200.66   12.77   0
 -25   1   1  181.97   13.97   0
 -25  -1   1  140.60   14.32   0
  25   1  -1  116.66   12.34   0
  25   1  -1  176.84   12.91   0
  23  -1  -1   12.32   10.35   0
  23   1  -1   17.64   10.93   0
  23   1  -1   11.23   10.39   0
 -23   1   1   17.01    8.48   0
  23  -1  -1   -1.60   10.92   0
 -23  -1   1    8.54   12.04   0
  21   1  -1  206.97   10.39   0
  21  -1  -1  236.09   10.33   0
  21   1  -1  201.21    9.98   0
 -21  -1   1  226.03    8.37   0
  21  -1  -1  209.40   10.13   0
 -21   1   1  224.78   11.56   0
 -19   1   1   25.25   11.28   0
  19   1  -1   26.81   10.36   0
 -19  -1   1    9.34   11.35   0
  19  -1  -1   15.52    9.75   0
  19   1  -1   14.22    9.80   0
  19  -1  -1   11.86   10.35   0
  17   1  -1   74.09    9.13   0
  17  -1  -1   58.70    9.20   0
  17  -1  -1   57.82    8.81   0
  17   1  -1   67.30    6.18   0
 -17   1   1   48.07   10.08   0
 -17  -1   1   71.94   10.04   0
  15  -1  -1   -1.49   10.03   0
  15   1  -1   12.12    6.66   0
  15  -1  -1   13.53    9.41   0
 -15   1   1    2.76   10.82   0
 -15  -1   1    5.79   10.62   0
  15   1  -1   12.32    9.99   0
  13  -1  -1 1111.14   12.10   0
  13  -1  -1 1181.11   12.51   0
 -13   1   1 1203.40   13.21   0
  13   1  -1 1094.58   11.67   0
 -13  -1   1 1099.91   12.72   0
  13   1  -1 1135.74   12.25   0
  11   1  -1  198.01    9.18   0
  11  -1  -1  195.49    9.32   0
 -11  -1   1  192.35    7.86   0
  11   1  -1  209.90    9.92   0
  11  -1  -1  213.47    9.95   0
 -11   1   1  210.08   10.41   0
   9  -1  -1   26.89    8.99   0
   9   1  -1   22.40    9.10   0
   9  -1  -1   25.42    9.66   0
  -9   1   1   28.10   10.15   0
  -9  -1   1   25.71   10.25   0
   9   1  -1   26.13    9.80   0
  -7   1   1   48.06   11.36   0
   7   1  -1   44.22   10.59   0
   7  -1  -1   50.16   10.95   0
   7   1  -1   46.92   11.15   0
  -7  -1   1   51.86   11.50   0
   7  -1  -1   46.06   10.25   0
  -5  -1   1   53.81   13.04   0
  -5  -1   1   48.08   13.47   0
  -5   1   1   52.95   13.48   0
   5   1  -1   53.33   13.60   0
   5  -1  -1   53.37   13.37   0
   5  -1  -1   45.32   12.44   0
   5   1  -1   46.40    9.11   0
  -3   1   1 1761.54   29.33   0
  -3  -1   1 1589.85   23.56   0
   3   1  -1 1683.15   22.68   0
   3  -1  -1 1782.20   27.08   0
   3   1  -1 1781.25   24.31   0
   3  -1  -1 1685.94   27.55   0
  -3  -1   1 1879.98   23.73   0
   1  -1   1   19.82    5.86   0
  -3   1  -1 2392.25   25.63   0
  -3  -1  -1 2086.23   23.26   0
   3   1   1 2382.20   24.99   0
   3  -1   1 2368.88   25.07   0
   5  -1   1  440.31   14.07   0
  -5  -1  -1  448.04   14.96   0
  -5   1  -1  434.36   14.68   0
   5   1   1  445.41   14.02   0
   7   1   1   14.23    9.91   0
  -7  -1  -1   20.05   10.93   0
  -7   1  -1   21.47   10.43   0
   7  -1   1   19.01    9.79   0
   9  -1   1  335.85   10.29   0
  -9  -1  -1  348.74   11.35   0
  -9   1  -1  331.66   11.02   0
   9   1   1  343.85   10.75   0
   9   1   1  326.08   10.25   0
  11   1   1  248.36    9.34   0
  11  -1   1  264.71    9.41   0
 -11  -1  -1  266.26   10.38   0
  11   1   1  282.28   10.04   0
 -11   1  -1  243.16    7.90   0
  13  -1   1   34.42    8.03   0
  13  -1   1   47.53    8.61   0
 -13  -1  -1   38.91    9.07   0
  13   1   1   25.55    8.13   0
 -13   1  -1   28.28    9.10   0
  13   1   1   33.13    6.16   0
  15  -1   1  286.56   10.23   0
  15  -1   1  276.11    7.97   0
  15   1   1  294.91   10.07   0
 -15  -1  -1  278.79   11.35   0
 -15   1  -1  297.58   11.53   0
  15   1   1  301.25   10.70   0
  17   1   1   11.91    9.11   0
  17  -1   1   11.05    8.39   0
  17   1   1   12.48    8.56   0
 -17  -1  -1    9.92    9.71   0
  17  -1   1   14.98    8.81   0
 -17   1  -1   10.93    9.67   0
  19   1   1  706.22   11.52   0
  19  -1   1  644.48    9.45   0
  19   1   1  687.83   12.09   0
 -19   1  -1  765.20   13.22   0
  19  -1   1  694.68   11.61   0
 -19  -1  -1  637.55   10.01   0
  21   1   1  132.14    9.75   0
  21  -1   1  129.04    9.76   0
 -21   1  -1  173.67   11.08   0
  21  -1   1  166.18   10.06   0
 -21  -1  -1  161.56   11.19   0
  21   1   1  166.57   10.15   0
 -23  -1  -1   -1.64   11.81   0
  23   1   1   -8.94   10.32   0
  23   1   1   27.98   10.66   0
 -23   1  -1   24.27   11.77   0
  23  -1   1   18.99   10.49   0
  23  -1   1    7.60   10.22   0
  25   1   1   28.80   11.78   0
  25  -1   1    8.26   11.74   0
  24   2  -1  145.84   13.27   0
  24  -2  -1  149.01    9.17   0
  24   2  -1  117.25   12.68   0
 -24  -2   1  148.62   14.51   0
 -24   2   1  142.32   14.58   0
  24  -2  -1  174.76   12.88   0
  22   2  -1  359.42   12.42   0
 -22   2   1  383.99   13.80   0
  22   2  -1  351.32   11.87   0
  22  -2  -1  344.48   12.08   0
 -22  -2   1  410.23   13.38   0
  22  -2  -1  395.07   11.99   0
 -20  -2   1  -10.76   10.89   0
  20   2  -1    7.89   10.00   0
  20   2  -1   17.60    9.30   0
  20  -2  -1   16.69    9.35   0
  20  -2  -1    5.70    9.87   0
 -20   2   1   11.36   10.84   0
 -18  -2   1  279.73   10.32   0
  18  -2  -1  293.02    9.41   0
  18   2  -1  282.96    9.50   0
 -18   2   1  294.06   10.52   0
  18  -2  -1  276.83    9.25   0
  18   2  -1  279.28    9.03   0
  16  -2  -1   18.07    9.51   0
 -16   2   1   15.94   10.53   0
  16   2  -1   12.24    9.55   0
  16  -2  -1   16.21    9.01   0
 -16  -2   1   23.36   10.38   0
  16   2  -1   13.70    9.12   0
 -14  -2   1 1075.33   14.11   0
  14   2  -1 1119.92   13.14   0
  14  -2  -1 1124.00   13.50   0
 -14   2   1 1096.58   14.41   0
  14  -2  -1 1042.93   12.98   0
  14   2  -1  992.55   10.26   0
  12   2  -1  790.04   11.38   0
  12  -2  -1  798.90   11.74   0
  12   2  -1  722.91   10.75   0
 -12   2   1  760.73   12.22   0
 -12  -2   1  755.77   11.98   0
  12  -2  -1  766.50   11.34   0
 -10   2   1  259.39   10.80   0
  10   2  -1  243.04    9.71   0
  10   2  -1  263.15   10.29   0
 -10  -2   1  241.64    8.13   0
  10  -2  -1  278.36   10.42   0
  10  -2  -1  257.31    9.83   0
   8   2  -1 3986.70   21.30   0
   8  -2  -1 3691.84   21.96   0
  -8  -2   1 3694.51   21.11   0
   8  -2  -1 3888.07   22.73   0
   8   2  -1 3659.92   20.16   0
  -8   2   1 3726.74   23.33   0
  -6  -2   1 1245.78   16.67   0
   6   2  -1 1269.59   16.12   0
  -6  -2   1 1334.53   16.47   0
  -6   2   1 1237.55   18.04   0
   6   2  -1 1278.71   16.55   0
   6  -2  -1 1284.04   18.93   0
  -4  -2   1  138.38   13.80   0
  -4  -2   1  133.60   14.21   0
   4  -2  -1  133.13   16.10   0
   4   2  -1  143.59   13.54   0
  -4   2   1  146.83   16.92   0
   4   2  -1  147.00   14.30   0
   2   2  -1  345.80   15.66   0
   2  -2  -1  341.32   22.02   0
  -2  -2   1  331.17   15.46   0
   2   2  -1  335.13   14.89   0
  -2   2   1  340.39   22.60   0
  -2  -2   1  365.77   14.65   0
   0   2   1 1100.67   31.74   0
   0   2   1 1010.28   29.56   0
   0   2  -1 1081.03   21.97   0
   0  -2   1 1071.64   21.11   0
   0  -2  -1 1095.62   30.59   0
   0  -2  -1  975.78   29.67   0
   6   2   1 1246.34   15.73   0
   6  -2   1 1172.92   15.69   0
  -6   2  -1 1196.89   16.26   0
   6   2   1 1150.22   15.13   0
  -6  -2  -1 1249.29   16.38   0
   8  -2   1  400.13   10.96   0
  -8   2  -1  398.59   11.55   0
  -8  -2  -1  407.23   11.99   0
   8   2   1  373.92   10.84   0
   8   2   1  409.16   11.44   0
 -10   2  -1 2525.49   17.25   0
  10   2   1 2416.57   15.72   0
  10   2   1 2594.62   16.45   0
  10  -2   1 2453.38   16.64   0
 -10  -2  -1 2510.49   16.91   0
  12   2   1  179.99    9.26   0
  12   2   1  177.93    8.76   0
 -12  -2  -1  181.84    9.89   0
  12  -2   1  170.80    8.80   0
 -12   2  -1  174.97    9.65   0
  14  -2   1  364.76    8.33   0
  14  -2   1  388.02   11.39   0
  14   2   1  390.99   11.28   0
 -14   2  -1  380.19   11.97   0
  14   2   1  365.86   10.59   0
 -14  -2  -1  364.74   11.87   0
 -16   2  -1  220.30   10.80   0
  16   2   1  217.08    9.96   0
  16  -2   1  200.02   10.08   0
  16   2   1  203.20    9.55   0
  16  -2   1  194.39    9.52   0
 -16  -2  -1  211.40   10.71   0
 -18   2  -1 1299.08   13.18   0
  18   2   1 1199.85   11.66   0
  18  -2   1 1229.92   12.24   0
  18  -2   1 1238.06   12.13   0
  18   2   1 1170.05   10.05   0
 -18  -2  -1 1312.32   12.80   0
 -20   2  -1  692.93   15.12   0
  20   2   1  694.94   11.35   0
  20  -2   1  621.74   11.61   0
  20  -2   1  670.77   11.71   0
 -20  -2  -1  618.31    9.83   0
  20   2   1  659.17   11.91   0
  22   2   1   40.39   10.66   0
 -22   2  -1   45.29   12.12   0
  22  -2   1   47.14   10.67   0
 -22  -2  -1   30.87   12.33   0
  22   2   1   30.62   11.29   0
  22  -2   1   18.86   11.13   0
  24   2   1  179.41   13.35   0
  24   2   1  130.13   12.60   0
 -24  -2  -1  183.05   14.41   0
  24  -2   1  181.16   12.87   0
  24  -2   1  184.35   12.41   0
 -24   2  -1  210.64   14.24   0
  23  -3  -1   48.29   10.47   0
  23   3  -1   42.55   10.86   0
 -23  -3   1   12.75    8.76   0
  23  -3  -1   24.67   10.19   0
 -23   3   1   16.37   12.04   0
  23   3  -1   42.95   10.30   0
 -21  -3   1   84.02   10.57   0
 -21   3   1   87.82   10.84   0
  21   3  -1   72.56    9.39   0
  21  -3  -1   94.01    9.23   0
  21   3  -1   74.46    9.88   0
  21  -3  -1   88.87    9.41   0
 -19   3   1   97.76   11.44   0
  19  -3  -1   99.26   10.22   0
  19   3  -1  102.38   10.52   0
 -19  -3   1   99.60   11.42   0
  19  -3  -1   80.39    9.93   0
  19   3  -1   98.97    9.87   0
  17  -3  -1   44.65    8.85   0
 -17   3   1   60.38    9.68   0
  17   3  -1   40.91    6.03   0
  17   3  -1   31.93    8.99   0
  17  -3  -1   37.47    8.34   0
 -17  -3   1   52.11    9.76   0
 -15  -3   1   13.01   10.74   0
 -15   3   1   28.17   10.64   0
  15  -3  -1   20.97    9.41   0
  15   3  -1   43.26    9.31   0
  15   3  -1   22.06    9.91   0
  15  -3  -1   41.41    9.80   0
 -13  -3   1 1631.37   13.75   0
 -13   3   1 1628.81   14.75   0
  13   3  -1 1536.38   13.38   0
  13  -3  -1 1653.25   14.06   0
  13   3  -1 1640.76   13.16   0
  13  -3  -1 1577.34   13.65   0
  11   3  -1    4.74    8.36   0
 -11   3   1    6.26    9.14   0
  11  -3  -1    7.71    8.80   0
 -11  -3   1    6.01    9.44   0
  11   3  -1    2.40    8.90   0
  11  -3  -1    0.92    8.31   0
   9  -3  -1  189.58    9.89   0
  -9  -3   1  187.51   10.77   0
  -9   3   1  192.40   12.97   0
   9   3  -1  187.75    9.87   0
   9   3  -1  190.73   10.38   0
  -7   3   1  729.54   14.43   0
  -7  -3   1  792.73   13.23   0
  -7  -3   1  729.40   13.45   0
   7   3  -1  717.03   12.74   0
   7   3  -1  755.08   13.39   0
   7  -3  -1  752.23   13.66   0
   5  -3  -1 1154.14   19.80   0
  -5  -3   1 1064.49   14.02   0
  -5   3   1 1144.58   20.69   0
  -5  -3   1 1191.57   17.44   0
   5   3  -1 1231.69   16.60   0
   5   3  -1 1126.99   16.31   0
   3   3  -1  146.17   13.77   0
   3   3  -1  143.95   13.37   0
   3  -3  -1  140.55   16.24   0
  -3  -3   1  146.82   13.91   0
  -3   3   1  138.77   18.41   0
  -3  -3   1  147.20   13.41   0
   1   3  -1  573.04   16.73   0
  -1   3   1  549.86   24.12   0
  -1  -3   1  517.65   16.52   0
  -1   3   1  460.39   24.43   0
   1  -3  -1  531.66   25.34   0
   1   3  -1  521.83   16.34   0
  -1  -3   1  575.95   16.49   0
   1   3   1  882.58   21.94   0
  -1  -3  -1  879.92   22.33   0
  -1   3  -1  874.99   18.91   0
   1   3   1  928.70   22.27   0
  -1  -3  -1 1001.73   20.92   0
   1  -3   1  917.85   20.98   0
   3   3   1 2410.57   23.80   0
   3  -3   1 2353.65   24.45   0
  -3  -3  -1 2593.52   24.47   0
  -3  -3  -1 2402.34   24.10   0
  -3   3  -1 2358.52   24.90   0
   3   3   1 2449.13   23.83   0
  -5  -3  -1  539.35   14.09   0
  -5   3  -1  544.96   14.05   0
   5   3   1  535.93   13.32   0
   5   3   1  556.67   13.80   0
   5  -3   1  554.75   13.55   0
  -7  -3  -1    4.77    7.86   0
   7   3   1    6.69   10.28   0
   7   3   1   15.32    9.49   0
   7  -3   1   10.25   11.35   0
  -7   3  -1    9.35   11.96   0
   9  -3   1  199.93    9.77   0
  -9   3  -1  190.03   10.25   0
   9   3   1  208.04   10.00   0
  -9  -3  -1  188.20   10.61   0
   9   3   1  194.11    9.54   0
 -11  -3  -1  213.47   10.13   0
  11   3   1  216.70    9.59   0
  11   3   1  215.89    9.04   0
 -11   3  -1  234.25    9.89   0
  11  -3   1  235.35   10.93   0
  13   3   1    2.41   10.02   0
  13  -3   1   -5.44    9.90   0
  13   3   1   12.18   10.56   0
 -13   3  -1  -18.82   10.95   0
 -13  -3  -1   19.94   11.31   0
  15  -3   1  796.88   12.03   0
 -15   3  -1  751.57   12.74   0
  15   3   1  718.71    9.07   0
  15  -3   1  769.20   11.65   0
 -15  -3  -1  747.48   12.49   0
  15   3   1  794.57   11.82   0
 -17  -3  -1   90.32    9.63   0
 -17   3  -1  105.13    9.76   0
  17  -3   1   92.28    8.57   0
  17  -3   1  105.79    8.94   0
  17   3   1   95.02    8.61   0
  17   3   1   96.89    8.91   0
  19  -3   1  163.30   10.31   0
  19  -3   1  138.79    9.95   0
 -19  -3  -1  140.08   11.32   0
 -19   3  -1  156.91   11.49   0
  19   3   1  155.09    7.61   0
  19   3   1  174.21    9.96   0
  21  -3   1   33.33    9.51   0
 -21   3  -1   54.49   11.78   0
  21   3   1   37.42   10.74   0
 -21  -3  -1   51.14   10.44   0
  21  -3   1   44.59   10.96   0
  21   3   1   47.53    9.97   0
 -23  -3  -1  214.94    9.48   0
  23   3   1  196.27   11.41   0
 -23   3  -1  257.17   12.72   0
  23   3   1  245.95   11.77   0
  23  -3   1  241.25   11.46   0
  23  -3   1  263.53   11.32   0
  24   4  -1   34.47   12.32   0
 -24  -4   1   45.09   13.83   0
 -24   4   1   78.89   13.92   0
  24   4  -1   69.89   12.74   0
  24  -4  -1   62.38   11.96   0
  24  -4  -1   70.24   12.21   0
  22   4  -1  144.07   11.32   0
 -22  -4   1  234.21   12.66   0
  22   4  -1  190.23    8.59   0
 -22   4   1  192.07   13.02   0
  22  -4  -1  215.69   13.64   0
  22  -4  -1  216.40   11.04   0
  20   4  -1   66.22   10.08   0
 -20  -4   1   57.91   10.92   0
  20  -4  -1   74.55    9.59   0
  20   4  -1   61.89    9.42   0
  20  -4  -1   69.36    9.68   0
 -20   4   1   73.02   10.98   0
  18   4  -1  241.11   10.65   0
  18   4  -1  242.18   11.20   0
  18  -4  -1  240.41   10.53   0
 -18   4   1  260.07   12.25   0
 -18  -4   1  235.15    8.76   0
  18  -4  -1  236.34   11.13   0
  16   4  -1  604.20   10.52   0
 -16  -4   1  670.80   11.79   0
  16   4  -1  680.01   11.10   0
 -16   4   1  660.78   12.15   0
  16  -4  -1  594.28   10.97   0
  16  -4  -1  626.15   11.11   0
  14   4  -1   49.91   10.07   0
  14   4  -1   47.36    9.64   0
  14  -4  -1   48.84   12.22   0
  14  -4  -1   51.65    9.40   0
 -14   4   1   54.73   10.82   0
 -14  -4   1   51.91   11.04   0
 -12  -4   1  154.35    9.54   0
  12  -4  -1  138.85    9.09   0
 -12   4   1  136.20    9.61   0
  12   4  -1  141.16    9.09   0
  12  -4  -1  128.70    8.59   0
  12   4  -1  129.54    8.64   0
  10   4  -1 1861.03   14.42   0
 -10   4   1 1928.12   17.07   0
 -10  -4   1 1858.27   15.09   0
  10   4  -1 1791.42   12.82   0
  10  -4  -1 1889.59   16.10   0
  -8   4   1  817.20   14.21   0
   8   4  -1  840.82   12.48   0
   8   4  -1  884.65   12.85   0
  -8  -4   1  828.25   13.03   0
   8  -4  -1  840.17   13.34   0
  -8  -4   1  827.48   10.49   0
  -6   4   1 1962.38   22.20   0
  -6  -4   1 1999.27   17.19   0
  -6  -4   1 1744.66   15.09   0
   6   4  -1 1941.06   17.35   0
   6  -4  -1 1894.01   20.19   0
   6   4  -1 1842.93   16.68   0
  -4  -4   1  607.32   13.70   0
   4   4  -1  584.26   13.71   0
   4  -4  -1  624.14   17.86   0
  -4  -4   1  572.68   13.88   0
   4   4  -1  620.84   14.04   0
  -4   4   1  609.41   18.81   0
   2  -4  -1    5.78   18.03   0
  -2  -4   1    6.16   11.55   0
  -2   4   1    7.46   14.72   0
   2   4  -1   12.62   11.64   0
   2   4  -1    9.82   12.07   0
  -2  -4   1   12.56   12.16   0
   0  -4   1  171.88   13.00   0
   0   4   1  171.03   15.83   0
   0   4  -1  151.72   12.65   0
   0   4   1  178.44   15.90   0
   0  -4  -1  155.04   16.04   0
   0   4  -1  172.28   15.35   0
   0  -4  -1  176.79   16.69   0
  -2  -4  -1 3438.09   28.41   0
  -2   4  -1 3501.48   29.65   0
   2  -4   1 3508.29   29.25   0
   2   4   1 3567.75   29.20   0
  -2  -4  -1 3772.75   29.88   0
   2   4   1 3524.50   28.34   0
  -4   4  -1  520.53   13.77   0
  -4  -4  -1  524.49   13.87   0
  -4  -4  -1  579.79   13.74   0
   4   4   1  521.06   13.37   0
   4   4   1  530.10   13.24   0
   4  -4   1  571.53   15.24   0
  -6   4  -1 1753.59   19.18   0
  -6  -4  -1 1724.60   16.74   0
   6  -4   1 1762.31   17.37   0
   6   4   1 1735.55   16.07   0
   6   4   1 1810.56   16.60   0
   8   4   1  604.95   11.84   0
  -8   4  -1  609.71   12.34   0
   8  -4   1  623.68   13.40   0
  -8  -4  -1  604.23   12.33   0
   8   4   1  604.22   11.36   0
  10   4   1   -0.39    8.18   0
  10   4   1    7.83    8.75   0
 -10   4  -1    7.12    8.79   0
  10  -4   1    9.74    8.43   0
 -10  -4  -1    5.69    9.35   0
 -12   4  -1   48.27    8.79   0
  12   4   1   43.03    8.13   0
  12   4   1   39.46    8.63   0
  12  -4   1   53.25    8.20   0
 -12  -4  -1   38.82    9.05   0
 -14  -4  -1  276.57   11.41   0
  14  -4   1  286.94   10.24   0
  14   4   1  316.68   10.66   0
 -14   4  -1  306.37   11.37   0
  14   4   1  255.72    7.68   0
  16   4   1  605.57   10.73   0
  16  -4   1  576.22   10.60   0
 -16  -4  -1  593.56   11.51   0
  16   4   1  579.83   10.44   0
 -16   4  -1  596.86   11.72   0
  16  -4   1  584.47   10.67   0
 -18   4  -1   21.91   10.92   0
 -18  -4  -1   -8.87   11.23   0
  18  -4   1    2.97   10.04   0
  18  -4   1    7.87    9.57   0
  18   4   1   14.67    9.77   0
  18   4   1  -17.72   10.32   0
  20   4   1   23.68    6.80   0
  20  -4   1   28.24    9.38   0
  20  -4   1   13.29   11.10   0
 -20   4  -1   36.49   10.40   0
  20   4   1   -4.26    9.29   0
 -20  -4  -1   33.62   10.34   0
  22   4   1   20.27   10.36   0
  22   4   1   29.88    7.73   0
 -22  -4  -1   -3.22   12.05   0
 -22   4  -1   12.56   12.19   0
  22  -4   1   35.43   10.68   0
  22  -4   1   24.09   10.41   0
 -24  -4  -1   87.33   13.97   0
  24  -4   1  103.81   12.18   0
  24  -4   1  131.03   12.38   0
  24   4   1  153.91   12.00   0
 -24   4  -1  119.75   13.79   0
  24   4   1  127.52    9.25   0
  23  -5  -1   -2.63   12.11   0
  23  -5  -1  -14.11   11.81   0
  23   5  -1   25.90   11.99   0
  23   5  -1   -7.26   12.53   0
 -23  -5   1   26.08   13.56   0
 -23   5   1    6.04   16.86   0
  21  -5  -1  109.60   10.97   0
  21   5  -1   97.13   11.66   0
  21   5  -1  123.98   10.81   0
 -21   5   1   92.48   12.55   0
  21  -5  -1  123.41   11.24   0
 -21  -5   1   68.73   12.65   0
  19   5  -1  353.32   11.06   0
  19   5  -1  330.72   10.53   0
  19  -5  -1  345.11   10.77   0
 -19   5   1  322.31   14.41   0
 -19  -5   1  347.03   11.88   0
  19  -5  -1  306.95   10.81   0
 -17   5   1  224.68   10.38   0
  17   5  -1  208.27    9.07   0
 -17  -5   1  238.99   10.20   0
  17  -5  -1  212.23    9.19   0
  17  -5  -1  263.75   11.11   0
  17   5  -1  232.45    9.63   0
  15  -5  -1   11.50    8.72   0
  15   5  -1   17.54    9.58   0
 -15  -5   1   12.89   10.32   0
 -15   5   1   18.41   10.02   0
  15   5  -1   10.60    9.08   0
  15  -5  -1   11.97    9.17   0
 -13   5   1   -2.70   12.94   0
  13  -5  -1    7.04    9.79   0
  13   5  -1    7.41   10.11   0
 -13  -5   1    0.66    7.66   0
  13  -5  -1   -0.73    9.33   0
  13   5  -1   -3.49    9.66   0
  11   5  -1  591.97   10.50   0
  11  -5  -1  644.98   11.35   0
 -11  -5   1  630.49   11.37   0
 -11   5   1  652.88   12.10   0
  11   5  -1  670.13   10.99   0
   9   5  -1    6.11    8.94   0
   9   5  -1    6.66    8.67   0
  -9  -5   1   -2.72    8.89   0
  -9  -5   1    6.75    9.38   0
   9  -5  -1   20.58    8.42   0
  -9   5   1   12.65   11.03   0
   7   5  -1  251.60   10.54   0
  -7  -5   1  299.16   10.73   0
   7   5  -1  261.24   10.63   0
  -7   5   1  259.23   13.29   0
   7  -5  -1  267.66   12.40   0
  -7  -5   1  241.40   11.01   0
   5   5  -1 1942.75   17.55   0
  -5  -5   1 1971.28   15.84   0
  -5   5   1 2032.09   24.89   0
   5   5  -1 2050.94   17.39   0
   5  -5  -1 2066.94   23.81   0
  -5  -5   1 1932.66   17.39   0
  -3   5   1 2760.86   31.50   0
  -3  -5   1 2869.99   21.18   0
   3   5  -1 2738.44   21.02   0
  -3  -5   1 2520.53   20.23   0
   3  -5  -1 2749.57   32.12   0
   3   5  -1 2734.19   21.32   0
   1  -5  -1 1194.26   21.81   0
  -1   5   1 1068.16   20.64   0
  -1   5   1 1220.83   21.03   0
   1   5  -1 1208.73   16.68   0
  -1  -5   1 1179.33   16.61   0
   1   5  -1 1203.40   18.38   0
   1   5   1   16.84   12.09   0
   1   5   1   21.59   10.37   0
   1  -5   1   19.62   12.24   0
  -1  -5  -1   23.55   12.97   0
  -1  -5  -1   19.39   10.67   0
  -1   5  -1   17.54   10.10   0
   3  -5   1  333.11   13.83   0
  -3  -5  -1  311.17   14.44   0
  -3  -5  -1  357.63   14.24   0
   3   5   1  318.97   14.03   0
   3   5   1  326.54   11.98   0
  -3   5  -1  319.00   13.86   0
  -5  -5  -1 6558.25   27.86   0
   5   5   1 5999.97   26.77   0
  -5   5  -1 5951.95   30.72   0
  -5  -5  -1 6009.29   26.91   0
   5   5   1 6031.97   27.25   0
   7  -5   1  244.01   10.18   0
  -7  -5  -1  240.15   10.72   0
  -7   5  -1  232.68   12.16   0
   7   5   1  225.53   10.22   0
   7   5   1  228.43    9.91   0
   9   5   1   44.49    8.94   0
   9   5   1   42.66    8.62   0
  -9   5  -1   47.88   10.77   0
  -9  -5  -1   42.60    9.47   0
   9  -5   1   55.68   10.31   0
  11   5   1    5.20    7.97   0
  11  -5   1   -5.76    7.88   0
 -11   5  -1   -2.07    8.41   0
  11   5   1   -4.76    8.41   0
 -11  -5  -1   -4.35    9.05   0
 -13  -5  -1  179.17   11.16   0
  13   5   1  172.69    9.94   0
 -13   5  -1  175.32   12.98   0
  13   5   1  194.90   10.39   0
  13  -5   1  167.69   10.03   0
  15   5   1  246.56    9.65   0
 -15   5  -1  272.76   10.70   0
  15   5   1  262.49    9.91   0
  15  -5   1  255.37    9.70   0
 -15  -5  -1  234.65   10.76   0
  17   5   1  103.99    9.90   0
  17  -5   1  119.81   10.62   0
 -17   5  -1  119.15   14.33   0
 -17  -5  -1  104.25   10.79   0
  17  -5   1  118.14   10.41   0
  17   5   1  118.79    7.55   0
  19   5   1  103.06    9.73   0
 -19  -5  -1   85.88   11.04   0
 -19   5  -1   94.90   10.99   0
  19   5   1   99.76   10.16   0
  19  -5   1  102.64    9.93   0
  19  -5   1  103.38    9.60   0
  21   5   1  183.15   11.19   0
 -21   5  -1  179.21   12.92   0
 -21  -5  -1  191.07   12.73   0
  21   5   1  167.82    8.76   0
  21  -5   1  181.25   11.40   0
  21  -5   1  182.97   11.50   0
 -23   5  -1   -3.31   16.64   0
  23   5   1   -6.17   12.02   0
  23  -5   1   -6.16   12.09   0
  23   5   1  -17.66   12.61   0
 -23  -5  -1  -16.37   13.62   0
  23  -5   1   -4.02   11.89   0
  22   6  -1   -5.65   10.76   0
  22  -6  -1   11.62    9.98   0
 -22  -6   1  -11.83   11.62   0
  22  -6  -1    2.60   10.31   0
  22   6  -1   22.43   10.25   0
 -22   6   1    4.31   11.71   0
  20   6  -1    1.96   10.95   0
  20   6  -1    3.51   11.44   0
  20  -6  -1    3.83   11.00   0
 -20   6   1    2.80   12.44   0
  20  -6  -1    4.33   10.85   0
 -20  -6   1    4.98   12.52   0
  18   6  -1  128.74   10.06   0
 -18  -6   1  103.59   11.29   0
 -18   6   1  120.25   13.74   0
  18  -6  -1  105.35   12.12   0
  18  -6  -1  113.79   10.18   0
  18   6  -1   99.92   10.51   0
 -16  -6   1    9.31    9.45   0
 -16   6   1    2.14    9.22   0
  16  -6  -1    8.03    8.17   0
  16   6  -1   10.71    8.88   0
  16   6  -1    0.05    8.45   0
  16  -6  -1    5.86   10.29   0
  14  -6  -1   49.41    9.40   0
  14   6  -1   55.06    9.36   0
  14  -6  -1   57.29   10.91   0
 -14   6   1   54.17   12.33   0
 -14  -6   1   42.41   10.44   0
  14   6  -1   57.70    6.99   0
  12  -6  -1   56.65    9.68   0
 -12  -6   1   64.32   10.96   0
  12   6  -1   53.81   10.48   0
  12   6  -1   56.41    9.93   0
 -12   6   1   50.37   13.06   0
  10   6  -1    2.48    8.61   0
  10   6  -1    1.26    8.42   0
 -10  -6   1   11.04    9.08   0
 -10  -6   1    1.76    8.65   0
  10  -6  -1    4.67    9.74   0
 -10   6   1    5.13   10.56   0
   8  -6  -1  144.14   10.92   0
   8   6  -1  126.61    9.48   0
  -8  -6   1  128.95    9.63   0
  -8   6   1  147.93   11.60   0
   8   6  -1  119.81    9.22   0
  -8  -6   1  144.20    9.39   0
  -6  -6   1  240.46   10.59   0
   6   6  -1  256.28   10.23   0
  -6  -6   1  252.33   10.42   0
   6   6  -1  257.63   10.37   0
   6  -6  -1  258.72   13.86   0
  -6   6   1  250.73   14.12   0
  -4  -6   1   51.61    9.54   0
   4   6  -1   58.40   11.58   0
   4  -6  -1   59.05   13.09   0
  -4   6   1   61.04   11.91   0
  -4  -6   1   49.88    9.93   0
   4   6  -1   63.69   10.16   0
   2   6  -1   16.66    9.62   0
  -2   6   1   22.56    9.60   0
   2   6  -1   18.20    9.40   0
  -2  -6   1   21.78    9.59   0
  -2  -6   1   19.02   11.35   0
  -2   6   1   25.03    9.86   0
   2  -6  -1   21.99   11.59   0
   0   6   1  192.73   12.53   0
   0   6  -1  184.80   12.48   0
   0   6  -1  197.00   12.65   0
   0  -6   1  204.81   12.79   0
   0  -6  -1  206.53   13.43   0
   0   6   1  199.07   12.35   0
  -2  -6  -1 1093.56   15.52   0
  -2  -6  -1  983.44   15.11   0
   2  -6   1 1050.77   15.61   0
   2   6   1 1061.93   15.44   0
  -2   6  -1 1061.26   16.91   0
   2   6   1 1018.90   15.33   0
   4   6   1   35.13   11.60   0
  -4   6  -1   39.38    9.20   0
  -4  -6  -1   37.96    9.90   0
   4   6   1   51.64    9.77   0
  -4  -6  -1   28.81   11.72   0
   4  -6   1   39.95   10.88   0
  -6  -6  -1 1826.25   16.04   0
  -6   6  -1 1763.58   18.79   0
   6  -6   1 1849.19   17.64   0
   6   6   1 1777.92   15.75   0
   6   6   1 1792.38   15.52   0
   8   6   1    5.11    8.85   0
   8   6   1   -5.98    8.52   0
   8  -6   1    9.95   10.03   0
  -8   6  -1    3.60   10.40   0
  -8  -6  -1   10.05    9.23   0
  10   6   1   27.54    8.30   0
  10  -6   1   32.61    8.11   0
 -10  -6  -1   27.55    9.13   0
  10   6   1   34.11    8.47   0
 -10   6  -1   23.38   10.38   0
  12   6   1  -11.05    9.70   0
  12  -6   1   -7.99   11.34   0
 -12  -6  -1   -3.26    7.67   0
  12   6   1   -9.39    9.99   0
 -12   6  -1   -8.45   10.01   0
 -14  -6  -1  230.80   10.62   0
  14  -6   1  217.00    9.70   0
  14   6   1  205.39    9.80   0
 -14   6  -1  223.00   10.44   0
  14   6   1  211.94    9.96   0
 -16   6  -1   23.90   11.28   0
 -16  -6  -1    9.79    9.39   0
  16   6   1   29.39    8.42   0
  16  -6   1   21.87    8.38   0
  16   6   1   27.56    6.12   0
  16  -6   1   17.78    8.28   0
  18  -6   1   34.72    9.83   0
 -18  -6  -1   56.01   10.78   0
  18   6   1   17.96    9.85   0
  18  -6   1   57.39    9.46   0
  18   6   1   35.04    7.32   0
 -18   6  -1   59.39   10.76   0
 -20   6  -1  -16.21   12.27   0
  20   6   1    8.25   11.37   0
  20  -6   1   14.56   10.59   0
 -20  -6  -1  -29.40   12.31   0
  20  -6   1   -4.96   10.93   0
  20   6   1  -33.38   10.77   0
  22  -6   1   18.26   11.29   0
 -22   6  -1    0.14   16.13   0
  22   6   1    9.84    8.75   0
  22   6   1  -13.04   11.94   0
 -22  -6  -1   -8.68   12.94   0
  22  -6   1   -6.02   12.08   0
  23   7  -1   18.22   11.66   0
 -23   7   1   -9.61   13.25   0
 -23  -7   1    2.63   12.97   0
  23  -7  -1   16.86   11.36   0
  23   7  -1   -1.05   12.25   0
  23  -7  -1   -3.44   13.88   0
  21   7  -1   19.61   10.84   0
 -21  -7   1   52.32   11.65   0
  21  -7  -1   38.16   12.86   0
 -21   7   1   30.69   12.42   0
  21  -7  -1   51.23   10.47   0
  21   7  -1   55.29   11.09   0
  19   7  -1  601.72   11.43   0
  19  -7  -1  602.76   11.36   0
 -19   7   1  657.35   15.22   0
 -19  -7   1  602.81   12.43   0
  19  -7  -1  553.67   11.81   0
  19   7  -1  595.91   11.95   0
 -17  -7   1  585.71   12.66   0
 -17   7   1  594.42   13.18   0
  17  -7  -1  554.71   14.10   0
  17  -7  -1  601.05   12.06   0
  17   7  -1  563.73    8.93   0
  17   7  -1  594.49   11.80   0
 -15   7   1   22.30    9.29   0
  15  -7  -1   17.33    8.19   0
 -15  -7   1   57.11    9.48   0
  15   7  -1   34.56    8.91   0
  15   7  -1   29.28    8.66   0
  15  -7  -1   10.53   10.45   0
 -13  -7   1  179.00   10.60   0
  13   7  -1  188.08   10.10   0
  13   7  -1  189.36    9.73   0
 -13   7   1  188.28   10.90   0
  13  -7  -1  180.42   11.87   0
  13  -7  -1  190.41   11.58   0
 -11  -7   1 2232.48   15.96   0
  11   7  -1 2301.54   15.79   0
  11  -7  -1 2310.75   19.72   0
  11   7  -1 2272.43   15.75   0
 -11   7   1 2193.51   20.73   0
   9  -7  -1 2031.75   19.29   0
  -9   7   1 1898.21   19.89   0
  -9  -7   1 2079.87   14.83   0
   9   7  -1 1970.29   14.59   0
   9   7  -1 1937.25   14.71   0
  -9  -7   1 1873.69   14.55   0
  -7  -7   1    4.93    8.65   0
   7   7  -1   -2.84    8.57   0
   7   7  -1   11.93    8.82   0
   7  -7  -1   13.55   11.45   0
  -7  -7   1    3.02    8.89   0
  -7   7   1   14.21   12.03   0
   5   7  -1  258.68   10.17   0
  -5  -7   1  225.00   10.13   0
  -5  -7   1  258.22    9.94   0
   5  -7  -1  242.02   15.09   0
   5   7  -1  236.10   10.06   0
  -5   7   1  227.87   13.34   0
  -3  -7   1 7307.83   28.22   0
  -3  -7   1 7894.19   29.34   0
   3   7  -1 7974.39   29.88   0
  -3   7   1 7115.50   43.46   0
   3   7  -1 7678.06   30.27   0
  -3   7   1 7776.79   44.23   0
  -1   7   1 1343.36   20.52   0
  -1   7   1 1344.92   18.99   0
   1   7  -1 1308.61   15.67   0
   1   7  -1 1367.14   16.92   0
  -1  -7   1 1378.93   15.57   0
   1  -7  -1 1376.84   20.67   0
   1   7   1  574.31   14.67   0
   1   7   1  578.14   12.76   0
  -1   7  -1  571.66   12.53   0
  -1  -7  -1  601.41   13.38   0
   1  -7   1  589.39   14.22   0
  -1   7  -1  569.23   13.95   0
  -1  -7  -1  530.48   12.46   0
  -3  -7  -1 2134.66   19.29   0
  -3  -7  -1 1831.42   17.12   0
  -3   7  -1 1986.85   20.06   0
   3  -7   1 1994.73   19.82   0
   3   7   1 1996.14   19.17   0
   3   7   1 1979.82   17.57   0
  -5   7  -1 4508.27   27.75   0
   5   7   1 4647.41   22.66   0
   5  -7   1 4802.37   27.44   0
   5   7   1 4408.97   22.97   0
  -5  -7  -1 5044.55   24.62   0
  -5  -7  -1 4508.27   22.44   0
  -7  -7  -1  453.09   10.88   0
  -7   7  -1  437.75   11.26   0
   7   7   1  477.32   10.57   0
   7  -7   1  473.10   11.04   0
   7   7   1  444.99   10.62   0
  -9  -7  -1   19.42    8.97   0
   9  -7   1   24.02   10.68   0
   9   7   1   21.06   10.31   0
   9   7   1   33.46    8.53   0
  -9   7  -1   15.10   10.21   0
  11  -7   1  212.57   12.22   0
  11   7   1  218.68   10.28   0
 -11   7  -1  200.13   10.90   0
  11   7   1  206.74   10.58   0
 -11  -7  -1  216.74   11.26   0
  13   7   1 2501.72   15.19   0
 -13  -7  -1 2531.66   16.23   0
  13  -7   1 2558.23   17.30   0
  13   7   1 2498.45   15.57   0
 -13   7  -1 2532.46   19.19   0
  15   7   1   81.16    8.97   0
  15   7   1   62.75    8.64   0
 -15   7  -1   74.49    9.42   0
 -15  -7  -1   73.23    9.51   0
  15  -7   1   74.44    8.67   0
 -17   7  -1  168.46   13.58   0
  17  -7   1  146.83    9.99   0
  17   7   1  142.08   10.55   0
  17   7   1  135.84   10.17   0
 -17  -7  -1  151.71    8.16   0
  17  -7   1  136.68   10.26   0
  19  -7   1   19.42   11.18   0
 -19  -7  -1  -18.64   11.54   0
 -19   7  -1    7.56   12.52   0
  19  -7   1    5.21   10.99   0
  19   7   1   16.26   11.39   0
  19   7   1   16.92   11.08   0
 -21   7  -1  657.67   15.08   0
  21  -7   1  761.45   13.45   0
  21   7   1  655.13   13.39   0
  21  -7   1  730.48   13.53   0
  21   7   1  672.05   13.04   0
 -21  -7  -1  687.31   14.11   0
  22   8  -1   36.72   12.24   0
  22  -8  -1   54.62   11.90   0
 -22   8   1   47.00   13.71   0
  22   8  -1   66.57   12.53   0
  22  -8  -1   63.59   14.17   0
 -22  -8   1   42.63   13.33   0
  20   8  -1  108.60   10.96   0
  20  -8  -1  112.92   11.03   0
  20  -8  -1  130.89   10.87   0
  20   8  -1  108.39    8.36   0
 -20  -8   1  114.66    8.59   0
 -20   8   1   90.65   12.55   0
 -18  -8   1   17.10   10.29   0
  18   8  -1   18.24    9.37   0
 -18   8   1   26.70   10.58   0
  18  -8  -1   17.68   11.25   0
  18  -8  -1    4.83    9.08   0
  18   8  -1   37.39    9.62   0
  16  -8  -1   78.24    9.70   0
  16  -8  -1   60.45   12.00   0
  16   8  -1   76.13   10.50   0
  16   8  -1   70.41    7.35   0
 -16  -8   1   75.19   10.92   0
 -16   8   1   92.72   13.64   0
  14  -8  -1   98.23   10.47   0
  14   8  -1   78.21    8.87   0
  14   8  -1   98.00    9.00   0
 -14  -8   1   97.40    9.53   0
  14  -8  -1   85.25    8.63   0
 -14   8   1   94.11   11.93   0
  12  -8  -1   13.40   10.71   0
  12   8  -1   20.94    9.16   0
 -12  -8   1   27.49    9.73   0
 -12   8   1   14.63   11.90   0
  12   8  -1    6.61    9.52   0
  10   8  -1  120.77   10.33   0
 -10  -8   1  165.62   10.58   0
 -10  -8   1  138.61   10.77   0
 -10   8   1  154.09   12.96   0
  10  -8  -1  141.49   12.13   0
  10   8  -1  139.58   10.54   0
   8  -8  -1  451.14   14.62   0
   8   8  -1  458.20   11.94   0
  -8   8   1  454.97   17.16   0
   8   8  -1  466.10   11.99   0
  -8  -8   1  427.37   12.11   0
  -8  -8   1  449.15   12.17   0
  -6  -8   1  648.48   11.09   0
  -6  -8   1  713.45   11.21   0
   6   8  -1  726.47   13.04   0
  -6   8   1  667.19   16.62   0
   6   8  -1  633.41   11.28   0
   6  -8  -1  640.70   14.95   0
  -4   8   1   11.84   10.96   0
   4  -8  -1   12.81   11.84   0
  -4  -8   1   13.16    8.58   0
   4   8  -1    8.98   10.52   0
  -4   8   1    9.81   10.71   0
  -4  -8   1   10.80    8.31   0
   4   8  -1   14.99    8.64   0
   2  -8  -1  265.13   13.79   0
   2   8  -1  255.36    9.88   0
  -2  -8   1  271.54   11.62   0
   2   8  -1  270.10   11.87   0
  -2   8   1  253.38   12.17   0
  -2   8   1  256.83   13.50   0
   0   8   1  285.88   12.07   0
   0   8  -1  281.11   10.18   0
   0   8   1  279.45   12.70   0
   0  -8   1  292.70   12.07   0
   0  -8  -1  302.84   12.41   0
   0   8  -1  269.20   12.12   0
  -2   8  -1    7.54   10.19   0
   2   8   1    0.56    8.71   0
  -2   8  -1   11.02   10.17   0
  -2  -8  -1    4.03    8.84   0
   2   8   1    7.93   10.46   0
   2  -8   1    1.12   10.38   0
  -2  -8  -1   11.92   10.52   0
  -4  -8  -1   46.04   10.78   0
  -4  -8  -1   25.75    8.77   0
   4   8   1   27.45   10.60   0
  -4   8  -1   36.53   10.25   0
   4  -8   1   35.87   10.14   0
   4   8   1   38.81    8.82   0
  -6   8  -1  268.61   11.76   0
   6  -8   1  274.45    9.92   0
   6   8   1  290.18    9.81   0
  -6  -8  -1  286.31    9.93   0
   6   8   1  288.60    9.81   0
   8  -8   1   99.55   10.31   0
   8   8   1   90.25   10.52   0
  -8   8  -1  106.59   12.71   0
  -8  -8  -1   92.30   11.19   0
   8   8   1   93.15   10.63   0
 -10   8  -1  367.04   11.64   0
  10  -8   1  382.98   12.85   0
  10   8   1  377.28   11.11   0
 -10  -8  -1  361.45   11.59   0
  10   8   1  350.51   10.92   0
  12   8   1    8.69    9.25   0
 -12   8  -1   11.11   11.30   0
  12   8   1    5.95    9.01   0
 -12  -8  -1   -0.30    9.76   0
  12  -8   1    5.61    8.62   0
  14   8   1  266.21    9.78   0
 -14  -8  -1  321.47   10.30   0
 -14   8  -1  274.93   10.35   0
  14  -8   1  265.64   11.38   0
  14   8   1  271.57    9.52   0
  16   8   1   77.89   10.15   0
 -16  -8  -1   57.46   10.95   0
  16   8   1   65.30    9.85   0
  16  -8   1   64.85   11.82   0
 -16   8  -1   63.44   11.03   0
 -18  -8  -1   70.44   11.74   0
 -18   8  -1   88.74   11.79   0
  18   8   1   66.27   10.83   0
  18   8   1   64.88   10.44   0
  18  -8   1   69.11    9.29   0
  18  -8   1   61.10   10.43   0
 -20   8  -1  168.91   12.98   0
 -20  -8  -1  149.55    9.24   0
  20   8   1  148.98   11.25   0
  20  -8   1  190.26   13.31   0
  20  -8   1  188.34   11.32   0
  20   8   1  167.95   11.49   0
  22  -8   1   69.90   14.25   0
 -22   8  -1   40.18   13.70   0
  22  -8   1   78.11   11.67   0
  22   8   1   51.83    8.71   0
 -22  -8  -1   71.83   13.06   0
  22   8   1   43.86   12.28   0
  21   9  -1   16.31    8.66   0
  21   9  -1   27.93   12.38   0
  21  -9  -1   34.51   11.75   0
 -21   9   1   17.09   16.56   0
  21  -9  -1   20.72   10.54   0
 -21  -9   1   23.52   13.25   0
 -19  -9   1   76.11   11.81   0
  19  -9  -1   52.25   10.62   0
  19  -9  -1   81.19   11.90   0
  19   9  -1   42.78   11.31   0
 -19   9   1   47.43   12.22   0
  19   9  -1   52.09   11.15   0
 -17  -9   1   -0.55    7.27   0
 -17   9   1   10.23   12.78   0
  17   9  -1   22.55    9.43   0
  17  -9  -1    6.61   10.83   0
  17  -9  -1   16.63   10.80   0
  17   9  -1   -1.20    9.79   0
  15  -9  -1    1.21    9.21   0
  15   9  -1    7.05   10.28   0
 -15  -9   1  -10.39   10.87   0
  15  -9  -1    7.76   11.56   0
  15   9  -1    7.12   10.00   0
 -15   9   1    7.64   13.24   0
  13  -9  -1    6.09    9.91   0
  13   9  -1    7.60    8.92   0
  13   9  -1   25.43    8.62   0
 -13   9   1   17.47   11.46   0
 -13  -9   1   20.34    9.16   0
  13  -9  -1   23.60   11.20   0
 -11  -9   1  202.55   10.14   0
 -11   9   1  214.15   13.07   0
  11   9  -1  206.85   10.08   0
  11   9  -1  218.01    9.93   0
  11  -9  -1  230.13   13.18   0
  -9  -9   1   22.73    9.64   0
  -9  -9   1   35.45   10.10   0
   9  -9  -1   28.80   13.04   0
  -9   9   1   32.65   12.26   0
   9   9  -1   39.76   10.01   0
   9   9  -1   36.19    9.87   0
   7   9  -1   71.69   10.31   0
   7   9  -1   81.51   10.37   0
   7  -9  -1   79.14   13.97   0
  -7   9   1   82.67   14.55   0
  -7  -9   1   67.46   10.44   0
  -7  -9   1   73.87   10.11   0
   5  -9  -1   98.98   14.99   0
  -5   9   1  104.14   16.03   0
  -5   9   1   97.75   13.82   0
   5   9  -1  104.93   11.00   0
  -5  -9   1   88.33   10.69   0
   5   9  -1  119.03   10.94   0
  -5  -9   1  109.29   10.58   0
   3   9  -1  298.44   11.93   0
   3  -9  -1  327.51   14.04   0
  -3  -9   1  331.14   11.46   0
   3   9  -1  332.22   11.64   0
  -3   9   1  308.57   13.91   0
  -3   9   1  317.95   13.99   0
   1  -9  -1   47.69   11.87   0
  -1  -9   1   41.87    8.54   0
  -1   9   1   42.09   10.46   0
   1   9  -1   44.18    8.84   0
   1   9  -1   48.39    8.65   0
  -1   9   1   41.78   12.31   0
   1   9   1   27.39   10.27   0
   1   9   1   23.12   10.74   0
  -1   9  -1   24.22   10.39   0
  -1  -9  -1   23.00   10.44   0
   1  -9   1   27.18   10.24   0
  -1   9  -1   19.20    8.51   0
   3   9   1   -0.24    8.51   0
  -3  -9  -1    0.48    8.40   0
  -3  -9  -1   -5.92   10.17   0
   3  -9   1    7.62    9.91   0
  -3   9  -1   -2.33   10.05   0
  -3   9  -1    1.87   10.04   0
   3   9   1    2.33   10.14   0
  -5   9  -1  227.62   13.40   0
   5   9   1  206.05   11.22   0
  -5  -9  -1  233.51   11.46   0
   5  -9   1  225.18   13.27   0
  -5  -9  -1  219.75   11.22   0
   5   9   1  205.20   11.34   0
   7   9   1  271.00   10.87   0
  -7   9  -1  254.67   13.09   0
  -7  -9  -1  236.27   11.12   0
   7   9   1  241.00   11.02   0
   7  -9   1  254.16   12.73   0
  -9  -9  -1    5.80   10.01   0
  -9   9  -1   -2.67   11.72   0
   9   9   1   15.97    9.73   0
   9  -9   1   10.23   11.13   0
   9   9   1   12.21   11.80   0
  11   9   1   23.16    8.94   0
  11  -9   1   15.08   10.42   0
 -11   9  -1   18.62    9.19   0
  11   9   1   34.03    9.18   0
 -11  -9  -1   23.15    9.57   0
 -13  -9  -1  112.98   10.75   0
  13  -9   1  148.13   12.14   0
  13   9   1  113.30   10.22   0
  13   9   1  146.79   10.82   0
 -13   9  -1  129.55   13.03   0
  15  -9   1   96.90    9.71   0
 -15  -9  -1   72.14   11.03   0
  15   9   1   67.98    7.21   0
 -15   9  -1   71.41   11.06   0
  15   9   1   75.99   10.38   0
  17  -9   1   44.47   10.25   0
  17   9   1   47.15   10.47   0
 -17   9  -1   43.41   11.69   0
  17   9   1   52.82    9.50   0
  17  -9   1   45.01   11.93   0
 -17  -9  -1   28.12   10.33   0
 -19  -9  -1    3.14   12.05   0
  19   9   1   14.81   11.00   0
  19  -9   1   23.50   10.36   0
  19  -9   1   24.28   12.82   0
  19   9   1   35.91   10.79   0
 -19   9  -1   23.19   14.74   0
 -21   9  -1  156.55   14.33   0
 -21  -9  -1  126.22   13.90   0
  21   9   1  137.17   12.73   0
  21   9   1  143.53   12.93   0
  21  -9   1  131.97   15.43   0
  21  -9   1  217.21   14.72   0
  20  10  -1   38.71   12.02   0
 -20 -10   1  -27.17   13.30   0
  20  10  -1   -8.72    8.87   0
  20 -10  -1   27.69   13.56   0
  20 -10  -1   18.11   10.05   0
 -20  10   1   23.60   16.05   0
  18  10  -1    4.05   11.12   0
  18 -10  -1   13.88   10.34   0
  18 -10  -1    8.47   11.80   0
 -18 -10   1    3.91   11.64   0
  18  10  -1    9.23   10.65   0
 -18  10   1    1.61   14.16   0
 -16  10   1   58.18   14.38   0
  16 -10  -1   39.12   11.52   0
  16  10  -1   49.52   10.80   0
  16 -10  -1   45.55    9.98   0
  16  10  -1   53.58   10.43   0
 -16 -10   1   33.68    7.31   0
 -14 -10   1  240.71   11.12   0
  14  10  -1  231.05   10.66   0
 -14  10   1  250.35   14.29   0
  14  10  -1  233.11   10.80   0
  14 -10  -1  248.14   11.76   0
  14 -10  -1  242.24   13.95   0
  12  10  -1  230.08   11.11   0
  12 -10  -1  234.51   13.28   0
  12 -10  -1  232.77   13.17   0
 -12  10   1  249.40   16.74   0
  12  10  -1  257.58   11.46   0
 -12 -10   1  226.77   11.59   0
  10  10  -1  265.04    9.94   0
 -10 -10   1  293.06   10.06   0
  10 -10  -1  278.93   13.42   0
 -10  10   1  287.12   14.77   0
  10  10  -1  312.18   11.83   0
   8  10  -1    6.03    9.42   0
  -8  10   1    3.59   13.22   0
   8  10  -1    7.36    9.42   0
  -8 -10   1   12.53    9.39   0
  -8 -10   1   14.62    8.98   0
   8 -10  -1    7.11   12.03   0
   6 -10  -1   91.43   15.62   0
  -6 -10   1  100.28   11.91   0
  -6  10   1   92.83   15.49   0
   6  10  -1   89.21   10.42   0
  -6 -10   1   89.61   10.10   0
   6  10  -1   92.75   12.32   0
  -6  10   1   79.43   13.11   0
   4  10  -1  107.26   10.07   0
   4  10  -1  105.91   12.65   0
  -4  10   1  105.34   14.07   0
   4 -10  -1   96.97   14.10   0
  -4  10   1   96.17   13.68   0
  -4 -10   1   97.42   11.97   0
  -2  10   1   87.92   14.61   0
   2 -10  -1   93.76   14.22   0
  -2 -10   1   97.67   12.15   0
  -2  10   1   83.38   14.26   0
   2  10  -1   87.21   10.17   0
   2  10  -1   84.40   12.69   0
   0  10  -1  253.11   11.78   0
   0 -10  -1  271.93   13.55   0
   0 -10   1  272.13   11.11   0
   0  10  -1  258.19   13.16   0
   0  10   1  285.85   14.20   0
   0  10   1  255.73   13.36   0
  -2 -10  -1 2596.85   19.41   0
   2 -10   1 2534.81   21.21   0
   2  10   1 2541.94   20.22   0
  -2  10  -1 2417.30   21.75   0
  -2  10  -1 2488.78   21.34   0
   2  10   1 2463.50   20.33   0
  -4  10  -1  726.28   15.21   0
  -4  10  -1  701.84   15.36   0
   4  10   1  713.47   12.79   0
   4 -10   1  758.91   15.28   0
  -4 -10  -1  736.19   12.72   0
  -4 -10  -1  677.52   12.47   0
   4  10   1  746.17   15.25   0
   6  10   1    3.05    9.99   0
  -6  10  -1   20.24   11.84   0
   6 -10   1   14.94   11.42   0
  -6 -10  -1    3.60    9.94   0
   6  10   1    1.44    9.83   0
   8  10   1  562.47   11.44   0
   8  10   1  582.03   11.39   0
  -8 -10  -1  548.90   11.32   0
  -8  10  -1  572.53   14.23   0
   8 -10   1  565.53   13.62   0
  10  10   1  941.25   12.15   0
  10 -10   1  959.64   14.67   0
 -10  10  -1  947.52   15.67   0
 -10 -10  -1  967.00   12.31   0
  10  10   1  891.22   11.95   0
  12  10   1  -16.45   10.26   0
  12  10   1   -8.06   10.56   0
  12 -10   1   -9.25   11.74   0
 -12 -10  -1   -4.55   10.84   0
 -12  10  -1    0.10   12.98   0
  14  10   1   42.16   10.15   0
 -14 -10  -1   28.41   10.47   0
  14 -10   1   28.47    9.18   0
 -14  10  -1   18.67   10.46   0
  14  10   1   39.83    9.82   0
  16 -10   1  159.71   13.62   0
 -16  10  -1  167.64   15.77   0
  16  10   1  167.45   11.76   0
  16 -10   1  151.77   11.27   0
 -16 -10  -1  176.26   11.55   0
  16  10   1  162.50   11.03   0
 -18  10  -1  136.32   14.93   0
  18  10   1  117.18   11.47   0
  18 -10   1  136.49    9.88   0
  18  10   1   90.44   11.29   0
  18 -10   1  111.51   10.74   0
 -18 -10  -1   94.02   12.16   0
  20 -10   1  -11.20   12.38   0
  20  10   1   10.82   12.09   0
  20  10   1    3.35   12.03   0
 -20 -10  -1   19.57   12.90   0
 -20  10  -1  -15.51   13.25   0
  20 -10   1  -11.61   13.91   0
 -19  11   1  -11.05   15.59   0
  19 -11  -1    0.24   12.15   0
  19  11  -1   -3.01   12.09   0
  19 -11  -1   -2.30   12.08   0
  19  11  -1   -6.25   12.43   0
 -19 -11   1   22.40   12.81   0
  17 -11  -1  126.10   12.91   0
  17 -11  -1  126.42   11.29   0
 -17 -11   1  108.21   11.82   0
 -17  11   1  122.35   14.71   0
  17  11  -1  105.52   11.02   0
  17  11  -1  101.16   11.58   0
  15  11  -1  257.02   12.01   0
  15 -11  -1  267.69   12.25   0
  15  11  -1  263.96   12.51   0
  15 -11  -1  272.76   14.01   0
 -15 -11   1  237.42   12.61   0
 -15  11   1  244.07   16.03   0
  13 -11  -1  248.66   11.00   0
  13  11  -1  239.74   11.03   0
 -13  11   1  245.10   16.21   0
  13 -11  -1  259.25   12.81   0
 -13 -11   1  241.03   11.00   0
  13  11  -1  238.05   10.71   0
  11 -11  -1  586.43   15.23   0
  11 -11  -1  589.18   17.75   0
 -11 -11   1  558.84   12.36   0
  11  11  -1  588.42   12.17   0
  11  11  -1  587.43   12.22   0
 -11  11   1  575.57   20.45   0
   9  11  -1  949.98   12.32   0
   9  11  -1  938.91   12.09   0
  -9 -11   1  994.64   11.68   0
  -9 -11   1  939.95   11.78   0
   9 -11  -1  949.73   19.26   0
  -9  11   1  912.75   20.68   0
   7  11  -1   10.95    9.04   0
  -7  11   1    9.17   13.29   0
   7 -11  -1   13.14   14.55   0
  -7 -11   1   16.53    8.72   0
   7  11  -1    2.03   11.03   0
  -7 -11   1    6.14    8.58   0
  -7  11   1   11.95   13.34   0
   5  11  -1  370.96   10.76   0
   5 -11  -1  372.39   16.65   0
  -5  11   1  365.55   16.13   0
   5  11  -1  365.83   10.95   0
  -5 -11   1  363.06   10.45   0
  -5  11   1  370.76   16.68   0
   3  11  -1  217.38   10.80   0
  -3  11   1  214.07   15.81   0
   3 -11  -1  202.97   14.36   0
  -3  11   1  187.80   14.76   0
   3  11  -1  192.04   10.28   0
  -3 -11   1  189.59   10.12   0
  -1  11   1 1507.02   20.22   0
   1 -11  -1 1539.03   18.88   0
   1  11  -1 1490.17   16.97   0
  -1  11   1 1510.14   18.75   0
  -1 -11   1 1485.10   15.17   0
   1  11  -1 1459.06   16.19   0
  -1  11  -1  523.51   12.78   0
   1  11   1  524.83   12.38   0
  -1  11  -1  537.69   14.00   0
   1 -11   1  549.18   13.80   0
  -1 -11  -1  571.93   14.16   0
   1  11   1  574.37   15.01   0
   3  11   1    6.85   11.93   0
  -3  11  -1    1.65   11.40   0
   3 -11   1    1.45   11.13   0
  -3 -11  -1    8.29    9.27   0
  -3  11  -1    3.83   11.55   0
   3  11   1   11.39   11.30   0
  -5 -11  -1  249.01   12.03   0
  -5  11  -1  253.80   12.53   0
  -5  11  -1  223.85   12.62   0
   5 -11   1  272.37   12.33   0
   5  11   1  261.31   12.49   0
   5  11   1  264.22   12.17   0
   7  11   1  642.94   13.12   0
   7 -11   1  621.81   13.70   0
  -7  11  -1  609.65   15.76   0
  -7  11  -1  533.56   13.54   0
  -7 -11  -1  612.41   12.94   0
   7  11   1  591.33   11.45   0
   9  11   1    4.50    8.44   0
  -9  11  -1    2.98   10.49   0
   9 -11   1    1.35    9.69   0
  -9 -11  -1    4.53    8.71   0
   9  11   1    5.49    8.77   0
 -11  11  -1  438.08   14.99   0
  11  11   1  470.26   13.93   0
  11 -11   1  433.77   13.60   0
 -11 -11  -1  413.29   11.93   0
  11  11   1  437.55   13.59   0
 -13  11  -1  105.82   14.78   0
  13 -11   1   93.12   11.47   0
  13  11   1   97.63   10.11   0
  13  11   1   96.78   10.11   0
 -13 -11  -1  100.27   10.49   0
  15  11   1  279.48   12.43   0
  15 -11   1  260.29   13.85   0
 -15  11  -1  265.26   15.86   0
 -15 -11  -1  270.72   12.60   0
  15  11   1  260.66   11.95   0
 -17  11  -1    5.81   14.11   0
 -17 -11  -1   14.64   11.31   0
  17 -11   1   11.03   11.79   0
  17 -11   1    8.48    8.51   0
  17  11   1    3.22   10.49   0
  17  11   1   -9.48   11.00   0
  19 -11   1  113.09   12.64   0
  19  11   1   88.92   12.37   0
 -19  11  -1   73.39   13.75   0
 -19 -11  -1   92.95   13.24   0
  19 -11   1  104.35   11.32   0
  19  11   1   67.89   12.68   0
  18  12  -1   14.26   12.23   0
  18  12  -1   15.50   11.76   0
 -18 -12   1   13.78   12.47   0
  18 -12  -1    8.81   11.94   0
 -18  12   1    2.36   15.51   0
  18 -12  -1    5.75   13.95   0
  16 -12  -1  172.16   13.12   0
 -16  12   1  124.02   17.04   0
  16  12  -1  153.04   11.55   0
  16  12  -1  130.62   11.27   0
  16 -12  -1  175.16   13.34   0
 -16 -12   1  156.29   11.85   0
 -14  12   1  163.57   19.12   0
  14  12  -1  123.74   12.14   0
 -14 -12   1  151.69   12.05   0
  14  12  -1  131.37   11.84   0
  14 -12  -1  170.41   13.26   0
  14 -12  -1  180.11   14.73   0
  12  12  -1  -17.51    9.84   0
  12  12  -1   13.20    9.56   0
  12 -12  -1    8.48   10.25   0
  12 -12  -1    1.98   10.33   0
 -12 -12   1    4.63    9.90   0
 -12  12   1   -0.68   15.79   0
  10  12  -1  253.68   11.04   0
 -10  12   1  217.02   16.67   0
 -10  12   1  237.11   18.89   0
 -10 -12   1  237.65   10.66   0
  10 -12  -1  247.50   15.54   0
  10 -12  -1  263.11   15.57   0
  10  12  -1  242.64   11.07   0
  -8  12   1  138.07   16.79   0
  -8 -12   1  148.06   10.70   0
   8 -12  -1  153.83   17.81   0
  -8 -12   1  161.41   10.54   0
   8  12  -1  180.90   10.85   0
  -8  12   1  150.78   19.77   0
   8  12  -1  165.41   11.16   0
  -6  12   1  377.19   17.57   0
   6 -12  -1  367.87   17.14   0
   6  12  -1  378.86   10.51   0
   6  12  -1  377.19   10.12   0
  -6 -12   1  371.17    9.99   0
  -6  12   1  369.10   17.18   0
   4  12  -1  118.74   11.02   0
   4 -12  -1  123.84   13.78   0
   4  12  -1  117.30    9.42   0
  -4 -12   1  121.57   10.60   0
  -4  12   1  119.18   14.21   0
  -4  12   1  117.13   13.00   0
  -2  12   1   15.91   12.59   0
  -2 -12   1   11.89    8.33   0
   2  12  -1    4.16    9.13   0
  -2  12   1   15.37   10.56   0
   2  12  -1   16.04   10.50   0
   2 -12  -1   13.55   11.96   0
   0 -12  -1  557.58   13.48   0
   0 -12   1  544.45   12.69   0
   0  12   1  534.49   14.17   0
   0  12  -1  529.37   13.77   0
   0  12  -1  550.90   13.08   0
   0  12   1  536.78   13.50   0
  -2  12  -1  129.62   11.76   0
   2  12   1  137.00   11.08   0
   2  12   1  134.57   11.65   0
   2 -12   1  135.62   10.88   0
  -2  12  -1  131.84   11.21   0
  -2 -12  -1  146.34   11.08   0
   4  12   1  904.46   14.14   0
  -4  12  -1  929.05   16.75   0
   4 -12   1  943.68   15.19   0
   4  12   1  946.40   14.90   0
  -4  12  -1  871.12   15.61   0
   6  12   1   25.16    9.88   0
  -6  12  -1   19.40   12.78   0
   6 -12   1   27.92   12.16   0
   6  12   1   24.76    8.56   0
  -6 -12  -1   25.83    8.44   0
  -6  12  -1   27.44   12.70   0
   8 -12   1  257.25   15.03   0
  -8  12  -1  238.61   15.25   0
   8  12   1  229.72   11.25   0
   8  12   1  260.83   13.52   0
  -8 -12  -1  241.11   11.14   0
  -8  12  -1  260.67   16.07   0
  10  12   1  472.40   11.57   0
 -10 -12  -1  460.44   11.84   0
  10 -12   1  462.86   13.52   0
 -10  12  -1  445.12   15.21   0
  10  12   1  469.13   11.82   0
 -12 -12  -1   17.34   10.00   0
  12  12   1   51.74    9.54   0
 -12  12  -1   29.96   12.24   0
  12 -12   1   35.24    9.62   0
  12  12   1   47.02    9.83   0
  14  12   1    9.12   10.99   0
 -14  12  -1   -0.97   14.13   0
  14 -12   1    2.37   10.42   0
 -14 -12  -1   -3.71   14.13   0
  14  12   1    5.67   11.27   0
 -16 -12  -1   -2.61   12.23   0
  16  12   1  -19.27   11.54   0
  16  12   1  -28.83   11.97   0
  16 -12   1   -0.45   11.07   0
  16 -12   1    2.51   11.66   0
 -16  12  -1    6.08   15.66   0
  18  12   1   11.53    8.44   0
  18  12   1   36.25   12.11   0
 -18 -12  -1   33.39   12.56   0
 -15 -13   1   21.67   13.12   0
 -15  13   1   24.38   22.25   0
  15 -13  -1   18.75   16.05   0
  15 -13  -1   24.30   17.52   0
  15  13  -1  -13.34   13.14   0
  15  13  -1   13.36   12.51   0
 -13  13   1  114.72   19.01   0
 -13  13   1  115.00   18.70   0
  13 -13  -1  161.19   19.87   0
 -13 -13   1  136.24   11.51   0
  13  13  -1  150.81   11.32   0
  13 -13  -1  158.45   18.53   0
  13  13  -1  159.07   11.89   0
  11  13  -1   52.63   11.66   0
 -11 -13   1   73.02   11.46   0
  11  13  -1   71.50   11.49   0
  -9 -13   1  202.47   10.35   0
   9  13  -1  206.47   10.52   0
   9  13  -1  200.22   10.64   0
   7  13  -1   81.17   10.14   0
   7  13  -1   79.32   10.50   0
  -7 -13   1   87.38   12.03   0
   5  13  -1  470.82   12.29   0
  -5  13   1  456.31   21.13   0
  -5  13   1  431.70   19.63   0
   5  13  -1  444.61   13.96   0
  -5 -13   1  472.86   11.46   0
   5 -13  -1  476.03   20.09   0
   3  13  -1  352.58   14.18   0
  -3  13   1  333.71   17.86   0
  -3 -13   1  329.85   11.27   0
   3 -13  -1  343.11   16.80   0
   3  13  -1  328.88   11.52   0
  -3  13   1  315.69   17.11   0
  -1 -13   1    4.11    9.84   0
   1  13  -1   -1.30   10.06   0
   1 -13  -1    3.29   13.74   0
  -1  13   1   -6.69   14.21   0
  -1  13   1    6.78   14.38   0
   1  13  -1    0.94   10.58   0
   1 -13   1    9.63   11.73   0
   1  13   1   12.45   12.29   0
   1  13   1   15.52   12.55   0
  -1  13  -1   10.34   12.82   0
  -1  13  -1   -7.05   14.29   0
   3  13   1  240.47   13.24   0
  -3  13  -1  241.02   13.66   0
  -3  13  -1  251.87   15.93   0
   3 -13   1  247.94   13.13   0
   3  13   1  240.14   13.53   0
   5  13   1  142.58   10.75   0
  -5  13  -1  139.35   15.18   0
   5 -13   1  153.93   13.71   0
   5  13   1  126.30   10.55   0
  -5  13  -1  137.17   13.00   0
  -7  13  -1  395.89   16.28   0
   7  13   1  365.88   11.51   0
  -7  13  -1  356.69   16.24   0
  -7 -13  -1  350.56   11.16   0
   7  13   1  369.98   11.37   0
   7 -13   1  398.03   14.14   0
  -9 -13  -1   36.88   11.74   0
  -9  13  -1   35.60   13.92   0
   9 -13   1   31.79   10.62   0
   9  13   1   18.94    9.92   0
   9  13   1   36.33   11.95   0
  -9  13  -1   30.49   15.01   0
  11 -13   1  461.82   15.30   0
 -11  13  -1  439.47   18.67   0
 -11 -13  -1  424.78   12.93   0
  11  13   1  449.66   12.83   0
  11  13   1  433.76   12.76   0
  13  13   1   81.67   11.54   0
  13 -13   1  111.31   12.93   0
 -13  13  -1  111.17   16.81   0
  13  13   1   74.88   11.51   0
 -13 -13  -1   95.15   11.63   0
  15  13   1   17.22   12.29   0
 -15  13  -1   10.86   16.24   0
  15  13   1   -8.11   12.81   0
 -15 -13  -1    2.89   13.03   0
  15 -13   1   15.87   14.23   0
  15 -13   1   12.31   12.44   0
  14  14  -1    1.43   15.32   0
  14  14  -1  -16.01   12.08   0
 -14 -14   1   -3.19   15.13   0
  12  14  -1   48.09   11.16   0
  12  14  -1   50.87   10.86   0
 -12 -14   1   64.42   10.81   0
  10  14  -1   24.81   11.06   0
  10  14  -1   15.09   11.12   0
   8  14  -1  139.41   14.17   0
   8  14  -1  155.79   12.07   0
   6  14  -1  137.33   10.29   0
  -6 -14   1  166.81   10.13   0
   6  14  -1  158.56   10.64   0
  -4  14   1   49.46   16.64   0
  -4 -14   1   46.83    9.49   0
   4  14  -1   36.09   10.21   0
   4  14  -1   42.75   12.03   0
  -4  14   1   43.83   13.76   0
  -2  14   1   12.72   13.23   0
  -2 -14   1   10.09   11.50   0
   2  14  -1    3.55   12.30   0
   2  14  -1   13.63    9.59   0
  -2  14   1    5.53   15.10   0
   0  14   1 1396.91   22.43   0
   0 -14   1   14.61   11.08   0
   0  14  -1    5.25   11.91   0
   0  14   1    0.05   11.67   0
   0  14  -1   15.02   12.20   0
  -2  14  -1   -6.84   12.67   0
   2  14   1   20.19   11.74   0
  -2  14  -1    8.53   11.71   0
   2 -14   1    5.79   11.03   0
   2  14   1    4.68   11.83   0
  -4  14  -1   25.45   14.03   0
   4  14   1   36.94   11.72   0
   4  14   1   19.28   11.76   0
   4 -14   1   24.64   10.69   0
  -4  14  -1   30.29   13.53   0
  -6  14  -1  101.46   15.65   0
   6 -14   1  107.40   11.25   0
   6  14   1   90.57   11.94   0
  -6  14  -1  100.43   15.89   0
   6  14   1  113.24    9.88   0
   8  14   1  -17.57   13.83   0
  -8  14  -1    4.66   17.75   0
  -8  14  -1   10.27   17.30   0
   8  14   1   -1.61   11.24   0
   8 -14   1   -1.15   13.71   0
 -10  14  -1   56.40   17.74   0
 -10 -14  -1   40.81   11.08   0
  10  14   1   46.61   11.19   0
  10  14   1   35.94   11.40   0
 -10  14  -1   47.16   17.20   0
  10 -14   1   62.67   15.40   0
  12 -14   1  126.62   15.10   0
  12  14   1   65.69   11.52   0
 -12 -14  -1  105.16   11.07   0
 -12  14  -1   91.59   15.43   0
 -12  14  -1  109.50   16.39   0
  12  14   1  107.27   11.18   0
 -14  14  -1    7.73   19.61   0
 -14 -14  -1   -0.60   12.29   0
  14 -14   1    5.58   15.77   0
  14  14   1  -23.99   14.78   0
  14 -14   1    0.66   13.96   0
  14  14   1   -2.49   12.25   0
  11  15  -1   18.27   15.19   0
  11  15  -1   -3.82   12.41   0
   9  15  -1  -12.61   10.66   0
   9  15  -1   -6.73   10.59   0
   7  15  -1   -3.83   10.77   0
   7  15  -1   -1.69   10.83   0
   5  15  -1   80.26   13.72   0
   5  15  -1   63.58   14.26   0
  -3  15   1   43.63   19.33   0
  -3  15   1   43.04   16.86   0
   3  15  -1   34.57   13.65   0
   3  15  -1   44.33   13.91   0
  -3 -15   1   47.81   13.07   0
   1  15  -1   12.49   13.89   0
  -1  15   1   11.71   13.35   0
  -1 -15   1   19.88   12.83   0
  -1  15   1   25.05   15.61   0
   1  15  -1    0.91   13.68   0
   1  15   1   96.77   15.97   0
   1 -15   1  101.89   11.53   0
  -1  15  -1   89.01   14.39   0
  -1  15  -1   89.24   14.13   0
   1  15   1   84.16   13.86   0
  -3  15  -1  244.24   17.50   0
   3  15   1  254.81   14.38   0
   3  15   1  253.99   14.65   0
  -3  15  -1  263.33   17.03   0
   3 -15   1  265.80   12.81   0
  -5  15  -1   26.37   15.39   0
   5  15   1   32.54   10.67   0
  -5  15  -1   24.00   15.67   0
   5  15   1    1.87   13.65   0
   5 -15   1   23.03   12.42   0
   7  15   1   64.76   11.09   0
  -7  15  -1   66.80   19.00   0
  -7  15  -1   62.11   17.41   0
   7 -15   1   74.38   15.34   0
   7  15   1   56.61   10.83   0
   9  15   1   45.14   10.64   0
  -9  15  -1   26.95   18.43   0
   9 -15   1   34.67   17.17   0
  -9  15  -1   24.82   20.10   0
   9  15   1    8.18   10.71   0
 -11  15  -1   32.68   22.76   0
  11  15   1   17.28   12.25   0
  11 -15   1   31.30   21.55   0
 -11 -15  -1   57.37   12.24   0
 -11  15  -1   19.69   19.88   0
  11  15   1   12.00   12.54   0
  11 -15   1   34.43   21.24   0
   8  16  -1  229.78   13.23   0
   8  16  -1  250.43   15.76   0
   6  16  -1  363.68   16.62   0
   6  16  -1  333.74   16.67   0
   4  16  -1  101.99   10.96   0
   4  16  -1   99.47   13.30   0
   2  16  -1   78.13   11.22   0
   2  16  -1   95.86   13.62   0
  -2  16   1   96.62   17.66   0
  -2  16   1  105.25   19.87   0
   0  16   1  325.35   17.20   0
   0 -16   1  385.70   14.55   0
   0  16   1  362.79   17.47   0
   0  16  -1  334.31   15.30   0
   0  16  -1  355.81   15.16   0
   2  16   1  317.55   16.67   0
  -2  16  -1  352.58   17.33   0
   2  16   1  340.42   14.83   0
  -2  16  -1  307.96   17.72   0
   2 -16   1  392.64   15.04   0
  -4  16  -1  152.07   17.81   0
   4  16   1  159.95   13.53   0
   4  16   1  138.34   13.25   0
  -4  16  -1  142.66   17.95   0
   4 -16   1  166.53   15.16   0
   6 -16   1   93.63   21.32   0
   6  16   1   93.67   15.07   0
  -6  16  -1   87.59   21.81   0
   6  16   1   82.62   15.57   0
  -6  16  -1   89.64   23.80   0
   8  16   1    0.43   11.76   0
   8  16   1    5.39   12.18   0
  -8  16  -1    0.13   10.29   0
   3  17  -1   50.02   14.49   0
   3  17  -1   61.46   14.67   0
   1  17  -1   15.75   14.56   0
  -1  17   1   13.01   19.16   0
  -1  17   1    8.16   18.33   0
   1  17  -1   13.96   14.39   0
  -1  17  -1   64.56   17.24   0
  -1  17  -1   56.67   17.18   0
   1  17   1   52.67   16.88   0
   1  17   1   70.42   14.95   0
   3  17   1    1.34   16.43   0
  -3  17  -1    4.88   18.60   0
  -3  17  -1    9.98   19.40   0
   3  17   1    3.01   13.96   0
 -24   0   2   33.43   13.37   0
  24   0  -2   56.17   11.86   0
  24   0  -2   54.36    8.78   0
  22   0  -2 1954.34   15.62   0
  22   0  -2 1714.28   15.30   0
 -22   0   2 1780.62   17.02   0
  20   0  -2 1012.49   12.25   0
  20   0  -2 1039.48   12.70   0
 -20   0   2 1003.11   14.11   0
  18   0  -2  127.85    9.09   0
  18   0  -2  117.45    8.57   0
 -18   0   2  131.54    9.94   0
 -16   0   2  519.71   12.07   0
  16   0  -2  474.17    8.66   0
  16   0  -2  505.71   10.70   0
  14   0  -2 2258.85   15.45   0
  14   0  -2 2389.46   16.21   0
 -14   0   2 2368.01   16.98   0
  12   0  -2 1379.82   13.39   0
  12   0  -2 1299.78   12.69   0
 -12   0   2 1313.80   13.68   0
 -10   0   2   34.42   10.08   0
  10   0  -2   29.10    9.78   0
  10   0  -2   35.41    9.16   0
  -8   0   2    9.05   10.77   0
   8   0  -2    3.42   10.52   0
   8   0  -2   10.41    9.76   0
  -6   0   2 2527.72   22.26   0
   6   0  -2 2414.00   21.30   0
   6   0  -2 2714.93   22.57   0
  -6   0   2 2714.97   21.90   0
  -4   0   2  953.15   19.09   0
   4   0  -2 1089.51   19.78   0
  -4   0   2 1055.72   19.09   0
   4   0  -2  930.96   18.20   0
  -2   0   2  819.45   18.54   0
   2   0  -2  842.46   17.97   0
   2   0  -2  967.10   19.78   0
  -2   0   2  911.75   18.81   0
  -2   0  -2  767.64   15.87   0
   2   0   2  918.90   18.49   0
   6   0   2 1134.17   13.96   0
  -6   0  -2 1220.63   16.08   0
   8   0   2 1251.81   13.88   0
  -8   0  -2 1197.13   14.40   0
  10   0   2 3662.48   18.79   0
 -10   0  -2 3713.33   19.42   0
 -12   0  -2 1676.41   14.27   0
  12   0   2 1617.85   13.27   0
 -14   0  -2   17.12   10.68   0
  14   0   2   32.50   10.17   0
  14   0   2   14.56    9.71   0
  16   0   2   93.58    9.21   0
  16   0   2  102.10    9.62   0
 -16   0  -2   65.98   10.37   0
  18   0   2  811.85   11.00   0
  18   0   2  774.65   10.45   0
 -18   0  -2  788.22   11.64   0
 -20   0  -2  257.88   11.52   0
  20   0   2  249.03    7.58   0
  20   0   2  255.95   10.67   0
  22   0   2  171.05    7.98   0
 -22   0  -2  141.63   12.69   0
  22   0   2  174.16   11.64   0
  24   0   2   59.96   12.29   0
  24   0   2  115.22   12.48   0
 -24   0  -2   99.57   13.70   0
  25   1  -2   -4.22   12.35   0
 -25  -1   2   12.22   13.40   0
  25   1  -2   17.42   11.54   0
  25  -1  -2    6.59    8.60   0
  25  -1  -2   11.18   11.62   0
 -25   1   2   52.15   13.37   0
  23  -1  -2   -0.45   10.49   0
  23   1  -2   12.41   10.49   0
 -23  -1   2  -27.70   12.25   0
 -23   1   2   -3.43   12.13   0
  23   1  -2    7.32   11.14   0
  23  -1  -2   35.20   10.82   0
  21   1  -2   33.16    9.35   0
  21  -1  -2   35.81    9.70   0
 -21   1   2   24.65   10.81   0
 -21  -1   2   36.00   10.83   0
  21  -1  -2   27.09    9.33   0
  21   1  -2   40.75    9.93   0
 -19   1   2  154.63   11.82   0
  19  -1  -2  151.13   10.27   0
  19  -1  -2  159.99   10.68   0
  19   1  -2  156.27    7.93   0
  19   1  -2  142.79   10.22   0
 -19  -1   2  156.41   11.84   0
  17  -1  -2    7.16    8.56   0
  17   1  -2   -0.53    8.57   0
  17  -1  -2   12.25    9.00   0
 -17   1   2   28.51    9.81   0
  17   1  -2    0.58    9.22   0
 -17  -1   2   -0.02    9.90   0
  15  -1  -2  115.92   10.32   0
  15   1  -2  107.84    9.79   0
  15   1  -2  104.96   10.24   0
  15  -1  -2  101.43    9.92   0
 -15  -1   2  100.52    8.01   0
 -15   1   2  114.80   11.06   0
  13  -1  -2   49.95    8.82   0
  13   1  -2   68.61    8.87   0
 -13  -1   2   61.04    9.39   0
  13  -1  -2   50.92    8.39   0
 -13   1   2   63.21    9.34   0
  13   1  -2   55.67    5.92   0
 -11   1   2  235.05   10.68   0
  11  -1  -2  227.65    9.48   0
 -11  -1   2  210.41   10.46   0
  11  -1  -2  227.67   10.18   0
  11   1  -2  216.64    9.28   0
  11   1  -2  227.60   10.05   0
   9   1  -2   77.80   10.01   0
   9   1  -2   67.44    6.88   0
  -9   1   2   75.55   10.45   0
   9  -1  -2   64.54    9.33   0
   9  -1  -2   73.37    9.93   0
  -9  -1   2   65.94   10.40   0
   7  -1  -2 1020.90   14.98   0
  -7  -1   2  927.64   12.65   0
  -7  -1   2 1148.89   15.27   0
   7   1  -2 1027.56   14.63   0
  -7   1   2  995.64   15.89   0
   7  -1  -2 1114.00   16.09   0
   7   1  -2 1074.25   15.28   0
   5  -1  -2 3652.62   28.62   0
  -5   1   2 3154.71   27.20   0
  -5   1   2 3732.42   28.11   0
   5   1  -2 3626.27   24.16   0
  -5  -1   2 3399.09   26.07   0
   5   1  -2 3400.91   25.29   0
   5  -1  -2 3497.07   27.72   0
  -5  -1   2 3801.64   26.09   0
   3  -1  -2 1266.85   23.32   0
   3   1  -2 1282.48   20.29   0
  -3  -1   2 1293.71   21.28   0
  -3   1   2 1416.21   25.88   0
  -3  -1   2 1475.60   21.02   0
   3   1  -2 1422.54   22.01   0
   3  -1  -2 1356.10   24.53   0
  -3   1   2 1171.95   23.81   0
   1   1  -2  409.80   13.58   0
  -1  -1   2  426.62   12.45   0
  -1   1   2  381.71   18.11   0
   1   1   2  232.30   11.22   0
  -1   1  -2  256.81   11.51   0
  -1  -1  -2  223.56   11.86   0
   1  -1   2  227.71    9.08   0
   3   1   2  183.05   12.84   0
  -3   1  -2  197.48   13.38   0
  -3  -1  -2  185.53   13.77   0
   3  -1   2  192.05   12.51   0
   5   1   2  776.38   14.91   0
  -5   1  -2  752.61   15.41   0
   5  -1   2  740.89   14.93   0
  -5  -1  -2  771.21   15.50   0
  -7  -1  -2    5.79   10.22   0
  -7   1  -2   -1.50   10.05   0
   7  -1   2   -5.48    9.34   0
   7   1   2   -6.93    9.57   0
   9  -1   2   19.10    8.89   0
  -9   1  -2   33.09    9.62   0
  -9  -1  -2   20.91    9.94   0
   9   1   2   21.53    8.79   0
  11   1   2  945.92   11.47   0
 -11   1  -2  938.11   12.40   0
  11   1   2  996.83   12.06   0
  11  -1   2  978.98   11.81   0
 -11  -1  -2  961.29   12.47   0
  13   1   2  168.65    6.49   0
 -13  -1  -2  170.08    9.60   0
  13  -1   2  176.88    6.70   0
  13   1   2  202.02    9.15   0
 -13   1  -2  162.87    7.29   0
 -15   1  -2   10.88   10.43   0
 -15  -1  -2   -7.69   10.56   0
  15   1   2   10.45    9.82   0
  15   1   2   14.00    9.20   0
  15  -1   2    5.80    9.30   0
  15  -1   2    2.99    6.99   0
  17  -1   2    7.23    8.41   0
 -17  -1  -2   22.63    9.45   0
  17   1   2    4.54    8.87   0
  17   1   2   24.92    8.46   0
  17  -1   2   15.83    8.82   0
 -17   1  -2   16.59    6.76   0
  19   1   2   -5.53    9.78   0
 -19  -1  -2    3.74   11.00   0
  19  -1   2    7.20   10.13   0
  19   1   2    5.37   10.24   0
 -19   1  -2   12.59   11.07   0
  19  -1   2   -3.23    9.64   0
 -21  -1  -2    5.63   10.48   0
  21   1   2    3.77    9.09   0
  21   1   2   11.16    9.46   0
  21  -1   2    3.13    9.39   0
 -21   1  -2   27.97   10.36   0
  21  -1   2    4.36    9.01   0
  23  -1   2   30.17   10.49   0
  23   1   2   40.32    7.46   0
  23   1   2   67.41   10.80   0
 -23   1  -2   34.24   11.87   0
 -23  -1  -2   40.66    8.52   0
  23  -1   2   54.28   10.83   0
  24   2  -2   36.20   12.83   0
  24  -2  -2   71.11   12.55   0
  24  -2  -2   42.89   12.08   0
  24   2  -2   27.18   12.09   0
 -24  -2   2   34.49   14.08   0
 -24   2   2   45.17   14.13   0
 -22   2   2  193.26   13.31   0
  22  -2  -2  152.76   11.49   0
 -22  -2   2  169.76   13.20   0
  22   2  -2  192.90    8.49   0
  22  -2  -2  187.60   11.53   0
  22   2  -2  193.22   11.26   0
 -20   2   2  205.69   11.74   0
  20   2  -2  206.68   10.03   0
  20  -2  -2  223.87   10.55   0
 -20  -2   2  233.15   11.62   0
  20  -2  -2  207.31   10.19   0
  20   2  -2  239.05   10.69   0
 -18  -2   2   31.03    9.59   0
  18   2  -2    6.08    6.18   0
 -18   2   2    9.65    6.81   0
  18   2  -2   20.72    8.13   0
  18  -2  -2    0.30    8.27   0
  18  -2  -2   12.45    8.53   0
 -16  -2   2  238.79   11.36   0
  16   2  -2  270.54   10.31   0
  16  -2  -2  233.42    7.45   0
  16   2  -2  228.58    9.86   0
 -16   2   2  241.84   11.19   0
  16  -2  -2  245.23   10.20   0
  14   2  -2 1162.66   13.37   0
  14  -2  -2 1120.16   13.32   0
 -14  -2   2 1171.45   14.20   0
 -14   2   2 1152.71   14.58   0
  14   2  -2 1110.25   12.73   0
  14  -2  -2 1085.37   13.56   0
  12  -2  -2   32.92    8.28   0
 -12  -2   2   46.85    9.40   0
  12   2  -2   43.61    8.92   0
  12  -2  -2   35.92    8.85   0
  12   2  -2   25.61    8.34   0
 -12   2   2   39.82   11.42   0
  10  -2  -2   40.86    9.46   0
  10  -2  -2   43.09    8.92   0
 -10  -2   2   37.26    9.91   0
  10   2  -2   35.63    6.78   0
 -10   2   2   43.36    9.81   0
  10   2  -2   30.86    8.98   0
  -8  -2   2 1565.80   15.39   0
  -8   2   2 1421.85   16.92   0
   8   2  -2 1542.82   15.73   0
   8   2  -2 1424.92   14.85   0
   8  -2  -2 1537.25   16.70   0
   8  -2  -2 1447.86   15.80   0
  -8  -2   2 1430.25   15.65   0
   6   2  -2 6914.85   30.15   0
  -6   2   2 6383.54   34.28   0
   6   2  -2 6286.41   28.39   0
  -4  -2   2 1157.66   15.59   0
   4   2  -2 1115.92   18.31   0
   4  -2  -2 1199.48   23.66   0
  -4  -2   2 1116.50   18.64   0
   4  -2  -2 1262.28   25.00   0
   4   2  -2 1152.26   16.16   0
  -4   2   2 1185.07   24.51   0
  -2  -2   2   31.54    9.35   0
   2   2  -2   38.91   13.25   0
  -2  -2   2   41.27   11.96   0
   2   2  -2   39.95   12.03   0
   0  -2   2   13.02   10.99   0
   0   2   2   15.05   14.05   0
   0   2  -2   14.01   12.20   0
   0  -2  -2   13.88   15.29   0
  -2   2  -2 4798.28   32.73   0
  -4  -2  -2  105.94   13.34   0
   4  -2   2   97.67   12.13   0
  -4   2  -2  104.61   12.56   0
   4   2   2  107.28   12.37   0
  -6   2  -2  695.51   13.59   0
  -6  -2  -2  697.93   13.86   0
   6   2   2  651.08   13.00   0
   6  -2   2  688.70   13.07   0
  -8  -2  -2  746.07   12.84   0
   8   2   2  638.86    9.58   0
   8  -2   2  700.01   11.86   0
  -8   2  -2  690.13   12.44   0
   8   2   2  746.14   12.30   0
  10   2   2 1462.71   12.08   0
 -10  -2  -2 1688.19   14.77   0
  10   2   2 1596.76   13.55   0
 -10   2  -2 1620.65   14.75   0
  10  -2   2 1610.22   14.14   0
 -12   2  -2  200.88    9.51   0
  12   2   2  196.28    9.20   0
 -12  -2  -2  180.37    7.35   0
  12  -2   2  190.48    8.74   0
  12   2   2  184.94    8.73   0
 -14   2  -2  166.31   11.16   0
  14  -2   2  154.28   10.01   0
  14   2   2  168.03    9.98   0
  14   2   2  164.70   10.49   0
 -14  -2  -2  175.29   11.10   0
  16  -2   2  130.38    9.63   0
 -16  -2  -2  123.51   10.34   0
 -16   2  -2  141.37   10.37   0
  16   2   2  121.79    9.31   0
  16  -2   2  123.19    6.74   0
  16   2   2  114.23    7.07   0
 -18  -2  -2   86.21   10.74   0
  18  -2   2  103.79    9.77   0
  18   2   2   84.10   10.01   0
  18  -2   2   65.63   10.40   0
  18   2   2   98.48   10.32   0
 -18   2  -2   94.09   10.68   0
 -20   2  -2  109.38   10.98   0
  20   2   2  100.58    7.36   0
 -20  -2  -2   98.33   11.15   0
  20   2   2   80.10    9.67   0
  20  -2   2   87.04    9.69   0
  20  -2   2   98.49    9.99   0
  22   2   2  128.69   11.33   0
 -22   2  -2  123.80   12.41   0
  22  -2   2   74.48   10.93   0
  22  -2   2  103.97   11.15   0
 -22  -2  -2   96.12   12.39   0
  22   2   2   93.51    7.74   0
  24  -2   2    7.68   11.95   0
 -24   2  -2   22.63   13.58   0
 -24  -2  -2   46.10   13.58   0
  24   2   2   14.47   11.84   0
  24   2   2    9.50   12.65   0
  24  -2   2   29.91   12.08   0
 -25  -3   2  155.62   13.68   0
  25  -3  -2  148.17    8.96   0
 -23   3   2   85.50   11.99   0
  23  -3  -2   64.84   10.37   0
  23  -3  -2   57.25   10.64   0
 -23  -3   2   68.20   11.95   0
  23   3  -2   59.57   10.47   0
  23   3  -2   50.21   11.16   0
  21   3  -2   79.54    9.78   0
 -21   3   2   73.13   10.78   0
 -21  -3   2   89.95   10.79   0
  21  -3  -2   75.13    9.41   0
  21   3  -2   78.88    9.45   0
  21  -3  -2   96.62    9.54   0
 -19   3   2  107.42   11.57   0
  19  -3  -2  108.72   10.45   0
  19   3  -2  107.89   10.66   0
  19  -3  -2  104.01    9.92   0
  19   3  -2   93.70   10.11   0
 -19  -3   2  129.51   11.44   0
 -17   3   2  233.01   10.58   0
  17  -3  -2  215.67    9.38   0
  17  -3  -2  237.72    9.59   0
  17   3  -2  240.56    9.73   0
  17   3  -2  231.93    9.11   0
 -17  -3   2  213.79    7.74   0
 -15  -3   2   49.72   10.84   0
  15  -3  -2   58.94    9.88   0
  15   3  -2   41.57   10.12   0
 -15   3   2   61.40   10.75   0
  15   3  -2   46.26    9.47   0
  15  -3  -2   50.70    9.33   0
  13   3  -2  376.58    9.92   0
 -13   3   2  375.73   10.55   0
  13  -3  -2  391.34   10.05   0
  13   3  -2  362.19    9.42   0
 -13  -3   2  355.62    8.03   0
  13  -3  -2  363.11    9.77   0
 -11   3   2  411.69   11.20   0
  11   3  -2  462.03   10.76   0
  11   3  -2  414.17    8.02   0
  11  -3  -2  434.01   10.39   0
  11  -3  -2  459.57   10.84   0
 -11  -3   2  441.54   10.93   0
  -9   3   2  304.04   11.54   0
  -9  -3   2  324.25   11.15   0
   9   3  -2  328.92   11.05   0
   9   3  -2  322.37   10.51   0
  -9  -3   2  349.22   10.73   0
   9  -3  -2  331.69   11.42   0
   9  -3  -2  324.23   12.48   0
   7   3  -2 1267.35   15.12   0
   7  -3  -2 1217.64   16.25   0
  -7  -3   2 1237.35   12.65   0
   7  -3  -2 1302.04   18.63   0
  -7  -3   2 1221.77   14.99   0
  -7   3   2 1171.90   16.96   0
   7   3  -2 1179.82   14.47   0
   5  -3  -2   92.69   13.65   0
  -5  -3   2   92.41   11.96   0
  -5   3   2   85.71   11.95   0
   5   3  -2   95.82   12.04   0
  -5  -3   2   64.22   13.07   0
   5   3  -2   80.06   11.64   0
   5  -3  -2   99.83   14.66   0
   3   3  -2   22.62   12.44   0
   3   3  -2   12.04   12.94   0
  -3  -3   2   18.60   12.96   0
  -3   3   2   10.77   18.93   0
   3  -3  -2   10.66   20.68   0
  -3  -3   2   11.93   12.39   0
  -1  -3   2  273.53   14.15   0
   1   3  -2  267.67   14.07   0
   1   3  -2  296.32   14.79   0
   1   3   2  479.02   16.67   0
  -1  -3  -2  488.32   20.07   0
   1   3   2  507.28   19.65   0
  -1   3  -2  479.41   15.49   0
   1  -3   2  499.55   15.39   0
   5  -3   2  181.68   11.06   0
  -5  -3  -2  183.66   12.27   0
   5   3   2  194.74   10.94   0
  -5   3  -2  180.71   11.38   0
   5   3   2  193.41    8.78   0
  -7  -3  -2 9288.80   30.77   0
  -7   3  -2 8907.29   31.86   0
   7   3   2 8792.61   29.10   0
   7   3   2 9199.24   29.73   0
   9   3   2   71.77    8.85   0
   9   3   2   55.64    9.46   0
   9  -3   2   67.66    8.84   0
  -9  -3  -2   72.15   10.01   0
  -9   3  -2   72.21    9.45   0
 -11   3  -2  602.90   11.16   0
 -11  -3  -2  612.21   11.24   0
  11   3   2  597.18   10.24   0
  11  -3   2  609.46   10.51   0
  11   3   2  640.59   10.80   0
 -13  -3  -2   93.79   11.31   0
  13   3   2   88.52    7.16   0
 -13   3  -2   77.56   10.81   0
  13   3   2   87.96   10.67   0
  13  -3   2   70.22    9.99   0
 -15  -3  -2  158.66   10.92   0
 -15   3  -2  187.78   10.76   0
  15   3   2  171.37   10.19   0
  15  -3   2  171.28    9.66   0
  15   3   2  163.31    9.62   0
  17  -3   2   16.71    8.43   0
 -17   3  -2   -9.19   11.35   0
  17   3   2   24.86    8.16   0
 -17  -3  -2   34.59    9.38   0
  17   3   2   13.71    8.72   0
  17  -3   2   17.43    8.21   0
  19   3   2    6.23    9.47   0
 -19  -3  -2  -10.83   10.69   0
  19  -3   2  -11.70    9.39   0
  19   3   2    2.66   10.07   0
 -19   3  -2    3.70   10.68   0
  19  -3   2    6.10    9.67   0
 -21   3  -2  198.66   12.90   0
 -21  -3  -2  205.74   12.80   0
  21  -3   2  206.52   11.74   0
  21   3   2  177.86   11.33   0
  21   3   2  172.09    8.97   0
  21  -3   2  168.51   11.41   0
 -23  -3  -2  201.18   13.64   0
  23   3   2  232.52   12.52   0
 -23   3  -2  200.03   12.88   0
  23  -3   2  209.31   11.42   0
  23   3   2  254.06   11.96   0
  23  -3   2  246.08   12.17   0
  24   4  -2   65.70   12.77   0
  24  -4  -2   82.35   12.46   0
 -24   4   2   70.95   13.79   0
 -24  -4   2   47.31   13.52   0
  24   4  -2   44.30   12.15   0
  24  -4  -2   76.99   11.78   0
  22  -4  -2   -0.02   10.43   0
  22   4  -2    8.71   10.85   0
 -22  -4   2   10.28   12.09   0
  22  -4  -2   11.21   10.60   0
  22   4  -2    6.31   10.49   0
 -22   4   2   15.34   12.04   0
  20   4  -2  273.51    7.68   0
  20  -4  -2  271.32   10.40   0
  20  -4  -2  246.67   10.38   0
 -20   4   2  247.43   11.74   0
 -20  -4   2  295.02   11.48   0
  20   4  -2  267.63   10.87   0
  18  -4  -2  163.89   10.72   0
 -18   4   2  156.23   11.77   0
 -18  -4   2  138.24   11.80   0
  18  -4  -2  151.77   10.38   0
  18   4  -2  128.36   10.49   0
  18   4  -2  144.73   10.99   0
 -16  -4   2  998.09   12.76   0
  16  -4  -2  990.57   14.17   0
  16  -4  -2  946.72   13.67   0
  16   4  -2  946.34    9.69   0
 -16   4   2  979.67   13.38   0
  16   4  -2  904.02   11.40   0
  14  -4  -2  114.88   10.36   0
  14  -4  -2  130.87   11.71   0
 -14   4   2  125.06   11.03   0
  14   4  -2  138.20   10.41   0
  14   4  -2  107.21    7.16   0
 -14  -4   2  121.88   11.09   0
  12  -4  -2   50.94   10.62   0
 -12   4   2   42.69    9.28   0
  12   4  -2   53.17    6.46   0
 -12  -4   2   50.25    9.36   0
  12   4  -2   46.09    8.64   0
  12  -4  -2   47.64    8.31   0
 -10  -4   2 2308.76   14.36   0
  10  -4  -2 2455.11   18.09   0
  10   4  -2 2359.83   15.76   0
 -10  -4   2 2658.83   16.30   0
  10   4  -2 2591.81   16.42   0
 -10   4   2 2544.12   20.57   0
  10  -4  -2 2532.73   18.59   0
  -8  -4   2  304.90   10.45   0
   8  -4  -2  298.11   13.19   0
   8   4  -2  282.80   10.49   0
   8  -4  -2  274.77   12.33   0
   8   4  -2  292.98   10.90   0
  -8  -4   2  283.25   11.13   0
  -8   4   2  276.10   11.47   0
  -6  -4   2  891.77   13.50   0
   6  -4  -2  874.93   17.30   0
   6   4  -2  833.99   13.35   0
  -6   4   2  868.84   18.27   0
   6   4  -2  928.20   13.94   0
  -6  -4   2  793.19   11.34   0
  -4  -4   2  633.77   13.34   0
   4   4  -2  622.47   11.44   0
   4  -4  -2  623.52   22.02   0
  -4   4   2  598.65   21.37   0
   4   4  -2  554.51   11.18   0
  -4  -4   2  574.84   13.49   0
  -2  -4   2   38.64   11.37   0
  -2  -4   2   36.60   11.81   0
   2   4  -2   31.34   11.48   0
   2   4  -2   37.05   11.84   0
   0   4   2 3710.00   37.24   0
   0   4   2 3383.58   35.52   0
   0  -4   2 3607.83   26.02   0
   0  -4  -2 3351.15   37.03   0
   2  -4   2  117.79   11.48   0
   2   4   2  126.23   14.00   0
  -2  -4  -2  123.08   15.25   0
   2   4   2  119.80   12.21   0
  -2   4  -2  118.16   11.72   0
  -4  -4  -2  208.59   12.23   0
   4   4   2  201.35   11.02   0
   4  -4   2  201.51   10.95   0
   4   4   2  195.39   14.00   0
  -4   4  -2  200.08   13.32   0
   6  -4   2  863.76   14.97   0
   6   4   2  875.03   13.57   0
  -6   4  -2  801.83   13.68   0
  -6  -4  -2  866.73   13.85   0
   6   4   2  817.72   12.78   0
  -8  -4  -2  413.84    9.08   0
  -8   4  -2  436.46   11.10   0
   8   4   2  402.06   10.45   0
   8   4   2  450.63   10.97   0
   8  -4   2  439.71   10.77   0
  10   4   2  352.91    9.63   0
  10   4   2  393.40   10.04   0
 -10  -4  -2  378.55   10.50   0
 -10   4  -2  362.17   10.28   0
  10  -4   2  373.18    9.83   0
  12   4   2  889.59   10.21   0
  12  -4   2  883.06   11.39   0
 -12   4  -2  847.97   11.88   0
 -12  -4  -2  895.28   11.89   0
  12   4   2  845.40    9.33   0
 -14  -4  -2  105.61   10.96   0
 -14   4  -2  106.20   10.49   0
  14   4   2   93.40   10.32   0
  14  -4   2   96.48    9.61   0
  14   4   2   84.14    9.75   0
  16  -4   2  344.34    9.71   0
 -16   4  -2  366.37   10.74   0
 -16  -4  -2  342.68   10.58   0
  16   4   2  356.48    9.89   0
  16   4   2  341.93    9.72   0
  18   4   2   36.40    7.38   0
 -18  -4  -2   39.25   11.29   0
  18  -4   2   49.67   10.18   0
  18   4   2   38.62    9.90   0
 -18   4  -2   51.75   11.10   0
  18  -4   2   51.87    9.73   0
  20   4   2  100.95    9.87   0
  20  -4   2   85.11    9.85   0
 -20  -4  -2  102.01   10.61   0
 -20   4  -2   90.83   10.79   0
  20  -4   2   83.52    9.45   0
  20   4   2   82.49    9.39   0
  22  -4   2   95.23   10.65   0
  22  -4   2   98.23   10.96   0
  22   4   2   77.21   10.79   0
  22   4   2   99.54    8.09   0
 -22   4  -2   63.44   12.12   0
 -22  -4  -2  120.04   11.98   0
  24   4   2    3.01   11.65   0
 -24  -4  -2   37.11   13.33   0
  24  -4   2   24.77   11.63   0
  24  -4   2   16.97   11.96   0
  24   4   2  -11.88   12.16   0
 -24   4  -2   14.89   13.22   0
  23   5  -2    5.86   12.78   0
 -23   5   2    3.97   13.82   0
  23  -5  -2  -14.78   14.61   0
  23   5  -2   -2.98   12.24   0
  23  -5  -2    7.90   12.18   0
 -23  -5   2   -4.88   13.55   0
  21   5  -2   52.43   11.39   0
 -21   5   2   60.58   15.16   0
  21  -5  -2   48.18   10.82   0
  21  -5  -2   60.23   11.05   0
  21   5  -2   55.56   11.00   0
 -21  -5   2   54.54    8.85   0
 -19  -5   2  517.12   12.17   0
  19  -5  -2  551.83   11.59   0
  19   5  -2  508.24   11.09   0
 -19   5   2  522.89   12.63   0
  19   5  -2  524.66   11.71   0
  19  -5  -2  493.83   11.46   0
 -17   5   2  697.62   12.11   0
  17  -5  -2  730.43   12.71   0
 -17  -5   2  715.34   11.51   0
  17   5  -2  720.84   10.81   0
  17   5  -2  662.63   10.59   0
  17  -5  -2  652.57   11.15   0
 -15  -5   2  504.93    8.88   0
  15  -5  -2  556.03   13.05   0
 -15   5   2  537.15   14.10   0
  15  -5  -2  522.29   11.09   0
  15   5  -2  495.53   10.61   0
  15   5  -2  542.78   11.04   0
  13   5  -2   -5.04    9.80   0
 -13   5   2   13.63   12.90   0
  13   5  -2   14.43   10.24   0
  13  -5  -2    2.72    9.33   0
 -13  -5   2   -3.46   10.78   0
  13  -5  -2    0.29    9.94   0
  11   5  -2  404.92   10.23   0
 -11   5   2  388.53   12.82   0
 -11  -5   2  384.45    7.80   0
  11  -5  -2  373.58   10.21   0
 -11  -5   2  396.78   10.55   0
  11   5  -2  380.52    9.84   0
  11  -5  -2  395.74   10.69   0
  -9  -5   2 2306.21   15.67   0
   9   5  -2 2183.54   15.63   0
   9   5  -2 2094.43   15.39   0
  -9  -5   2 2090.35   15.55   0
   9  -5  -2 2195.45   19.81   0
  -9   5   2 2141.27   20.89   0
   9  -5  -2 2281.32   20.46   0
  -7   5   2  126.79   12.66   0
  -7  -5   2  149.60    9.97   0
  -7  -5   2  116.46   10.27   0
   7  -5  -2  139.03   11.69   0
   7   5  -2  132.38   10.05   0
   7   5  -2  131.83   10.12   0
  -5  -5   2  142.41   10.51   0
   5   5  -2  157.56   10.33   0
  -5   5   2  153.16   13.54   0
   5   5  -2  148.89   10.75   0
  -5  -5   2  145.49   10.23   0
   5  -5  -2  150.20   14.66   0
  -3   5   2   17.03   14.57   0
   3  -5  -2   20.25   18.69   0
  -3  -5   2   11.84   10.28   0
  -3   5   2   17.26   13.22   0
  -3  -5   2   15.17    9.72   0
   3   5  -2   21.44   10.17   0
   3   5  -2   22.46    9.91   0
   1   5  -2 2351.12   20.14   0
  -1   5   2 2403.41   31.06   0
   1   5  -2 2589.06   21.96   0
  -1   5   2 2454.88   32.78   0
   1  -5  -2 2647.60   34.17   0
  -1  -5   2 2473.34   20.46   0
   1   5   2 1116.86   18.71   0
   1   5   2 1126.35   18.81   0
   1  -5   2 1092.74   15.77   0
  -1  -5  -2 1053.63   19.21   0
  -1   5  -2 1094.39   15.78   0
  -1  -5  -2 1194.10   19.83   0
  -3   5  -2   19.19   11.82   0
   3   5   2   16.59   10.01   0
   3  -5   2   12.85    9.47   0
  -3  -5  -2   11.53   10.73   0
   3   5   2   12.91    9.65   0
   5  -5   2 4902.46   26.10   0
  -5   5  -2 4815.46   27.18   0
   5   5   2 4894.48   24.28   0
   5   5   2 4736.25   23.99   0
  -5  -5  -2 4818.10   24.80   0
   7   5   2  108.11    9.60   0
  -7   5  -2  118.53   11.25   0
   7  -5   2  119.09    9.12   0
   7   5   2  111.83    9.05   0
  -7  -5  -2  113.34   10.16   0
   9  -5   2   23.79    9.98   0
  -9  -5  -2   40.28    9.41   0
   9   5   2   15.81    8.79   0
   9   5   2   22.11    8.27   0
  -9   5  -2   15.44    8.54   0
  11   5   2   26.56    8.12   0
  11  -5   2   26.43    8.06   0
 -11   5  -2   31.97   10.32   0
  11   5   2   27.56    8.41   0
 -11  -5  -2   33.45    9.01   0
 -13   5  -2   50.70   12.29   0
  13   5   2   31.58    7.04   0
  13  -5   2   46.02    9.35   0
  13   5   2   22.72    9.62   0
 -13  -5  -2   39.18   10.71   0
  15  -5   2  601.88   10.94   0
  15   5   2  646.59   10.94   0
 -15   5  -2  588.38   11.76   0
 -15  -5  -2  601.29    9.08   0
  15   5   2  594.79   10.54   0
  17   5   2  302.36   11.05   0
  17  -5   2  291.77   10.95   0
 -17  -5  -2  294.45   12.17   0
  17   5   2  280.34   10.83   0
 -17   5  -2  310.20   12.13   0
  17  -5   2  283.75   11.05   0
  19  -5   2    0.68    9.21   0
 -19  -5  -2    2.38    7.45   0
  19   5   2   -3.13    9.22   0
  19   5   2   14.59    9.61   0
  19  -5   2   -5.84    9.47   0
 -19   5  -2  -12.06   10.45   0
  21  -5   2   31.04   10.78   0
 -21  -5  -2   34.41   12.15   0
  21   5   2   33.42    7.99   0
 -21   5  -2   28.26   14.76   0
  21   5   2   20.53   10.72   0
  21  -5   2   36.42   10.94   0
  23  -5   2   86.48   15.07   0
  23   5   2   97.21    9.01   0
  23   5   2   32.66   12.20   0
 -23   5  -2   62.72   13.78   0
 -23  -5  -2   63.68   13.79   0
  23  -5   2   65.00   12.20   0
 -22  -6   2    3.67   11.54   0
  22  -6  -2   20.46   12.59   0
  22   6  -2    0.00   10.39   0
  22  -6  -2    3.72   10.04   0
  22   6  -2    6.27   10.98   0
 -22   6   2   -3.11   11.77   0
 -20  -6   2  118.83   11.84   0
  20  -6  -2  164.34   13.20   0
  20  -6  -2  151.84   11.48   0
 -20   6   2  155.04   13.15   0
  20   6  -2  151.84   10.96   0
  20   6  -2  133.66   11.54   0
  18   6  -2  100.36    7.57   0
  18  -6  -2  113.48   10.11   0
 -18  -6   2  106.48   11.18   0
  18   6  -2  106.54    9.89   0
  18  -6  -2   96.09   10.28   0
 -18   6   2  113.98   13.90   0
 -16  -6   2  620.34   11.26   0
  16   6  -2  542.24    8.10   0
 -16   6   2  607.54   13.97   0
  16   6  -2  621.21   10.54   0
  16  -6  -2  589.60   10.90   0
  16  -6  -2  573.70   11.02   0
  14   6  -2  148.04    7.54   0
  14  -6  -2  154.27    9.81   0
  14  -6  -2  152.95    9.62   0
 -14  -6   2  157.97   10.68   0
 -14   6   2  158.02   12.94   0
  14   6  -2  150.27    9.67   0
 -12   6   2  138.38   13.37   0
  12   6  -2  166.19   10.84   0
  12  -6  -2  145.18   12.78   0
  12   6  -2  135.59   10.24   0
 -12  -6   2  155.77   11.14   0
  12  -6  -2  133.96   10.07   0
 -10  -6   2  293.50    7.41   0
 -10   6   2  285.42   12.64   0
  10  -6  -2  306.28   12.07   0
 -10  -6   2  268.60    9.94   0
  10   6  -2  291.63    9.84   0
  10  -6  -2  278.49   11.49   0
  10   6  -2  265.19    9.54   0
   8   6  -2 1989.28   15.19   0
  -8  -6   2 1903.07   15.08   0
  -8  -6   2 2124.75   15.28   0
   8  -6  -2 1995.61   20.58   0
   8   6  -2 2041.26   15.26   0
  -8   6   2 1922.04   21.70   0
  -6   6   2  523.44   16.42   0
   6   6  -2  522.38   11.49   0
   6  -6  -2  532.39   17.57   0
  -6  -6   2  521.86   11.14   0
  -6  -6   2  480.95   11.29   0
   6   6  -2  493.82   11.15   0
   4  -6  -2  248.31   18.90   0
   4   6  -2  255.12   12.61   0
  -4  -6   2  260.40   10.47   0
  -4   6   2  253.83   16.29   0
  -4  -6   2  250.77   10.74   0
   4   6  -2  268.53   10.97   0
   2  -6  -2   30.35   15.35   0
  -2  -6   2   27.57    9.20   0
   2   6  -2   21.41    9.45   0
   2   6  -2   30.98    9.21   0
  -2   6   2   30.82   12.16   0
  -2   6   2   25.60   11.54   0
   0   6  -2   54.80   11.66   0
   0   6   2   58.70   11.97   0
   0   6   2   58.87   10.70   0
   0   6  -2   46.11    9.33   0
   0  -6  -2   60.47   14.12   0
   0  -6   2   55.74    9.50   0
   0  -6  -2   46.99   11.81   0
  -2  -6  -2  913.83   16.42   0
  -2   6  -2  951.05   15.73   0
   2  -6   2  984.84   15.78   0
   2   6   2  946.70   15.10   0
  -2  -6  -2  991.60   15.27   0
   2   6   2  928.50   16.26   0
   4   6   2 1220.08   14.94   0
  -4  -6  -2 1270.79   16.89   0
   4   6   2 1244.45   15.03   0
   4  -6   2 1262.06   16.47   0
  -4   6  -2 1193.53   15.30   0
   6  -6   2   33.54   10.58   0
   6   6   2   30.17    8.76   0
  -6  -6  -2   39.81    9.57   0
  -6   6  -2   36.24    8.96   0
   6   6   2   30.03    9.04   0
  -8  -6  -2 2974.77   17.88   0
   8  -6   2 3069.33   19.14   0
   8   6   2 2825.62   17.07   0
   8   6   2 2908.70   17.19   0
  -8   6  -2 2937.79   20.36   0
  10  -6   2  139.12    8.73   0
  10   6   2  151.54    8.53   0
  10   6   2  135.82    6.61   0
 -10  -6  -2  141.28    9.47   0
 -10   6  -2  138.64    8.98   0
 -12   6  -2  816.81   12.72   0
  12  -6   2  810.13   12.26   0
 -12  -6  -2  790.81   12.84   0
  12   6   2  819.08   11.85   0
  12   6   2  815.52   12.05   0
  14  -6   2  -11.75    8.85   0
  14   6   2    8.67    9.07   0
  14   6   2    8.23    6.37   0
 -14   6  -2   -6.16    9.54   0
 -14  -6  -2   28.22    9.86   0
  16   6   2  942.92   12.47   0
  16  -6   2  905.22   13.03   0
  16   6   2  858.17   10.86   0
 -16  -6  -2  889.46   11.79   0
 -16   6  -2  857.65   14.75   0
 -18   6  -2  141.27   11.11   0
  18  -6   2  125.26    9.87   0
  18   6   2  145.54    9.96   0
  18  -6   2  149.73   10.18   0
 -18  -6  -2  145.52   11.25   0
  18   6   2  151.67   10.15   0
  20  -6   2    1.03   13.31   0
  20  -6   2   11.64   10.72   0
  20   6   2   14.83   11.08   0
  20   6   2    6.25   10.69   0
 -20  -6  -2    0.57   12.13   0
 -20   6  -2    9.55   12.03   0
  22   6   2   14.30    8.95   0
 -22  -6  -2   -1.95   13.87   0
 -22   6  -2    3.29   13.76   0
  22   6   2   11.77   12.07   0
  22  -6   2  -16.37   14.89   0
  22  -6   2   -0.18   12.49   0
  23  -7  -2   39.14   13.80   0
 -23   7   2   -3.81   13.50   0
  23   7  -2   16.00   12.19   0
  23   7  -2   13.77   11.87   0
 -23  -7   2   23.68    9.27   0
  23  -7  -2   11.35   11.45   0
 -21  -7   2   99.61    8.61   0
  21   7  -2   86.21   10.94   0
 -21   7   2   85.87   12.27   0
  21  -7  -2   78.04   12.88   0
  21   7  -2   85.14   11.30   0
  21  -7  -2   77.22   10.82   0
  19   7  -2    8.97    9.26   0
  19  -7  -2    3.66    8.87   0
 -19  -7   2  -20.21   10.52   0
 -19   7   2   -0.49   10.38   0
  19  -7  -2  -16.58   11.02   0
  19   7  -2    1.06    9.58   0
  17  -7  -2   10.97   11.95   0
 -17  -7   2   16.30   10.95   0
  17   7  -2   38.69    9.87   0
  17  -7  -2   30.17   11.66   0
  17   7  -2   21.87   10.31   0
 -17   7   2   19.73   13.66   0
  15  -7  -2   54.42   10.45   0
 -15  -7   2   32.65    9.49   0
  15   7  -2   76.52    8.69   0
  15   7  -2   67.68    9.17   0
 -15   7   2   55.82    9.62   0
  15  -7  -2   49.84   10.24   0
 -13   7   2   22.36   12.46   0
  13   7  -2   48.36    9.43   0
  13   7  -2   37.94    9.60   0
  13  -7  -2   26.79   11.30   0
 -13  -7   2   23.22    7.21   0
  13  -7  -2   18.42   10.93   0
  11   7  -2  230.04   10.81   0
 -11  -7   2  226.99   10.88   0
  11   7  -2  223.52   10.97   0
  11  -7  -2  227.40   12.60   0
 -11  -7   2  208.99   11.11   0
  11  -7  -2  228.44   12.96   0
 -11   7   2  214.30   13.93   0
   9  -7  -2   73.90   10.30   0
  -9  -7   2   72.06    8.95   0
   9   7  -2   55.12    8.75   0
   9   7  -2   67.56    8.92   0
  -9   7   2   72.31   11.24   0
  -9  -7   2   81.91    8.91   0
   7  -7  -2 1210.30   19.73   0
   7   7  -2 1247.58   13.19   0
  -7  -7   2 1120.30   12.93   0
   7   7  -2 1178.30   13.06   0
  -7   7   2 1156.14   20.45   0
  -7  -7   2 1240.19   12.84   0
  -5  -7   2   31.62    9.04   0
   5   7  -2   38.14   10.79   0
   5   7  -2   33.91    9.04   0
  -5   7   2   26.59   12.81   0
   5  -7  -2   26.49   15.01   0
  -5  -7   2   32.57    8.64   0
  -3   7   2  642.22   18.76   0
   3  -7  -2  646.82   20.93   0
  -3   7   2  605.02   19.18   0
  -3  -7   2  681.56   11.92   0
   3   7  -2  676.57   12.25   0
   3   7  -2  703.53   13.87   0
  -1  -7   2  184.00   11.73   0
  -1   7   2  168.90   12.67   0
   1  -7  -2  179.82   14.63   0
   1   7  -2  172.61   11.76   0
   1   7  -2  183.10    9.97   0
  -1   7   2  181.13   11.62   0
  -1  -7  -2  278.54   13.00   0
   1   7   2  288.41   13.13   0
   1  -7   2  294.62   10.73   0
  -1   7  -2  302.64   10.55   0
  -1   7  -2  268.47   10.32   0
   1   7   2  299.39   13.06   0
  -1  -7  -2  319.46   13.31   0
   3  -7   2   11.27   10.38   0
  -3  -7  -2    7.17    9.32   0
   3   7   2    9.43   10.71   0
  -3   7  -2    0.59   10.67   0
   3   7   2    7.33    8.97   0
   5   7   2  653.22   11.78   0
   5  -7   2  689.75   13.97   0
   5   7   2  653.92   11.90   0
  -5  -7  -2  642.81   12.28   0
  -5   7  -2  636.47   12.63   0
  -7  -7  -2  156.04    9.68   0
   7   7   2  151.38    8.95   0
  -7   7  -2  145.90   10.87   0
   7   7   2  146.06    9.27   0
   7  -7   2  153.11    8.97   0
   9   7   2   74.19   10.77   0
  -9  -7  -2   75.38   11.40   0
   9   7   2   73.20   10.43   0
  -9   7  -2   72.88   10.56   0
   9  -7   2   77.64   12.39   0
  11   7   2   56.54   10.04   0
 -11   7  -2   80.36   12.22   0
  11  -7   2   48.30    9.55   0
 -11  -7  -2   49.32   10.75   0
  11   7   2   52.51    9.75   0
 -13  -7  -2  179.41   10.58   0
  13   7   2  205.42    9.77   0
  13   7   2  183.54    9.67   0
  13  -7   2  177.60    9.66   0
 -13   7  -2  179.21   12.20   0
 -15   7  -2   97.99   11.28   0
  15  -7   2  103.42    8.92   0
 -15  -7  -2  109.04    7.08   0
  15   7   2  105.40    8.89   0
  15   7   2  103.59    8.66   0
  17   7   2   35.41    9.71   0
 -17  -7  -2   51.12   10.77   0
 -17   7  -2   51.48   10.65   0
  17  -7   2   49.93   11.59   0
  17   7   2   43.60    7.18   0
  19  -7   2  154.64   11.44   0
  19  -7   2  174.91   11.58   0
 -19  -7  -2  156.52    9.22   0
  19   7   2  161.09   11.53   0
  19   7   2  173.22   11.72   0
 -19   7  -2  162.82   12.93   0
 -21  -7  -2  131.93   12.33   0
  21   7   2  102.79   12.10   0
  21  -7   2  102.73   11.15   0
  21   7   2  113.65   11.35   0
 -21   7  -2  119.56   12.39   0
  21  -7   2  150.06   11.09   0
 -22  -8   2   25.88   13.19   0
  22   8  -2   19.81   12.38   0
 -22   8   2   27.59   16.42   0
  22   8  -2   49.60   12.00   0
  22  -8  -2   38.08   11.67   0
  22  -8  -2   11.71   11.54   0
  20  -8  -2   89.44   13.28   0
 -20  -8   2  113.15   12.12   0
  20   8  -2   85.84   11.11   0
 -20   8   2  112.70   14.95   0
  20   8  -2  111.16    8.20   0
  20  -8  -2  110.89   10.51   0
  18  -8  -2   48.49    9.09   0
  18   8  -2   43.16    9.57   0
 -18  -8   2   13.62   10.46   0
 -18   8   2   57.67   12.88   0
  18   8  -2   54.63    9.73   0
  18  -8  -2   39.71    9.30   0
  16  -8  -2  416.85   13.15   0
 -16  -8   2  387.25   11.96   0
 -16   8   2  369.45   15.12   0
  16   8  -2  413.04   11.05   0
  16  -8  -2  359.41   13.37   0
  16   8  -2  436.41   11.49   0
 -14  -8   2   16.54    9.58   0
  14   8  -2   53.87    8.90   0
  14   8  -2   49.59    9.02   0
 -14   8   2   26.57    9.49   0
  14  -8  -2   38.71   10.02   0
  14  -8  -2   38.16    9.96   0
  12  -8  -2   50.42    9.23   0
  12   8  -2   41.83    9.47   0
 -12   8   2   61.66   12.45   0
  12   8  -2   46.62    9.67   0
 -12  -8   2   52.76    9.97   0
  12  -8  -2   53.82   10.91   0
  10   8  -2    7.08    9.81   0
  10  -8  -2   -3.06   13.50   0
  10   8  -2   10.53   10.02   0
 -10  -8   2    3.99    7.22   0
 -10   8   2   -7.77   12.81   0
  10  -8  -2   -0.62   13.02   0
 -10  -8   2    1.71    6.92   0
   8   8  -2 1385.84   14.62   0
  -8   8   2 1371.55   24.15   0
   8   8  -2 1329.59   14.55   0
   8  -8  -2 1363.35   21.59   0
  -8  -8   2 1320.14   14.34   0
  -8  -8   2 1410.42   14.17   0
   6  -8  -2  186.68   15.94   0
   6   8  -2  200.80    9.26   0
  -6  -8   2  185.75    9.38   0
  -6  -8   2  188.44    9.16   0
  -6   8   2  186.48   13.98   0
   6   8  -2  198.83    9.36   0
   4   8  -2   53.81    8.88   0
  -4  -8   2   56.86    8.69   0
  -4   8   2   56.55   12.64   0
  -4   8   2   53.25   11.70   0
   4   8  -2   56.47    8.82   0
   4  -8  -2   51.96   14.99   0
  -4  -8   2   62.19    8.56   0
  -2  -8   2  297.93    9.93   0
   2   8  -2  279.45   11.90   0
   2  -8  -2  299.49   15.28   0
  -2   8   2  286.79   13.57   0
  -2   8   2  284.39   13.48   0
   2   8  -2  296.46   11.80   0
   0  -8  -2  540.45   14.60   0
   0   8   2  515.44   14.13   0
   0   8  -2  495.46   11.22   0
   0   8  -2  523.40   11.42   0
   0   8   2  498.68   13.70   0
   0  -8   2  536.48   12.94   0
  -2  -8  -2   75.40   11.21   0
   2   8   2   67.83    9.10   0
  -2   8  -2   72.04    8.82   0
   2  -8   2   85.69   10.53   0
   2   8   2   78.13   10.99   0
  -2  -8  -2   75.49    9.21   0
  -2   8  -2   72.14   10.33   0
   4  -8   2    9.12    8.13   0
   4   8   2   19.06    8.51   0
   4   8   2   13.40    8.51   0
  -4  -8  -2   22.36    8.80   0
  -4   8  -2   14.22   10.18   0
  -6   8  -2   52.56   10.27   0
   6   8   2   56.59    8.58   0
  -6  -8  -2   56.99    9.00   0
   6   8   2   64.21    8.68   0
   6  -8   2   57.73    8.31   0
  -8  -8  -2  907.99   13.63   0
   8   8   2  910.63   13.07   0
   8   8   2  913.89   12.96   0
  -8   8  -2  890.29   15.71   0
   8  -8   2  937.59   15.31   0
 -10   8  -2  151.49   12.51   0
  10   8   2  154.75   10.38   0
  10   8   2  170.31   10.03   0
 -10  -8  -2  156.72   10.90   0
  10  -8   2  159.78    9.98   0
 -12   8  -2    6.08   11.04   0
  12   8   2   -8.01    9.17   0
 -12  -8  -2   20.10    9.75   0
  12  -8   2    5.29    8.45   0
  12   8   2    0.61    8.81   0
 -14   8  -2  296.59   10.21   0
 -14  -8  -2  280.64    7.83   0
  14   8   2  269.05    9.64   0
  14   8   2  327.44   10.47   0
  14  -8   2  293.83    9.60   0
  16   8   2  724.09   11.76   0
  16   8   2  741.50   12.05   0
 -16  -8  -2  717.85   12.82   0
 -16   8  -2  710.19   13.07   0
  16  -8   2  746.29   12.39   0
  18   8   2    8.35   11.19   0
  18  -8   2   22.10   10.87   0
 -18   8  -2   25.00   12.41   0
 -18  -8  -2   28.58   12.30   0
  18   8   2    3.56   11.50   0
  18  -8   2   28.80   13.09   0
 -20  -8  -2   69.18   11.88   0
  20   8   2   34.14   11.05   0
 -20   8  -2   50.07   12.24   0
  20  -8   2   80.28   12.87   0
  20   8   2   76.34   10.99   0
  20  -8   2   50.94   10.70   0
  22   8   2   -6.07   11.84   0
 -22   8  -2   12.88   12.84   0
 -22  -8  -2    2.21   12.87   0
  21   9  -2  210.66   13.35   0
 -21  -9   2  173.33   14.04   0
  21  -9  -2  228.08   11.02   0
  21   9  -2  220.83   12.99   0
  21  -9  -2  221.86   12.98   0
 -21   9   2  196.91   17.51   0
  19   9  -2  191.37   11.57   0
  19   9  -2  194.48   11.65   0
 -19  -9   2  149.45   12.41   0
  19  -9  -2  194.09   13.49   0
  19  -9  -2  221.18   11.89   0
 -19   9   2  169.38   15.33   0
 -17   9   2  364.81   14.28   0
  17   9  -2  363.57   11.09   0
  17  -9  -2  355.32   12.94   0
  17  -9  -2  377.16   12.31   0
  17   9  -2  348.05   10.64   0
 -17  -9   2  347.16   11.38   0
  15   9  -2  626.38   12.04   0
 -15  -9   2  610.63   12.23   0
  15  -9  -2  624.32   14.59   0
 -15   9   2  636.20   17.90   0
  15   9  -2  653.26   11.80   0
  15  -9  -2  625.64   14.31   0
 -13   9   2  194.11   12.41   0
  13  -9  -2  199.26   10.92   0
  13  -9  -2  193.82   10.88   0
 -13  -9   2  203.13    9.79   0
  13   9  -2  175.85    9.33   0
  13   9  -2  201.32    9.60   0
 -11  -9   2  209.69    9.60   0
  11   9  -2  228.23   10.09   0
  11  -9  -2  227.85   13.18   0
  11  -9  -2  209.80   11.93   0
  11   9  -2  203.84    9.92   0
 -11   9   2  213.43   14.73   0
 -11  -9   2  193.68   10.22   0
  -9  -9   2  190.28   10.49   0
  -9   9   2  190.32   15.64   0
   9   9  -2  191.68   10.57   0
  -9  -9   2  204.16   10.22   0
   9   9  -2  205.15   10.61   0
   9  -9  -2  180.45   14.18   0
   7  -9  -2  959.85   23.59   0
   7   9  -2  954.70   13.38   0
  -7  -9   2  933.64   12.88   0
   7   9  -2 1014.09   13.19   0
  -7   9   2  966.83   24.31   0
  -7  -9   2  998.07   12.83   0
  -5  -9   2   52.92   10.33   0
   5   9  -2   64.32   10.59   0
  -5  -9   2   51.29   10.47   0
   5   9  -2   66.38   10.64   0
   5  -9  -2   62.18   19.33   0
  -5   9   2   60.52   16.36   0
  -5   9   2   57.62   15.35   0
   3   9  -2 2553.53   17.36   0
   3  -9  -2 2566.44   30.27   0
  -3   9   2 2586.80   31.29   0
   3   9  -2 2441.68   17.63   0
  -3  -9   2 2594.45   17.08   0
  -3   9   2 2491.28   29.18   0
   1   9  -2 3339.28   20.80   0
   1   9  -2 3406.75   20.34   0
  -1   9   2 3415.04   28.63   0
  -1   9   2 3359.63   28.02   0
  -1  -9   2 3549.90   20.29   0
   1  -9  -2 3708.91   29.53   0
   1  -9   2  713.70   12.10   0
  -1  -9  -2  730.08   14.77   0
   1   9   2  688.57   14.75   0
   1   9   2  662.67   14.01   0
  -1   9  -2  693.84   13.44   0
  -1   9  -2  647.10   12.06   0
  -3  -9  -2   44.65   10.60   0
   3   9   2   37.95    8.69   0
  -3   9  -2   52.32   10.18   0
   3  -9   2   57.67   10.15   0
   3   9   2   48.76    8.59   0
  -3   9  -2   38.63    9.96   0
   5   9   2   83.78   10.54   0
  -5  -9  -2   72.93   10.74   0
  -5   9  -2   71.49   10.34   0
   5  -9   2   80.32   12.23   0
   5   9   2   70.54   10.62   0
  -7   9  -2  207.75   12.66   0
  -7  -9  -2  199.34   10.85   0
   7   9   2  215.59   10.75   0
   7  -9   2  203.59   12.34   0
   7   9   2  210.10   10.50   0
   9   9   2 1243.28   13.68   0
   9   9   2 1232.92   13.56   0
  -9   9  -2 1263.25   15.03   0
   9  -9   2 1324.05   16.15   0
  -9  -9  -2 1286.65   13.97   0
 -11  -9  -2  558.56   11.31   0
  11  -9   2  551.30   11.13   0
  11   9   2  557.76   10.85   0
 -11   9  -2  547.81   13.39   0
  11   9   2  529.14   10.85   0
  13   9   2  546.71   12.15   0
  13   9   2  539.44   11.94   0
  13  -9   2  572.60   12.25   0
 -13   9  -2  539.81   12.93   0
 -13  -9  -2  580.05   12.90   0
  15   9   2  323.04   11.02   0
  15  -9   2  349.13   10.94   0
 -15   9  -2  327.96   13.96   0
  15   9   2  295.52    8.34   0
 -15  -9  -2  335.02   11.76   0
  17   9   2  524.57   12.04   0
 -17   9  -2  556.81   16.95   0
  17   9   2  553.64   12.78   0
  17  -9   2  516.04   13.41   0
 -17  -9  -2  541.83   12.80   0
 -19   9  -2   69.57   14.47   0
  19   9   2   19.45   10.81   0
  19   9   2   17.84   11.01   0
  19  -9   2   47.48   10.36   0
 -19  -9  -2   20.29   11.74   0
  19  -9   2   40.83   10.56   0
  21   9   2    7.90   11.98   0
  21  -9   2   24.02   11.57   0
 -21  -9  -2   12.23   13.00   0
  21   9   2   16.36   12.10   0
 -21   9  -2   21.41   13.16   0
  21  -9   2   27.99   11.48   0
 -20 -10   2   10.16   13.08   0
  20  10  -2   -9.80   12.21   0
  20  10  -2   14.98   12.48   0
 -20  10   2   20.45   15.90   0
  20 -10  -2    1.28   13.20   0
  20 -10  -2   -0.19   12.47   0
 -18  10   2    2.17   14.09   0
  18  10  -2   -2.04    7.67   0
  18  10  -2   -0.61   11.05   0
  18 -10  -2   -9.41   10.48   0
 -18 -10   2    7.70   11.51   0
  18 -10  -2    4.50   11.17   0
 -16 -10   2  123.16   10.29   0
  16 -10  -2  124.90   10.78   0
  16 -10  -2  122.18    9.82   0
  16  10  -2  115.56   10.84   0
  16  10  -2  125.36   10.23   0
 -16  10   2  118.13   12.97   0
  14  10  -2  -10.12    9.89   0
 -14 -10   2    5.92   10.41   0
 -14  10   2   -0.79   14.92   0
  14 -10  -2    9.19   10.88   0
  14 -10  -2   -1.48   11.04   0
  14  10  -2   -4.77   10.41   0
  12 -10  -2  148.23   12.82   0
  12  10  -2  150.93   11.17   0
 -12 -10   2  160.02   11.21   0
  12 -10  -2  160.89   14.07   0
  12  10  -2  160.47   11.40   0
 -12  10   2  143.43   16.53   0
 -10 -10   2   27.35    8.52   0
  10 -10  -2   26.98   12.95   0
 -10  10   2   25.66   12.82   0
  10 -10  -2   28.06   12.89   0
  10  10  -2   22.88    8.85   0
 -10 -10   2   29.63    9.05   0
  10  10  -2   31.75    9.03   0
  -8 -10   2   -1.18    8.92   0
   8  10  -2    7.06    9.38   0
   8 -10  -2    5.06   17.49   0
  -8  10   2    4.43   15.17   0
  -8 -10   2  -11.38    9.36   0
   8  10  -2   -6.45    9.46   0
  -8  10   2    0.54   13.35   0
   6 -10  -2  105.87   19.78   0
  -6  10   2  114.59   18.34   0
  -6  10   2  115.07   17.24   0
  -6 -10   2  108.14    9.90   0
   6  10  -2  115.08   12.52   0
  -6 -10   2  114.91   12.17   0
   6  10  -2  110.73   10.23   0
  -4  10   2   11.77   14.39   0
  -4  10   2   13.19   12.76   0
   4 -10  -2   15.58   16.77   0
  -4 -10   2    9.42    9.46   0
   4  10  -2    7.03   10.05   0
   4  10  -2   -4.74    9.85   0
   2  10  -2  161.93   10.91   0
  -2 -10   2  166.92   10.39   0
  -2  10   2  169.24   14.01   0
   2  10  -2  166.43   10.52   0
  -2  10   2  164.86   15.70   0
   2 -10  -2  179.41   15.05   0
   0 -10   2    8.01   11.90   0
   0 -10  -2    4.38   12.33   0
   0  10   2   -0.37   13.85   0
   0  10  -2   -3.84   12.08   0
   0  10   2    6.06   12.52   0
   0  10  -2    6.54   10.04   0
   2  10   2    2.20   12.33   0
  -2  10  -2   -7.16   12.30   0
   2 -10   2   14.05   11.92   0
   2  10   2    2.89   12.04   0
  -2  10  -2    7.59    9.87   0
   4 -10   2    2.31   11.57   0
   4  10   2   10.66   11.94   0
   4  10   2   -0.97    9.66   0
  -4  10  -2    2.72   11.82   0
  -4 -10  -2    6.54    9.86   0
  -4  10  -2    8.99   11.57   0
   6  10   2  379.44   11.16   0
   6  10   2  364.47   11.20   0
   6 -10   2  370.07   12.95   0
  -6 -10  -2  353.63   11.19   0
  -6  10  -2  347.60   13.32   0
   8  10   2    0.45    9.09   0
  -8 -10  -2    4.51    9.37   0
   8  10   2    4.54    9.29   0
   8 -10   2    4.30   10.52   0
  -8  10  -2    5.85   11.09   0
  10 -10   2  342.41   11.71   0
  10  10   2  328.00    9.99   0
 -10 -10  -2  325.12   10.19   0
 -10  10  -2  320.76   10.66   0
  10  10   2  339.48   10.14   0
  12  10   2   76.04   10.30   0
  12  10   2   61.79   10.65   0
 -12  10  -2   61.92   13.12   0
 -12 -10  -2   67.46   11.16   0
  12 -10   2   75.04   12.01   0
 -14  10  -2  261.29   13.66   0
 -14 -10  -2  258.76   11.27   0
  14 -10   2  281.67   12.44   0
  14  10   2  261.41   10.73   0
  14  10   2  257.36   12.83   0
  16  10   2    5.62   11.24   0
 -16 -10  -2   -0.97   12.18   0
 -16  10  -2   27.30   14.73   0
  16  10   2   12.32   11.55   0
  16 -10   2    2.61   13.03   0
 -18  10  -2   87.54   12.48   0
  18  10   2  105.99   10.95   0
  18  10   2   91.26   11.17   0
  18 -10   2  110.24   12.59   0
  18 -10   2  100.78   10.73   0
 -18 -10  -2   60.05   12.04   0
 -20 -10  -2    1.20   12.94   0
  20  10   2   -7.31   11.75   0
 -20  10  -2    9.07   15.90   0
  20 -10   2  -10.26   10.72   0
  20  10   2   -0.43   11.93   0
  20 -10   2    3.48   11.29   0
  19  11  -2    5.84   12.48   0
  19  11  -2   28.40    8.47   0
  19 -11  -2    3.22   12.43   0
 -19  11   2    6.91   15.74   0
 -19 -11   2   34.23   12.88   0
  19 -11  -2   21.34   12.14   0
 -17  11   2   -0.26   13.86   0
 -17 -11   2    2.74   11.37   0
  17 -11  -2   -0.32   11.88   0
  17  11  -2   -6.64   10.66   0
  17 -11  -2   -1.99   10.28   0
  17  11  -2   -5.48   11.17   0
 -15 -11   2   32.95   11.96   0
  15 -11  -2   57.73   12.61   0
  15  11  -2   39.94   11.89   0
 -15  11   2   42.11   17.13   0
  15  11  -2   67.50   11.27   0
  15 -11  -2   68.99   12.47   0
  13  11  -2  129.32   10.69   0
 -13 -11   2  175.75   10.67   0
  13 -11  -2  157.40   11.78   0
 -13  11   2  149.66   15.46   0
  13  11  -2  168.02   10.66   0
  13 -11  -2  172.02   13.01   0
 -11  11   2  552.29   21.27   0
  11  11  -2  609.95   12.27   0
  11 -11  -2  591.78   18.37   0
  11  11  -2  584.06   12.48   0
  11 -11  -2  524.76   17.57   0
 -11 -11   2  574.61   12.27   0
  -9 -11   2  193.34    9.10   0
   9 -11  -2  177.69   18.77   0
   9  11  -2  189.41    9.43   0
  -9  11   2  152.96   15.98   0
   9 -11  -2  193.07   17.78   0
  -9  11   2  180.35   18.25   0
  -9 -11   2  179.42    9.37   0
   9  11  -2  207.55   11.38   0
   7  11  -2  660.57   11.35   0
   7  11  -2  661.56   13.17   0
  -7 -11   2  688.00   10.95   0
  -7 -11   2  617.59   10.91   0
  -5  11   2   -0.39   16.61   0
   5  11  -2   11.46    9.31   0
   5  11  -2   -2.12   11.24   0
  -5  11   2   -1.49   16.91   0
  -5 -11   2   -6.51   10.75   0
  -3  11   2  426.89   18.06   0
   3  11  -2  411.97   11.03   0
  -3 -11   2  417.17   10.89   0
  -3  11   2  412.05   17.17   0
   3 -11  -2  421.70   17.98   0
   3  11  -2  419.09   11.66   0
   1  11  -2  420.49   13.75   0
  -1  11   2  384.04   14.20   0
  -1  11   2  402.33   15.60   0
   1  11  -2  407.68   13.22   0
  -1 -11   2  394.87   11.14   0
  -1  11  -2  114.21   12.37   0
  -1  11  -2  121.83   10.05   0
   1  11   2  127.16   12.39   0
   1 -11   2  131.19   11.76   0
   1  11   2  112.24   13.80   0
  -3  11  -2  255.45   12.47   0
  -3  11  -2  235.16   12.53   0
   3 -11   2  254.11   12.29   0
   3  11   2  248.76   12.70   0
   3  11   2  241.67   12.45   0
  -5 -11  -2  224.08   11.78   0
   5 -11   2  252.05   13.34   0
  -5  11  -2  249.18   12.27   0
   5  11   2  230.92   10.17   0
  -5  11  -2  227.55   11.95   0
   5  11   2  232.05   11.98   0
   7  11   2  354.85   10.29   0
   7  11   2  337.14   12.20   0
  -7 -11  -2  351.89   12.09   0
  -7  11  -2  338.86   12.57   0
   7 -11   2  349.95   10.40   0
  -9 -11  -2   58.91   11.75   0
   9  11   2   38.44   10.08   0
   9 -11   2   73.87   11.44   0
   9  11   2   54.18   10.71   0
  -9  11  -2   61.57   12.27   0
  11  11   2  323.35   11.47   0
  11 -11   2  331.27   12.78   0
 -11 -11  -2  286.15   11.54   0
 -11  11  -2  323.88   13.93   0
  11  11   2  325.23   11.10   0
  13 -11   2  125.16   11.46   0
 -13  11  -2  117.66   12.90   0
  13  11   2  140.50   12.16   0
 -13 -11  -2  122.88   10.55   0
  13  11   2  114.82   12.41   0
  15 -11   2   40.02   12.68   0
 -15 -11  -2   42.90   11.87   0
  15  11   2   35.36   11.04   0
  15  11   2   51.11   11.41   0
 -15  11  -2   46.51   14.48   0
  17  11   2    9.66   10.51   0
  17  11   2   -4.69   10.74   0
  17 -11   2   -3.78    9.71   0
 -17  11  -2    9.71   13.80   0
  17 -11   2   10.19    8.44   0
 -17 -11  -2    7.11   11.32   0
  19 -11   2   27.58   13.69   0
  19  11   2   18.66   11.86   0
 -19  11  -2   13.88   15.92   0
  19 -11   2   25.17   10.08   0
 -19 -11  -2    7.76   12.88   0
  19  11   2   20.60   12.00   0
  18 -12  -2   57.63   14.39   0
  18  12  -2   48.29    8.77   0
 -18 -12   2   58.06   12.68   0
 -18  12   2   41.33   18.06   0
  18  12  -2   59.43   12.45   0
  18 -12  -2   58.88   15.99   0
  16  12  -2   29.63   10.63   0
 -16  12   2   23.17   15.69   0
  16 -12  -2   35.18   12.04   0
 -16 -12   2    3.58   11.24   0
  16  12  -2   34.60   10.98   0
  16 -12  -2   24.57   12.01   0
 -14 -12   2   45.41   11.68   0
  14 -12  -2   59.15   15.32   0
  14  12  -2   57.09   11.52   0
 -14  12   2   43.56   18.00   0
  14 -12  -2   57.79   13.99   0
  14  12  -2   42.93   11.35   0
  12 -12  -2  260.07   19.88   0
  12  12  -2  244.68   10.75   0
  12  12  -2  254.56   10.85   0
 -12  12   2  221.50   19.68   0
 -12  12   2  209.11   18.89   0
 -12 -12   2  242.47   10.49   0
  12 -12  -2  256.45   20.83   0
  10  12  -2   36.81   10.34   0
  10  12  -2   36.14   10.44   0
 -10 -12   2   28.10    9.72   0
 -10 -12   2   37.30    9.95   0
  -8 -12   2   93.19   10.30   0
   8  12  -2  112.92   10.56   0
   8  12  -2   92.45   10.81   0
  -6 -12   2 1424.91   13.21   0
   6  12  -2 1396.81   13.57   0
   6  12  -2 1391.95   13.97   0
  -4  12   2   33.85   14.20   0
  -4  12   2   37.30   15.15   0
  -4 -12   2   33.46    8.44   0
   4  12  -2   34.01    8.61   0
   4  12  -2   30.88   11.03   0
  -2 -12   2   26.74    8.30   0
  -2  12   2   31.22   13.30   0
   2  12  -2   13.08   10.47   0
   2  12  -2   26.24    8.97   0
  -2  12   2   15.61   12.17   0
   0 -12   2  128.63   10.92   0
   0  12  -2  131.66   11.75   0
   0  12   2  131.11   12.69   0
   0  12  -2  122.68    9.36   0
   0  12   2  134.56   12.88   0
  -2  12  -2  236.01   12.20   0
   2 -12   2  266.91   11.40   0
   2  12   2  251.90   11.67   0
   2  12   2  235.32   11.73   0
  -2  12  -2  261.95   11.70   0
   4  12   2   27.49   10.44   0
   4  12   2   11.76    8.58   0
  -4  12  -2   27.67   10.73   0
  -4  12  -2   31.36   10.48   0
   4 -12   2   23.83   10.19   0
   6 -12   2   -3.65   12.13   0
   6  12   2    4.35   10.44   0
  -6  12  -2    2.78   12.64   0
   6  12   2    2.53   12.75   0
  -6  12  -2   -3.22   12.68   0
  -6 -12  -2    5.07   10.29   0
  -8 -12  -2  250.95   11.18   0
   8 -12   2  264.45   12.91   0
   8  12   2  246.62   11.31   0
   8  12   2  244.05   13.34   0
  -8  12  -2  246.87   13.74   0
 -10  12  -2  157.96   14.90   0
  10  12   2  170.57   10.60   0
 -10 -12  -2  155.86   10.68   0
  10 -12   2  161.69   13.50   0
  10  12   2  152.89   10.52   0
 -12 -12  -2  153.46   10.54   0
  12  12   2  150.28   10.23   0
  12 -12   2  163.76   11.43   0
 -12  12  -2  162.68   12.92   0
  12  12   2  154.87   10.29   0
  14 -12   2   50.21   11.71   0
 -14  12  -2   47.31   14.27   0
  14  12   2   47.55   11.18   0
 -14 -12  -2   45.27   11.50   0
  14  12   2   29.88   11.39   0
  16  12   2   63.07   12.97   0
 -16  12  -2   69.85   16.63   0
 -16 -12  -2   62.66   13.42   0
  16 -12   2   59.29   13.13   0
  16  12   2   30.15   12.76   0
 -15 -13   2   14.55   12.84   0
  15  13  -2  -10.40   12.57   0
  15  13  -2    7.84   12.86   0
  13  13  -2   13.75   11.21   0
 -13 -13   2   -0.06   11.11   0
  13  13  -2   14.21   10.77   0
  11  13  -2    7.51   11.72   0
 -11 -13   2   38.56   11.29   0
  11  13  -2   34.40   11.38   0
   9  13  -2  153.67   10.67   0
   9  13  -2  143.85   12.53   0
  -9 -13   2  159.74    9.92   0
   7  13  -2    1.68   10.19   0
  -7 -13   2   -0.98    9.56   0
   7  13  -2   10.50   12.03   0
   5  13  -2  110.70   10.92   0
   5  13  -2  106.08   10.42   0
  -5 -13   2  114.96   10.23   0
  -3  13   2    6.51   13.67   0
  -3  13   2    2.48   16.55   0
  -3 -13   2   -5.34   12.14   0
   3  13  -2   -5.97   10.06   0
   3  13  -2   -8.07   10.61   0
   1  13  -2   42.63   10.21   0
  -1 -13   2   45.10    9.89   0
  -1  13   2   45.94   14.31   0
  -1  13   2   38.82   13.84   0
   1  13  -2   37.18   10.70   0
   1  13   2  119.11   12.67   0
   1  13   2  133.65   12.86   0
  -1  13  -2  128.40   13.28   0
   1 -13   2  115.69   12.38   0
  -1  13  -2  131.22   12.72   0
   3  13   2    6.06   12.14   0
   3  13   2    2.57   11.94   0
   3 -13   2    2.32   11.58   0
  -3  13  -2   13.16   12.74   0
  -3  13  -2    2.90   12.31   0
  -5  13  -2    2.92   12.06   0
   5  13   2   -2.16    9.58   0
   5  13   2   -0.74   12.10   0
  -5  13  -2   -1.49   14.18   0
   5 -13   2    5.96   13.13   0
  -7  13  -2   99.26   12.54   0
   7  13   2  102.11   10.11   0
   7 -13   2  106.16   11.58   0
  -7 -13  -2   94.57   10.06   0
  -7  13  -2 2263.48   24.57   0
   7  13   2  100.65   10.15   0
  -9 -13  -2  152.24   10.37   0
   9 -13   2  188.74   12.03   0
   9  13   2  162.18   10.23   0
  -9  13  -2  147.63   13.88   0
  -9  13  -2  166.95   14.59   0
   9  13   2  160.59   10.40   0
 -11 -13  -2   30.27   11.56   0
  11  13   2   29.08   11.42   0
  11 -13   2   12.47   12.37   0
 -11  13  -2   20.22   14.01   0
  11  13   2    8.53   11.36   0
 -13 -13  -2   -7.47   11.08   0
 -13  13  -2   -4.15   15.71   0
  13  13   2    4.78   10.99   0
  13  13   2  -13.67   10.84   0
  13 -13   2   -1.57   10.50   0
 -15 -13  -2   48.12   12.96   0
  15  13   2   58.80   12.81   0
  15 -13   2   62.45   12.60   0
  15  13   2   51.79   12.54   0
 -15  13  -2   43.87   16.31   0
  14  14  -2  438.87   14.21   0
 -14 -14   2  423.83   14.09   0
  14  14  -2  432.29   14.00   0
  12  14  -2  101.55   11.26   0
  12  14  -2   77.60   11.34   0
  10  14  -2   10.62   10.77   0
  10  14  -2    2.77   11.15   0
   8  14  -2  311.46   14.74   0
  -8 -14   2  314.22   11.99   0
   8  14  -2  327.20   12.74   0
   6  14  -2  685.34   14.80   0
   6  14  -2  666.08   12.36   0
  -6 -14   2  693.74   13.85   0
  -4 -14   2  223.82   12.38   0
   4  14  -2  204.06   11.08   0
   4  14  -2  215.37   12.45   0
  -2  14   2   31.61   16.00   0
  -2 -14   2   31.92   11.79   0
   2  14  -2   31.93   11.85   0
  -2  14   2   34.82   13.63   0
   2  14  -2   40.34   12.33   0
   0  14   2   84.72   13.89   0
   0  14   2   68.43   12.35   0
   0  14  -2   61.31   11.93   0
   0 -14   2   62.78   11.35   0
   0  14  -2   54.63   12.41   0
  -2  14  -2 1110.72   16.63   0
  -2  14  -2 1044.01   17.09   0
   2  14   2 1063.11   18.32   0
   2  14   2 1025.11   18.13   0
   2 -14   2 1102.61   16.03   0
   4  14   2  983.24   15.87   0
   4 -14   2 1058.99   17.45   0
  -4  14  -2  949.62   17.43   0
  -4  14  -2  991.84   17.07   0
   4  14   2  992.55   15.72   0
   6  14   2    7.71   11.30   0
  -6  14  -2    1.20   13.25   0
  -6  14  -2   -1.16   11.77   0
   6  14   2   -7.09    9.17   0
   6 -14   2    2.20   10.23   0
  -8  14  -2   29.62   13.57   0
  -8  14  -2   22.08   16.04   0
   8  14   2   34.00   11.25   0
   8 -14   2   38.57   12.38   0
  -8 -14  -2   36.38   10.88   0
   8  14   2   32.82   13.53   0
  10  14   2  424.57   14.89   0
  10  14   2  433.33   12.80   0
 -10  14  -2  454.56   18.53   0
  10 -14   2  472.37   15.35   0
 -10  14  -2  407.55   19.52   0
 -10 -14  -2  416.34   12.64   0
 -12  14  -2    0.66   16.49   0
 -12  14  -2    0.30   17.55   0
  12  14   2   -1.41   11.84   0
  12  14   2   10.73   11.75   0
 -12 -14  -2   10.91   11.88   0
  12 -14   2    5.08   13.75   0
  14 -14   2   16.53   14.01   0
  14  14   2   -2.54   12.24   0
  14  14   2   10.86   12.34   0
 -14 -14  -2   -0.59   12.57   0
 -14  14  -2   24.72   17.84   0
  11  15  -2   21.01   12.77   0
  11  15  -2   52.69   12.43   0
   9  15  -2  247.28   12.20   0
   9  15  -2  217.59   12.26   0
   7  15  -2   -4.64   11.15   0
   7  15  -2    0.54   10.83   0
  -5 -15   2    7.25   13.15   0
   5  15  -2   15.27   13.55   0
   5  15  -2   36.52   13.78   0
  -3 -15   2   -6.19   10.79   0
   3  15  -2    0.36   13.62   0
   3  15  -2   14.72   11.26   0
  -1 -15   2    4.29   12.81   0
   1  15  -2    5.86   13.95   0
  -1  15   2    9.63   15.14   0
  -1  15   2    1.76   17.26   0
   1  15  -2    8.44   13.61   0
   1  15   2   26.02   15.32   0
   1 -15   2   10.10   12.54   0
  -1  15  -2   28.25   13.61   0
   1  15   2   15.32   15.63   0
  -1  15  -2   18.38   13.94   0
   3  15   2  144.93   13.84   0
   3  15   2  142.12   14.08   0
   3 -15   2  154.57   11.68   0
  -3  15  -2  158.94   16.26   0
  -3  15  -2  135.78   14.69   0
  -5  15  -2  163.75   16.70   0
  -5  15  -2  196.16   16.42   0
   5 -15   2  192.77   13.49   0
   5  15   2  179.76   14.22   0
   5  15   2  188.30   13.55   0
  -7  15  -2  141.97   16.35   0
  -7  15  -2  100.25   14.41   0
   7 -15   2  139.08   13.26   0
   7  15   2  119.69   11.04   0
   7  15   2  138.42   13.68   0
   9  15   2   48.43   10.72   0
   9  15   2   28.78   14.54   0
   9 -15   2   50.12   14.95   0
  -9  15  -2   31.12   14.88   0
  -9  15  -2   50.81   16.91   0
 -11 -15  -2    5.61   14.66   0
 -11  15  -2    1.56   16.18   0
  11 -15   2    3.18   15.87   0
  11  15   2   -2.18   11.97   0
 -11  15  -2   -7.53   21.35   0
  11  15   2   -0.29   15.04   0
   8  16  -2   16.71   15.27   0
   8  16  -2   20.80   12.60   0
   6  16  -2  -11.96   15.63   0
   6  16  -2   23.06   12.38   0
   4  16  -2   -1.25   10.55   0
   4  16  -2   -1.80   10.67   0
  -4 -16   2   -0.07   10.24   0
   2  16  -2   17.74   12.98   0
   2  16  -2   10.09   12.73   0
  -2 -16   2   17.73   11.97   0
   0  16  -2   12.29   10.67   0
   0 -16   2   14.35   10.88   0
   0  16   2   19.66   16.70   0
   0  16   2   12.84   15.69   0
   0  16  -2   10.25   13.29   0
   2  16   2   17.36   14.70   0
   2  16   2    8.38   12.75   0
   2 -16   2   19.46   10.69   0
  -2  16  -2   18.94   13.00   0
  -2  16  -2   17.04   15.05   0
   4  16   2    3.91   13.69   0
   4 -16   2   -0.44   10.57   0
  -4  16  -2    5.89   13.21   0
  -4  16  -2   10.43   14.69   0
   4  16   2    7.68   12.37   0
  -6  16  -2   26.04   17.61   0
  -6  16  -2   26.50   17.70   0
   6  16   2   31.92   11.98   0
   6 -16   2   29.39   16.21   0
   6  16   2   16.44   15.16   0
   8  16   2   16.94   12.05   0
   8  16   2    1.61   11.48   0
  -8  16  -2    0.51   19.44   0
  -8  16  -2    1.31   18.91   0
   8 -16   2    8.26   17.00   0
   3  17  -2  163.82   15.55   0
   3  17  -2  172.04   15.62   0
  -1 -17   2  374.34   14.84   0
   1  17  -2  313.58   16.98   0
   1  17  -2  316.24   16.66   0
   1  17   2   32.26   18.34   0
  -1  17  -2   35.13   14.80   0
  -1  17  -2   35.57   14.91   0
   1 -17   2   32.88   12.80   0
   1  17   2   25.75   16.94   0
  -3  17  -2   78.83   17.41   0
   3 -17   2  106.44   14.95   0
   3  17   2   77.96   14.89   0
  -3  17  -2   93.91   17.17   0
   3  17   2   92.95   16.64   0
  24   0  -3   -5.89   11.71   0
  24   0  -3    1.99    8.54   0
 -24   0   3   25.14   12.86   0
  22   0  -3   -8.76    8.03   0
 -22   0   3    2.51   12.80   0
  22   0  -3    8.96    7.61   0
  20   0  -3   12.24   10.10   0
 -20   0   3   -3.51   11.03   0
  20   0  -3    2.50    9.49   0
 -18   0   3    6.72    9.40   0
  18   0  -3    9.30    8.07   0
  18   0  -3   12.68    8.64   0
 -16   0   3   13.72   10.44   0
  16   0  -3   -1.34    9.75   0
  16   0  -3    6.11    9.23   0
  14   0  -3   13.80   10.56   0
 -14   0   3   16.84   11.30   0
  14   0  -3   11.10    9.94   0
 -12   0   3   14.80    9.54   0
  12   0  -3   26.87    8.98   0
  12   0  -3   14.51    8.33   0
  10   0  -3    2.69    9.76   0
  10   0  -3   10.25    9.01   0
 -10   0   3   -1.75    9.99   0
  -8   0   3    0.48   10.71   0
  -8   0   3    1.46    9.64   0
   8   0  -3    7.26   10.48   0
   8   0  -3    2.80    9.83   0
  -6   0   3    5.35   11.33   0
   6   0  -3    5.15   12.33   0
  -6   0   3   -0.89   12.50   0
   6   0  -3    5.66   11.59   0
  -4   0   3   20.20   13.70   0
   4   0  -3    8.29   13.74   0
   4   0  -3   10.04   12.97   0
  -4   0   3    7.78   12.68   0
   2   0  -3   -7.00   13.08   0
  -2   0   3   -2.24   11.73   0
   2   0  -3    0.57   11.25   0
   0   0  -3    1.42    8.37   0
   0   0   3    1.71    7.18   0
   2   0   3    0.95   10.75   0
  -2   0  -3   -1.28   12.05   0
  -4   0  -3    2.43   12.25   0
   4   0   3    5.68   11.58   0
  -6   0  -3   -3.50   10.64   0
   6   0   3   -5.48    9.92   0
  -8   0  -3    2.13    6.78   0
   8   0   3   -7.07    8.92   0
 -10   0  -3  -21.45    9.32   0
  10   0   3   -2.86    8.53   0
  12   0   3  -12.29    8.15   0
 -12   0  -3   78.44    9.18   0
  14   0   3   15.57    9.50   0
 -14   0  -3    2.44   10.60   0
  16   0   3   11.90    8.71   0
  16   0   3    4.35    6.36   0
 -16   0  -3   -8.88    9.89   0
  18   0   3    0.68    9.51   0
  18   0   3  -12.58   10.12   0
 -18   0  -3   -6.99    8.17   0
  20   0   3    3.19    9.77   0
 -20   0  -3    2.87   10.67   0
  20   0   3    4.04    9.30   0
 -22   0  -3   10.96   11.98   0
  22   0   3  -15.56   10.96   0
  22   0   3   -4.12   10.44   0
 -24   0  -3  -15.89   13.47   0
  24   0   3   13.52   11.52   0
  24   0   3  -22.23   12.20   0
 -25   1   3   41.00   13.62   0
  25   1  -3   58.17   12.38   0
  25   1  -3   51.59   11.80   0
 -25  -1   3   42.90   13.88   0
  25  -1  -3   54.89   11.78   0
  25  -1  -3   56.60   12.26   0
  23  -1  -3  131.59   11.50   0
  23  -1  -3  155.22   11.01   0
 -23   1   3  161.58   12.74   0
  23   1  -3   96.17   11.11   0
  23   1  -3  148.58   11.62   0
 -23  -1   3  151.65   12.84   0
  21  -1  -3  329.87   10.78   0
  21   1  -3  315.67   10.29   0
  21   1  -3  338.68   10.70   0
 -21   1   3  305.84   11.93   0
 -21  -1   3  316.03   11.77   0
  21  -1  -3  324.27   10.41   0
 -19   1   3  251.98   12.15   0
  19   1  -3  227.44   10.54   0
  19  -1  -3  226.68   10.55   0
 -19  -1   3  210.60   12.14   0
  19  -1  -3  243.17   11.18   0
  19   1  -3  230.20   11.29   0
 -17   1   3   26.45   10.04   0
  17  -1  -3   25.95    8.64   0
  17   1  -3   42.60    8.53   0
  17   1  -3   34.28    9.25   0
  17  -1  -3   28.91    9.13   0
 -17  -1   3   33.42   10.03   0
  15  -1  -3   42.18   10.06   0
  15   1  -3   23.97    9.51   0
 -15   1   3   30.99   10.84   0
  15   1  -3   39.18   10.01   0
  15  -1  -3   22.80    9.48   0
 -15  -1   3   25.77   10.83   0
 -13  -1   3  293.70   10.13   0
  13  -1  -3  273.69    9.23   0
  13   1  -3  299.59    9.90   0
  13  -1  -3  300.30    9.83   0
  13   1  -3  278.03    9.16   0
 -13   1   3  298.06   10.31   0
 -11  -1   3 1234.04   13.84   0
  11   1  -3 1248.03   12.84   0
  11  -1  -3 1189.44   12.98   0
  11   1  -3 1332.40   13.60   0
 -11   1   3 1167.84   14.09   0
  11  -1  -3 1233.48   13.72   0
  -9  -1   3   96.00    9.62   0
  -9  -1   3   78.97    7.57   0
  -9   1   3   80.48   10.36   0
   9   1  -3   98.35   10.29   0
   9   1  -3   89.89    9.56   0
   9  -1  -3   90.17   10.20   0
   9  -1  -3   90.29    9.41   0
  -7  -1   3  216.07   11.99   0
   7   1  -3  244.36   12.15   0
  -7   1   3  199.15   12.28   0
   7  -1  -3  226.55   12.19   0
  -7   1   3  241.67   11.52   0
  -7  -1   3  227.76   11.72   0
   7  -1  -3  226.65   11.53   0
   7   1  -3  212.92   11.39   0
   5   1  -3 7745.42   34.45   0
  -3  -1   3 3765.80   28.55   0
   3   1  -3 3722.80   29.21   0
  -3  -1   3 3303.12   27.63   0
  -3   1   3 3121.69   33.34   0
   3  -1  -3 3032.31   31.47   0
   3   1  -3 3196.97   27.52   0
   1   1   3 1636.29   22.43   0
  -1  -1  -3 1643.76   23.09   0
  -1   1  -3 1779.28   22.23   0
   1  -1   3 1741.87   21.23   0
   3  -1   3   39.29   11.87   0
   3   1   3   44.81   11.92   0
  -3  -1  -3   41.76   12.75   0
  -3   1  -3   38.63   12.65   0
   5  -1   3 6580.72   31.12   0
  -5   1  -3 6769.38   30.21   0
  -5  -1  -3 6915.75   30.04   0
   7   1   3 2478.64   17.49   0
   7  -1   3 2396.24   17.44   0
  -7  -1  -3 2451.67   17.92   0
  -7   1  -3 2371.03   17.91   0
   9  -1   3  290.52    9.88   0
   9   1   3  273.98   10.05   0
  -9  -1  -3  265.23   10.52   0
  -9   1  -3  288.64   10.53   0
  11  -1   3  353.82    9.64   0
  11   1   3  357.27    9.60   0
 -11   1  -3  345.03   10.21   0
 -11  -1  -3  354.19   10.34   0
 -13  -1  -3 2480.30   15.58   0
  13   1   3 2617.92   15.27   0
  13   1   3 2564.91   15.38   0
  13  -1   3 2677.37   16.18   0
 -13   1  -3 2481.80   15.54   0
  15   1   3  208.52   10.42   0
  15   1   3  207.39    7.32   0
  15  -1   3  211.75    7.39   0
 -15  -1  -3  220.06   11.06   0
 -15   1  -3  230.24   11.03   0
 -17  -1  -3   21.01    9.42   0
  17   1   3   26.17    8.82   0
  17   1   3   28.29    8.20   0
  17  -1   3   28.54    5.92   0
 -17   1  -3   27.90    9.45   0
  17  -1   3   35.20    8.80   0
  19  -1   3   23.86    9.68   0
 -19  -1  -3   57.94   11.04   0
  19  -1   3   32.38   10.20   0
  19   1   3   24.70   10.28   0
  19   1   3   37.53    9.49   0
 -19   1  -3   44.26    7.75   0
 -21  -1  -3  487.73   13.19   0
  21   1   3  488.18   12.54   0
 -21   1  -3  545.20   12.89   0
  21  -1   3  524.23   11.55   0
  21  -1   3  566.90   11.91   0
  21   1   3  583.09   12.03   0
  23   1   3    1.23   10.72   0
 -23   1  -3   -9.22   11.80   0
  23  -1   3   30.04   10.18   0
  23  -1   3   22.38   10.57   0
 -23  -1  -3    8.92   11.67   0
  23   1   3   32.15   10.13   0
 -24  -2   3   38.42   14.28   0
 -24   2   3   10.84   14.38   0
  24  -2  -3   67.77   12.62   0
  24   2  -3   65.26   12.86   0
  24  -2  -3   54.59   12.05   0
  24   2  -3   36.58   12.20   0
  22   2  -3  477.59   12.69   0
 -22  -2   3  434.79   13.65   0
 -22   2   3  436.44   13.69   0
  22   2  -3  475.06   11.95   0
  22  -2  -3  480.05   12.72   0
  22  -2  -3  458.76   12.32   0
  20  -2  -3  484.14   11.47   0
  20  -2  -3  495.62   10.97   0
  20   2  -3  521.27   11.47   0
  20   2  -3  461.10   11.04   0
 -20   2   3  473.74   12.45   0
 -20  -2   3  518.46   12.57   0
 -18  -2   3 1273.02   13.01   0
 -18   2   3 1196.40   13.34   0
  18   2  -3 1243.66   12.22   0
  18  -2  -3 1243.95   12.32   0
  18  -2  -3 1149.98   12.18   0
  18   2  -3 1088.70    9.81   0
  16   2  -3  126.59    9.57   0
  16   2  -3  139.40    7.35   0
 -16  -2   3  149.87   10.82   0
  16  -2  -3  129.19    9.60   0
 -16   2   3  139.84   10.96   0
  16  -2  -3  152.64   10.00   0
  14   2  -3 1436.31   14.19   0
 -14  -2   3 1361.28   14.47   0
  14  -2  -3 1307.59   13.74   0
 -14   2   3 1297.97   14.86   0
  14  -2  -3 1358.11   14.34   0
  14   2  -3 1172.73   10.90   0
  12  -2  -3 1129.30   12.70   0
  12   2  -3 1250.61   13.03   0
 -12  -2   3 1182.92   13.15   0
 -12   2   3 1140.81   13.47   0
  12  -2  -3 1241.14   13.30   0
  12   2  -3 1178.43   12.14   0
 -10  -2   3  621.27   12.07   0
  10   2  -3  604.83    9.66   0
  10   2  -3  601.08   11.15   0
 -10  -2   3  673.20   11.55   0
  10  -2  -3  627.93   11.67   0
 -10   2   3  634.04   14.31   0
  10  -2  -3  655.43   12.30   0
   8   2  -3  958.76   13.29   0
   8  -2  -3  980.48   15.73   0
  -8  -2   3  963.02   14.01   0
  -8  -2   3 1003.50   13.54   0
   8   2  -3 1018.96   14.20   0
  -8   2   3  947.30   16.70   0
   8  -2  -3  954.61   14.83   0
  -6  -2   3  592.17   14.02   0
  -6   2   3  615.19   15.39   0
   6  -2  -3  705.68   17.47   0
  -6  -2   3  669.71   13.66   0
   6   2  -3  615.26   13.49   0
   6   2  -3  674.66   14.45   0
   6  -2  -3  597.76   14.81   0
   4   2  -3 1721.41   19.83   0
  -4  -2   3 1741.80   19.78   0
   4   2  -3 1808.24   20.90   0
   4  -2  -3 1699.04   26.81   0
  -4   2   3 1532.44   26.34   0
  -4   2   3 1791.74   26.88   0
  -4  -2   3 1573.37   19.87   0
   4  -2  -3 1799.92   27.68   0
   2   2  -3  997.78   18.26   0
  -2  -2   3 1002.68   17.33   0
   2  -2  -3  784.28   27.64   0
   2  -2  -3  862.28   27.69   0
  -2   2   3  882.93   28.01   0
   2   2  -3  904.43   17.33   0
   0   2   3  199.65   13.89   0
   0  -2   3  223.66   10.06   0
   0   2  -3  228.94   13.62   0
   0  -2  -3  211.38   14.76   0
   4   2   3 7127.67   31.82   0
  -6  -2  -3 1208.16   12.97   0
  -6   2  -3 1325.68   15.36   0
   6   2   3 1313.25   14.82   0
   6  -2   3 1331.58   14.84   0
   8   2   3   91.69    9.27   0
  -8   2  -3   94.09    9.83   0
   8  -2   3   85.71    9.22   0
  -8  -2  -3   91.91    9.99   0
  10  -2   3  842.60   11.51   0
 -10  -2  -3  827.60   12.28   0
  10   2   3  789.41    9.44   0
 -10   2  -3  820.96   12.06   0
 -12   2  -3   64.69    8.94   0
  12   2   3   76.22    6.26   0
  12   2   3   70.17    8.20   0
 -12  -2  -3   61.86    9.22   0
  12  -2   3   65.99    8.20   0
 -14  -2  -3  478.35   11.88   0
  14   2   3  475.29   11.23   0
 -14   2  -3  470.60   11.74   0
  14   2   3  444.58   10.72   0
  14  -2   3  473.62   10.90   0
  16  -2   3  101.60    8.95   0
 -16  -2  -3   90.16   10.08   0
  16   2   3   86.78    8.91   0
  16   2   3   93.65    9.50   0
 -16   2  -3   97.35   10.06   0
  18  -2   3  233.95   10.81   0
  18   2   3  190.32   10.68   0
 -18  -2  -3  228.96    8.78   0
  18   2   3  228.76   11.06   0
  18  -2   3  220.88   10.58   0
 -18   2  -3  237.64   11.95   0
  20   2   3   16.97    9.14   0
  20  -2   3   23.72    9.14   0
 -20   2  -3   12.64   10.45   0
 -20  -2  -3    8.78   10.58   0
  20  -2   3  -13.21    9.79   0
  20   2   3   10.57    9.79   0
  22   2   3   11.45   11.14   0
 -22  -2  -3   17.90   11.97   0
  22  -2   3   35.32    7.59   0
 -22   2  -3   20.24   11.95   0
  22   2   3   19.31   10.63   0
  22  -2   3   27.76   10.35   0
 -24   2  -3   98.05   13.46   0
  24  -2   3   78.10   12.34   0
  24  -2   3   70.99   12.03   0
  24   2   3   25.97   12.04   0
 -24  -2  -3   81.04    9.74   0
  24   2   3   44.98   12.54   0
 -25  -3   3   -0.40   12.97   0
 -23   3   3   25.77   12.04   0
  23  -3  -3   17.68   10.35   0
  23   3  -3    9.02   11.15   0
 -23  -3   3    4.07   12.04   0
  23   3  -3   33.27    7.33   0
  23  -3  -3   38.76   10.63   0
  21   3  -3   43.58    9.25   0
  21  -3  -3   29.98    9.61   0
 -21  -3   3   30.78   10.71   0
  21   3  -3   58.89    9.65   0
  21  -3  -3   32.80    9.14   0
 -21   3   3   23.06   10.66   0
  19  -3  -3  198.06   10.95   0
 -19  -3   3  220.54   11.89   0
 -19   3   3  210.50   12.02   0
  19   3  -3  214.83   11.01   0
  19   3  -3  217.94   10.38   0
  19  -3  -3  200.42   10.48   0
  17   3  -3    5.49    9.02   0
 -17   3   3    5.82    9.71   0
 -17  -3   3    2.52    9.76   0
  17  -3  -3   10.53    8.28   0
  17  -3  -3    9.68    8.78   0
  17   3  -3   15.61    8.47   0
  15   3  -3   31.54   10.21   0
 -15   3   3   36.12   10.68   0
  15  -3  -3   20.10    9.38   0
  15  -3  -3   31.37    9.90   0
 -15  -3   3   37.36   10.85   0
  15   3  -3   23.83    9.49   0
 -13  -3   3  152.65    9.57   0
 -13   3   3  156.27    9.58   0
  13   3  -3  137.51    6.40   0
  13  -3  -3  150.61    8.72   0
  13   3  -3  179.64    9.27   0
  13  -3  -3  174.03    9.18   0
 -11   3   3  104.36    9.65   0
  11   3  -3   88.34    6.54   0
  11   3  -3   91.56    9.55   0
  11  -3  -3   96.94    8.82   0
  11  -3  -3  116.12    9.47   0
 -11  -3   3  106.96    9.70   0
 -11  -3   3   88.69    9.22   0
   9   3  -3  479.38   11.58   0
  -9  -3   3  433.52   11.61   0
   9   3  -3  417.56    8.73   0
   9  -3  -3  472.77   13.30   0
  -9   3   3  452.81   14.23   0
   9  -3  -3  469.93   12.28   0
  -9  -3   3  508.32   11.35   0
  -7  -3   3  417.41   11.43   0
   7  -3  -3  408.56   15.05   0
  -7   3   3  356.29   12.82   0
   7   3  -3  424.22   12.14   0
   7   3  -3  377.77   11.46   0
   7  -3  -3  396.40   13.96   0
  -7  -3   3  380.30   12.00   0
   5   3  -3  776.25   14.36   0
   5   3  -3  851.57   14.95   0
  -5  -3   3  765.54   14.38   0
   5  -3  -3  846.12   21.69   0
   5  -3  -3  784.60   19.10   0
  -5   3   3  753.38   19.45   0
  -5  -3   3  818.47   14.20   0
   3   3  -3 1596.99   18.71   0
  -3  -3   3 1752.08   19.12   0
   3  -3  -3 1652.38   42.30   0
   3   3  -3 1736.93   19.54   0
  -3  -3   3 1559.75   18.75   0
  -1  -3   3  398.37   14.21   0
   1   3  -3  398.37   14.53   0
  -1   3   3  365.48   23.22   0
  -5  -3  -3   18.14   10.87   0
   5   3   3   30.77    9.81   0
  -5   3  -3   28.74   10.05   0
   5  -3   3   30.20    9.66   0
   7  -3   3  724.86   12.23   0
  -7  -3  -3  740.31   13.00   0
  -7   3  -3  669.00   13.00   0
   7   3   3  728.82   11.96   0
  -9  -3  -3  122.01   10.01   0
  -9   3  -3  125.41    9.42   0
   9  -3   3  130.60    8.88   0
   9   3   3  115.13    8.85   0
   9   3   3  114.80    6.99   0
  11   3   3   85.32    6.13   0
  11  -3   3  108.54    8.48   0
 -11   3  -3  100.44    8.96   0
 -11  -3  -3   93.18    6.88   0
  11   3   3   87.56    8.85   0
  13   3   3   17.01    9.64   0
  13   3   3   -7.46   10.30   0
  13  -3   3   -3.33   11.78   0
 -13   3  -3   -3.43   10.36   0
 -13  -3  -3   11.34   10.82   0
  15   3   3    3.48    8.96   0
 -15   3  -3   -0.71    9.79   0
 -15  -3  -3    4.57   10.18   0
  15  -3   3   -7.27    9.03   0
  15   3   3   11.56    9.42   0
  17  -3   3   16.86    7.91   0
  17   3   3   -6.64    8.51   0
 -17   3  -3   -3.63    9.01   0
 -17  -3  -3    9.32    6.53   0
  17   3   3   -5.79    8.02   0
  19  -3   3    8.15    9.68   0
 -19  -3  -3   -0.24   10.68   0
  19   3   3  -11.98   10.10   0
  19  -3   3    5.90    9.51   0
  19   3   3   17.10    9.39   0
 -19   3  -3    0.76   10.62   0
  21  -3   3  163.96   11.30   0
  21   3   3  137.41   11.62   0
 -21   3  -3  125.56    9.03   0
 -21  -3  -3  118.32   12.68   0
  21   3   3  150.46   11.03   0
  21  -3   3  144.68   11.15   0
  23   3   3    2.51   12.32   0
  23   3   3   34.41   12.69   0
  23  -3   3   -0.79   12.54   0
 -23   3  -3  -13.34   13.92   0
  23  -3   3  -20.08   12.29   0
 -23  -3  -3   23.91   13.79   0
  24   4  -3    5.93   11.77   0
  24  -4  -3   17.72   11.90   0
 -24   4   3    0.12   13.75   0
 -24  -4   3   -1.64   13.48   0
  24   4  -3   14.16   12.37   0
  24  -4  -3    4.95   11.73   0
  22   4  -3   13.78   11.02   0
  22  -4  -3    5.81   10.33   0
 -22  -4   3   -2.07   12.00   0
 -22   4   3    7.54   12.07   0
  22  -4  -3    0.31   10.58   0
  22   4  -3   11.07   10.42   0
  20   4  -3   94.55   10.22   0
 -20   4   3   97.48   11.08   0
  20  -4  -3  100.65   11.66   0
  20  -4  -3  121.92    9.77   0
  20   4  -3  106.80    9.67   0
 -20  -4   3   96.54    8.02   0
 -18   4   3  295.93   14.90   0
  18   4  -3  297.21   11.31   0
  18   4  -3  265.42    8.07   0
 -18  -4   3  290.27   12.21   0
  18  -4  -3  262.06   13.00   0
  18  -4  -3  280.50   11.15   0
  16   4  -3    3.45    9.47   0
  16   4  -3    5.46    6.29   0
 -16   4   3    3.72   12.07   0
  16  -4  -3   -6.16   10.75   0
  16  -4  -3   -3.55    9.16   0
 -16  -4   3   -4.55    9.97   0
  14  -4  -3    6.04    9.28   0
  14   4  -3   -4.45    7.30   0
  14  -4  -3    2.27    9.94   0
  14   4  -3    0.00    9.68   0
 -14  -4   3   -5.84   10.63   0
 -14   4   3   -7.91   10.61   0
  12  -4  -3  215.97   11.47   0
  12   4  -3  172.50    6.89   0
  12   4  -3  204.09    9.57   0
 -12  -4   3  186.14    9.75   0
 -12  -4   3  201.94    9.37   0
  12  -4  -3  177.29   10.79   0
 -12   4   3  175.79    9.93   0
 -10  -4   3  352.62   10.69   0
 -10   4   3  337.47   11.25   0
 -10  -4   3  394.36   10.30   0
  10  -4  -3  353.31   10.55   0
  10   4  -3  353.51   10.03   0
  10  -4  -3  381.32   12.95   0
  10   4  -3  379.85   10.61   0
   8  -4  -3   89.62   11.47   0
  -8  -4   3   76.05   10.16   0
  -8  -4   3   93.63    7.09   0
   8   4  -3   95.11   10.07   0
   8  -4  -3   93.23   12.39   0
   8   4  -3   89.26    9.67   0
  -8   4   3   82.85   12.55   0
  -6  -4   3 2271.40   17.87   0
   6   4  -3 2586.71   18.64   0
   6   4  -3 2362.15   18.06   0
   6  -4  -3 2443.57   25.90   0
  -6  -4   3 2338.40   15.85   0
  -6   4   3 2235.88   26.18   0
   6  -4  -3 2590.32   28.44   0
  -4  -4   3    7.88    9.92   0
  -4  -4   3   16.31   10.54   0
   4   4  -3   11.04   10.15   0
  -4   4   3    1.81   14.71   0
   4  -4  -3    3.86   18.10   0
   4   4  -3    5.15   10.61   0
   2   4  -3   34.89   10.95   0
   2   4  -3   21.46   11.34   0
  -2  -4   3   35.01   10.83   0
   0  -4  -3  115.27   15.53   0
   0   4   3  118.52   14.01   0
   0   4  -3  119.58   11.78   0
   0  -4   3  112.47   11.49   0
   0   4   3  119.52   14.75   0
   2   4   3   87.26   11.43   0
   2  -4   3   81.45   10.75   0
  -2  -4  -3   87.79   11.94   0
   2   4   3   77.07   10.83   0
  -2   4  -3   72.81   13.04   0
  -6  -4  -3 3222.88   20.23   0
  -6   4  -3 3063.56   20.16   0
   6   4   3 3025.43   19.02   0
   6  -4   3 3223.15   19.96   0
   6   4   3 3104.40   19.52   0
   8  -4   3 2904.25   17.96   0
   8   4   3 2876.08   17.38   0
   8   4   3 2765.69   16.90   0
  -8  -4  -3 2922.17   18.02   0
  -8   4  -3 2823.17   18.19   0
  10  -4   3   80.33    8.46   0
 -10  -4  -3   64.04    6.94   0
 -10   4  -3   83.56    8.94   0
  10   4   3   74.81    6.23   0
  10   4   3   77.75    8.96   0
 -12  -4  -3  514.80   12.65   0
  12   4   3  518.40   11.32   0
  12  -4   3  494.50   11.61   0
 -12   4  -3  498.40   12.15   0
  12   4   3  524.97   11.80   0
 -14  -4  -3  122.00   10.81   0
  14   4   3  124.23    9.57   0
  14  -4   3  115.15    9.53   0
  14   4   3  127.65   10.07   0
 -14   4  -3  109.01    7.46   0
  16   4   3  108.50    9.04   0
 -16   4  -3   89.39    9.46   0
  16   4   3   96.58    8.63   0
  16  -4   3   90.05    8.62   0
 -16  -4  -3   79.41    9.76   0
 -18  -4  -3  874.02   13.19   0
 -18   4  -3  807.81   13.26   0
  18   4   3  823.43   11.82   0
  18   4   3  847.87   12.31   0
  18  -4   3  862.96   12.37   0
  18  -4   3  852.44   12.24   0
 -20   4  -3  497.18   12.12   0
 -20  -4  -3  545.28   11.82   0
  20   4   3  506.61   10.65   0
  20  -4   3  543.49   11.10   0
  20  -4   3  513.81   11.03   0
  20   4   3  461.80    8.60   0
  22   4   3    0.87   10.91   0
 -22   4  -3   16.49   11.64   0
  22   4   3   13.55   10.37   0
 -22  -4  -3   26.39   11.85   0
  22  -4   3   18.46   10.58   0
  22  -4   3    3.57   10.32   0
 -24   4  -3   72.07   12.90   0
  23  -5  -3   82.81   15.24   0
 -23   5   3   70.01   14.29   0
  23   5  -3   84.66   12.35   0
  23   5  -3   49.30   13.19   0
 -23  -5   3   34.37   14.05   0
  23  -5  -3   57.18   12.27   0
 -21   5   3   36.06   12.64   0
 -21  -5   3   52.67   12.25   0
  21   5  -3   39.75   11.57   0
  21  -5  -3   69.77   11.01   0
  21  -5  -3   35.41   10.88   0
  21   5  -3   27.75   10.90   0
 -19  -5   3    8.34   10.80   0
  19   5  -3    3.22   10.15   0
  19   5  -3   30.26    9.60   0
 -19   5   3   26.73   10.83   0
  19  -5  -3   27.88    9.53   0
  19  -5  -3   17.29    9.53   0
 -17   5   3  428.82   11.07   0
  17  -5  -3  390.92   10.24   0
  17   5  -3  419.69   10.20   0
  17   5  -3  394.20    7.55   0
 -17  -5   3  381.23    8.22   0
  17  -5  -3  423.23   11.90   0
  15   5  -3   53.01    6.69   0
 -15   5   3   53.86   10.28   0
 -15  -5   3   70.52    7.43   0
  15  -5  -3   47.62    9.22   0
  15   5  -3   70.93    9.84   0
  15  -5  -3   60.74   11.75   0
  13   5  -3   35.48   10.43   0
 -13  -5   3   48.47   10.80   0
  13   5  -3   35.49    9.90   0
  13  -5  -3   42.35    9.57   0
 -13   5   3   32.72   10.60   0
  13  -5  -3   48.74   12.35   0
  11   5  -3   14.09    8.81   0
 -11  -5   3   12.63    9.01   0
  11  -5  -3    4.81    8.65   0
  11  -5  -3    3.41    8.10   0
  11   5  -3    7.43    8.52   0
 -11  -5   3    4.91    8.52   0
 -11   5   3    6.73   10.92   0
  -9   5   3 1813.82   20.33   0
  -9  -5   3 1772.27   14.72   0
   9  -5  -3 1879.59   19.33   0
   9  -5  -3 2008.59   20.18   0
   9   5  -3 1818.52   14.57   0
   9   5  -3 1920.07   15.07   0
  -9  -5   3 1959.02   14.74   0
  -7   5   3  426.59   16.23   0
  -7  -5   3  393.64    8.82   0
   7  -5  -3  463.47   16.70   0
  -7  -5   3  425.73   11.11   0
   7   5  -3  397.29    8.71   0
   7   5  -3  477.51   11.47   0
   7  -5  -3  438.05   15.73   0
  -5   5   3 1216.10   27.78   0
  -5  -5   3 1322.92   14.89   0
   5   5  -3 1382.56   14.96   0
   5   5  -3 1431.67   15.26   0
   5  -5  -3 1378.07   30.66   0
   5  -5  -3 1410.06   29.50   0
  -5  -5   3 1460.32   14.73   0
   3   5  -3  931.51   14.06   0
   3   5  -3  997.11   14.27   0
  -3  -5   3  970.07   13.83   0
  -1  -5   3  669.33   13.07   0
   1  -5  -3  593.10   22.22   0
  -1   5   3  666.71   20.88   0
   1   5  -3  720.59   15.20   0
   1   5  -3  622.72   12.82   0
  -1   5   3  644.45   20.72   0
   1   5   3  232.02   12.86   0
  -1   5  -3  248.68   11.09   0
   1  -5   3  236.06   10.91   0
   1   5   3  239.50   12.24   0
  -1  -5  -3  236.28   12.50   0
   3   5   3  726.50   14.02   0
   3   5   3  712.24   14.97   0
  -3   5  -3  726.36   13.49   0
  -3  -5  -3  744.99   14.40   0
   3  -5   3  780.81   14.76   0
   5   5   3  560.76   12.25   0
  -5  -5  -3  588.67   12.84   0
   5  -5   3  564.69   12.02   0
   5   5   3  578.63   13.13   0
  -5   5  -3  518.10   12.21   0
  -7   5  -3 1105.79   14.80   0
   7   5   3 1065.47   12.64   0
   7   5   3 1085.19   13.06   0
  -7  -5  -3 1143.46   13.88   0
   7  -5   3 1114.62   13.35   0
   9  -5   3   47.09    8.32   0
  -9  -5  -3   51.29    9.43   0
   9   5   3   52.41    8.35   0
  -9   5  -3   56.02    8.62   0
   9   5   3   48.17    8.70   0
  11   5   3   -2.39   10.06   0
  11   5   3   -9.33    8.26   0
 -11  -5  -3   -8.58    8.96   0
 -11   5  -3    7.52   10.42   0
  11  -5   3    3.46    9.90   0
  13   5   3   19.63    9.80   0
  13  -5   3    1.38    9.23   0
  13   5   3    7.76    9.35   0
 -13   5  -3    8.03    9.85   0
 -13  -5  -3  -10.59   10.67   0
  15  -5   3  307.21    9.81   0
  15   5   3  318.81    9.74   0
  15   5   3  340.18    9.99   0
 -15   5  -3  325.36   10.44   0
 -15  -5  -3  350.51   10.64   0
  17  -5   3    2.74    9.84   0
  17   5   3    7.02    9.96   0
 -17   5  -3   14.51   10.92   0
 -17  -5  -3   21.80   11.20   0
  17   5   3   -1.52   10.41   0
  19  -5   3  -16.03    9.45   0
 -19   5  -3  -15.30   10.43   0
  19  -5   3   -2.27    9.13   0
  19   5   3   -4.06    9.59   0
  19   5   3    7.01    9.27   0
 -19  -5  -3    4.54    7.29   0
 -21   5  -3   10.40   12.17   0
  21  -5   3   59.29   10.74   0
 -21  -5  -3   45.46   11.96   0
  21   5   3   36.00   10.54   0
  21  -5   3   50.52   10.57   0
  21   5   3   37.65   11.13   0
  23  -5   3   93.35   12.15   0
  23   5   3   81.03   12.31   0
  23  -5   3  116.99   12.60   0
 -23  -5  -3  131.71    9.93   0
 -23   5  -3   96.46   13.85   0
  23   5   3  103.31   12.69   0
  22   6  -3   57.32   11.06   0
 -22   6   3   44.93   12.17   0
 -22  -6   3   32.19   11.88   0
  22  -6  -3   29.10   12.73   0
  22  -6  -3   56.73   12.48   0
  22   6  -3   31.25   10.65   0
  20  -6  -3   54.24   11.10   0
 -20   6   3   43.60   12.75   0
 -20  -6   3   40.78   11.54   0
  20   6  -3   46.41    8.32   0
  20   6  -3   49.18   11.08   0
  20  -6  -3   38.40   11.07   0
  18   6  -3   28.92    9.55   0
  18  -6  -3   18.62    9.33   0
 -18  -6   3   14.78   10.74   0
  18   6  -3   12.15   10.29   0
  18  -6  -3   11.85    9.59   0
 -18   6   3   13.78   13.44   0
  16  -6  -3   12.44    9.98   0
 -16   6   3   -0.12    9.42   0
  16   6  -3    0.17    9.02   0
 -16  -6   3   -3.74    9.48   0
  16   6  -3  -10.70    8.47   0
  16  -6  -3    4.89   10.26   0
 -14   6   3   29.72   10.19   0
  14  -6  -3   13.92    9.05   0
 -14  -6   3   31.37   10.10   0
  14  -6  -3   17.40   11.48   0
  14   6  -3   31.74    9.41   0
  14   6  -3   11.43    9.82   0
  12  -6  -3   18.67   12.35   0
  12   6  -3   25.24   10.06   0
 -12  -6   3   13.94    7.62   0
 -12   6   3   26.50   10.66   0
  12  -6  -3   13.14   11.63   0
 -12  -6   3   41.42   10.05   0
  12   6  -3   10.23   10.38   0
  10   6  -3   -6.31    8.53   0
  10   6  -3    0.72    8.66   0
 -10   6   3   -2.59   10.84   0
  10  -6  -3   -8.88    9.73   0
 -10  -6   3   -1.17    8.88   0
 -10  -6   3   -5.94    8.41   0
  10  -6  -3   -2.16   10.56   0
   8   6  -3   87.39    9.31   0
   8  -6  -3   77.97   12.23   0
   8   6  -3   80.36    9.04   0
  -8  -6   3   89.53    9.36   0
   8  -6  -3   84.61   13.07   0
  -8   6   3   73.57   11.63   0
  -8  -6   3   74.94    9.02   0
  -6  -6   3  108.50    9.88   0
   6  -6  -3  119.41   16.27   0
   6  -6  -3  132.12   17.34   0
   6   6  -3  120.91    9.51   0
  -6  -6   3  119.61    9.25   0
  -6   6   3  124.15   15.39   0
   6   6  -3  125.20    9.94   0
  -4  -6   3   77.53    9.72   0
   4   6  -3   67.24    9.69   0
   4   6  -3   83.87   10.02   0
  -4  -6   3   74.18    9.34   0
  -2   6   3 1189.91   32.21   0
   2   6  -3 1174.00   14.31   0
   2   6  -3 1298.82   16.18   0
  -2  -6   3 1270.23   14.45   0
   0  -6   3  718.73   14.03   0
   0   6   3  662.99   15.19   0
   0   6   3  681.11   17.00   0
   0   6  -3  680.80   12.68   0
   0   6  -3  634.52   13.69   0
   0  -6  -3  658.24   18.01   0
   2   6   3    9.88   11.39   0
  -2   6  -3   12.02    9.12   0
   2   6   3    8.66   10.64   0
   2  -6   3   10.10    8.83   0
  -2  -6  -3    6.27   11.94   0
  -4  -6  -3  108.88   12.52   0
   4   6   3  104.62    9.28   0
  -4   6  -3  113.36   11.40   0
   4   6   3  119.28   11.77   0
   4  -6   3  115.11    9.55   0
  -6   6  -3  165.40   11.17   0
   6  -6   3  156.58   10.92   0
   6   6   3  153.77    9.62   0
   6   6   3  165.62    9.16   0
  -6  -6  -3  169.45   10.26   0
  -8   6  -3    4.72   10.43   0
   8  -6   3   14.39    8.34   0
   8   6   3   19.04    8.15   0
   8   6   3   15.91    8.61   0
  -8  -6  -3    7.57    9.23   0
  10   6   3  681.59   12.48   0
 -10   6  -3  664.38   12.82   0
 -10  -6  -3  672.28   13.17   0
  10   6   3  677.44   12.03   0
  10  -6   3  674.81   14.37   0
 -12   6  -3    3.18    9.85   0
  12   6   3    4.24    6.53   0
 -12  -6  -3   -4.88    7.39   0
  12   6   3   -1.77    9.73   0
  12  -6   3   -1.55    9.23   0
  14  -6   3    9.28    8.43   0
 -14   6  -3   20.16    9.16   0
 -14  -6  -3    9.16    7.00   0
  14   6   3   13.78    6.46   0
  14   6   3    6.89    8.73   0
  16  -6   3  225.48   10.92   0
 -16  -6  -3  229.92   11.90   0
 -16   6  -3  235.14   13.94   0
  16   6   3  255.59   10.79   0
  16   6   3  229.08   10.93   0
 -18  -6  -3   57.14   10.85   0
 -18   6  -3   72.25   10.75   0
  18  -6   3   58.94    9.67   0
  18   6   3   67.05    9.82   0
  18   6   3   74.29    9.96   0
  20   6   3   14.98   11.02   0
  20  -6   3   15.00   10.56   0
  20   6   3   13.41    7.66   0
 -20  -6  -3  -10.92   12.25   0
 -20   6  -3    2.67   11.94   0
  20  -6   3    2.20   10.84   0
  22  -6   3   -5.32   11.84   0
 -22  -6  -3   -9.73   13.51   0
 -22   6  -3   19.52   13.47   0
  22   6   3   -0.18   12.50   0
  22  -6   3   -2.74   12.26   0
  22   6   3   -1.64   12.13   0
 -23   7   3  183.63   14.55   0
  23  -7  -3  185.83   12.29   0
  23   7  -3  155.60   12.95   0
  23   7  -3  184.07   12.44   0
 -23  -7   3  203.79   13.69   0
  23  -7  -3  190.69   12.63   0
  21   7  -3   19.92   11.21   0
 -21  -7   3   11.39   11.73   0
  21   7  -3   20.66    7.49   0
  21  -7  -3   37.82   10.33   0
  21  -7  -3   21.01   10.51   0
 -21   7   3   37.55   14.70   0
  19  -7  -3   97.31   11.33   0
  19   7  -3   59.10    9.70   0
  19  -7  -3   92.08   11.46   0
 -19   7   3   79.85   10.90   0
  19   7  -3   93.39    9.99   0
 -19  -7   3   53.48   10.66   0
  17   7  -3  910.47   12.76   0
 -17  -7   3  886.38   13.08   0
  17  -7  -3  846.15   12.75   0
 -17   7   3  803.48   14.21   0
  17   7  -3  860.72   12.13   0
  17  -7  -3  863.06   15.14   0
  15   7  -3  791.53   11.08   0
 -15  -7   3  732.79    9.20   0
  15  -7  -3  770.04   13.64   0
  15   7  -3  820.49   11.25   0
 -15   7   3  790.55   14.84   0
  15  -7  -3  753.04   11.85   0
  13  -7  -3   15.25   10.94   0
  13   7  -3   -7.00    9.92   0
 -13  -7   3   18.26    9.62   0
 -13   7   3    8.62   12.37   0
  13   7  -3   16.25    9.65   0
  13  -7  -3   16.41   11.35   0
 -13  -7   3   -6.11   10.25   0
  11   7  -3  326.75    8.40   0
 -11  -7   3  308.88   11.35   0
  11  -7  -3  328.45   13.15   0
  11   7  -3  305.49   11.01   0
 -11   7   3  302.43   14.65   0
  11  -7  -3  335.87   15.54   0
 -11  -7   3  325.28   11.18   0
  -9  -7   3 1137.26   12.05   0
   9   7  -3 1081.53   12.17   0
  -9   7   3 1071.37   19.47   0
   9  -7  -3 1107.84   18.77   0
  -9  -7   3 1029.65   12.04   0
   9   7  -3 1081.44   10.57   0
   9  -7  -3 1102.57   18.37   0
   7   7  -3  141.86    9.44   0
   7  -7  -3  132.66   15.43   0
   7  -7  -3  146.32   16.46   0
  -7   7   3  138.56   14.71   0
   7   7  -3  137.43    9.11   0
  -7  -7   3  130.93    9.29   0
  -7  -7   3  145.37    8.87   0
   5   7  -3  414.60   10.74   0
  -5  -7   3  376.47   10.37   0
  -5  -7   3  412.48   10.43   0
   5   7  -3  415.70   10.79   0
   3   7  -3  241.28   10.07   0
   3   7  -3  210.89    9.90   0
  -3  -7   3  230.27    9.77   0
  -1  -7   3 5260.43   24.55   0
  -1   7   3 4946.08   39.18   0
   1   7  -3 5245.17   25.45   0
  -1   7   3 4799.96   37.88   0
   1   7  -3 4733.00   24.10   0
  -1   7  -3 1878.54   16.52   0
  -1  -7  -3 1770.30   20.32   0
  -1   7  -3 1745.45   17.21   0
   1  -7   3 1883.01   16.49   0
   1   7   3 1781.93   20.09   0
   1   7   3 1822.96   20.58   0
  -3  -7  -3  101.84    9.87   0
   3   7   3   96.97   10.72   0
  -3   7  -3  106.95   10.93   0
   3  -7   3  101.21   10.72   0
   3   7   3   92.29    9.38   0
  -5   7  -3  112.22   10.81   0
  -5  -7  -3  120.39    9.73   0
   5   7   3  111.38   10.57   0
   5  -7   3  120.68   10.67   0
   5   7   3  117.34    9.25   0
   7  -7   3  326.12   11.15   0
  -7   7  -3  304.63    9.92   0
  -7  -7  -3  289.31   10.40   0
   7   7   3  301.06    9.50   0
   7   7   3  306.15    9.75   0
   9   7   3 2359.10   16.50   0
   9  -7   3 2475.60   17.38   0
  -9  -7  -3 2384.56   17.27   0
   9   7   3 2393.18   16.25   0
  -9   7  -3 2439.59   17.77   0
 -11  -7  -3  136.33   10.90   0
  11   7   3  117.59    9.99   0
  11  -7   3  139.48    9.84   0
 -11   7  -3  134.91   10.30   0
  11   7   3  127.20   10.29   0
 -13  -7  -3  152.97   10.29   0
  13   7   3  160.30    9.34   0
  13   7   3  136.27    9.43   0
 -13   7  -3  153.88    9.84   0
  13  -7   3  149.53    9.14   0
  15  -7   3  235.36   11.03   0
  15   7   3  274.55   10.28   0
 -15  -7  -3  270.79   11.15   0
 -15   7  -3  262.95   11.72   0
  15   7   3  280.61   11.27   0
 -17   7  -3  141.85   10.87   0
  17   7   3  143.12   10.08   0
  17   7   3  137.01   10.27   0
  17  -7   3  130.98   10.11   0
 -17  -7  -3  153.53   10.91   0
  19   7   3    8.73   11.16   0
 -19  -7  -3   -0.99    8.58   0
  19  -7   3    0.31   13.48   0
 -19   7  -3   -5.20   12.13   0
  19   7   3   -2.10   10.93   0
  19  -7   3  -13.28   13.13   0
 -21  -7  -3    0.79   12.77   0
  21  -7   3  -25.84   11.41   0
  21  -7   3   11.01   11.23   0
 -21   7  -3   -6.80   13.87   0
  21   7   3   -7.17   11.50   0
  21   7   3   18.78   11.72   0
  22  -8  -3   41.60   13.39   0
  22  -8  -3   50.99   11.78   0
 -22   8   3   25.79   13.63   0
  22   8  -3   24.82   12.65   0
  22   8  -3    1.30   12.21   0
 -22  -8   3   21.75   13.26   0
  20  -8  -3   42.53   10.47   0
 -20   8   3   40.69   14.51   0
  20   8  -3   38.65    7.79   0
 -20  -8   3   49.99    8.28   0
  20   8  -3   55.31   11.14   0
  20  -8  -3   30.48   10.31   0
  18  -8  -3   10.26   10.93   0
  18   8  -3   16.18    9.45   0
 -18   8   3   -0.34   10.32   0
  18  -8  -3   -3.61   11.03   0
  18   8  -3    8.60    6.91   0
 -18  -8   3    1.08   10.21   0
  16  -8  -3   50.58   11.84   0
  16   8  -3   45.70   10.63   0
 -16  -8   3   57.94   10.89   0
  16   8  -3   66.95   10.23   0
  16  -8  -3   58.14    9.62   0
 -16   8   3   34.97   13.48   0
 -14  -8   3  313.67   10.15   0
  14  -8  -3  324.77   11.75   0
 -14   8   3  318.61   13.01   0
  14  -8  -3  301.94    9.97   0
  14   8  -3  340.16   10.01   0
  14   8  -3  333.83    9.88   0
 -12  -8   3    5.63    9.69   0
 -12   8   3    7.74   11.90   0
  12   8  -3    5.16    9.31   0
  12   8  -3   -2.11    9.59   0
  12  -8  -3    4.73   10.61   0
 -12  -8   3   31.43    9.10   0
  12  -8  -3    8.08   12.52   0
  10  -8  -3    3.27   15.36   0
 -10   8   3   -4.38   14.62   0
  10   8  -3   15.54    9.89   0
  10  -8  -3    0.45   13.06   0
  10   8  -3    0.46   10.27   0
 -10  -8   3   -8.73    9.69   0
 -10  -8   3    7.95   10.10   0
  -8   8   3    5.93   15.85   0
   8   8  -3    6.94   10.56   0
  -8  -8   3   -7.58   10.11   0
  -8  -8   3    9.08   10.65   0
   8  -8  -3    0.62   16.95   0
   8  -8  -3    3.08   19.31   0
   8   8  -3  -12.50   10.73   0
   6   8  -3   26.31    8.56   0
   6   8  -3   32.07    8.77   0
  -6  -8   3   34.06    8.56   0
  -6  -8   3   30.61    8.29   0
   4   8  -3  659.58   11.36   0
  -4  -8   3  668.14   11.19   0
   4   8  -3  626.15   11.47   0
  -2  -8   3  574.48   12.59   0
  -2   8   3  533.58   17.99   0
   2   8  -3  495.46   10.94   0
  -2   8   3  539.25   18.46   0
   2   8  -3  562.15   11.11   0
   0  -8   3  607.97   11.36   0
   0   8   3  572.29   15.22   0
   0   8  -3  550.72   11.36   0
   0   8   3  563.59   15.11   0
   0   8  -3  609.30   13.02   0
   2   8   3  321.20   12.35   0
   2  -8   3  321.95   11.73   0
   2   8   3  297.50   10.33   0
  -2  -8  -3  297.67   12.36   0
  -2   8  -3  320.30   10.07   0
  -4   8  -3   19.37    8.36   0
  -4  -8  -3   20.80    8.89   0
   4  -8   3   26.78    8.19   0
   4   8   3   23.66    8.15   0
   4   8   3   26.76    8.51   0
   6  -8   3  312.98   11.24   0
  -6  -8  -3  305.55   10.23   0
  -6   8  -3  294.52   11.34   0
   6   8   3  310.45    9.84   0
   6   8   3  306.46    9.47   0
   8   8   3   20.90    9.91   0
   8   8   3   30.91   10.13   0
   8  -8   3   25.41   11.81   0
  -8   8  -3   21.97   12.07   0
  -8  -8  -3   26.80   10.78   0
 -10  -8  -3  139.74    7.86   0
  10   8   3  130.29    9.99   0
  10  -8   3  144.05    9.81   0
  10   8   3  158.33   10.12   0
 -10   8  -3  143.04   12.35   0
 -12  -8  -3  333.98   10.78   0
  12   8   3  342.78    9.87   0
  12   8   3  354.66   10.16   0
 -12   8  -3  352.16   10.51   0
  12  -8   3  344.11   11.61   0
  14  -8   3 1769.37   15.68   0
 -14   8  -3  270.68   11.90   0
  14   8   3  255.07    8.40   0
  14   8   3  302.21   11.34   0
 -14  -8  -3  313.72   12.11   0
  16  -8   3  103.88    9.86   0
  16   8   3   98.91   10.29   0
 -16   8  -3  112.04   12.95   0
  16   8   3  109.33   10.05   0
 -16  -8  -3   80.84   11.04   0
  18  -8   3   86.38   11.13   0
  18   8   3   59.92   11.39   0
 -18   8  -3   77.36   12.50   0
 -18  -8  -3   94.24   12.31   0
  18   8   3   74.32   11.58   0
  20  -8   3    2.99   10.25   0
  20   8   3   25.41   10.45   0
  20   8   3    5.72   10.39   0
 -20  -8  -3  -24.80   11.70   0
 -20   8  -3   16.26   14.13   0
  20  -8   3    2.52   10.11   0
 -21  -9   3    0.52   13.08   0
  21   9  -3   26.43   12.51   0
  21   9  -3   27.62   12.17   0
 -21   9   3   11.22   16.19   0
  21  -9  -3   -3.27   13.83   0
  21  -9  -3    9.97   10.03   0
 -19  -9   3   12.45   11.46   0
  19   9  -3   33.64   10.97   0
 -19   9   3   -4.48   14.19   0
  19   9  -3    2.33   10.77   0
  19  -9  -3   13.77   10.38   0
  19  -9  -3    0.96   12.01   0
 -17  -9   3   93.61   10.58   0
 -17   9   3   95.91   12.85   0
  17  -9  -3   97.08    8.27   0
  17   9  -3   88.20    9.83   0
  17   9  -3  103.75   10.25   0
  17  -9  -3   94.80   11.31   0
  15  -9  -3   -4.53   11.25   0
  15   9  -3    2.09   10.21   0
  15  -9  -3   13.84   12.68   0
 -15  -9   3   21.79   10.42   0
  15   9  -3   16.86   10.52   0
 -15   9   3    3.47   12.88   0
 -13  -9   3   55.31    9.10   0
  13  -9  -3   41.46   11.33   0
 -13  -9   3   45.84    8.48   0
 -13   9   3   35.46   11.27   0
  13   9  -3   42.82    9.06   0
  13   9  -3   10.28    8.91   0
  13  -9  -3   49.43   11.46   0
  11   9  -3   72.96    9.37   0
 -11  -9   3   77.54    9.62   0
  11  -9  -3   67.12   12.56   0
  11   9  -3   71.21    6.97   0
 -11   9   3   74.81   15.18   0
  11  -9  -3   66.82   12.30   0
 -11  -9   3   89.24    9.04   0
   9   9  -3  116.15   10.25   0
  -9  -9   3  120.48   10.15   0
   9   9  -3  104.80   10.18   0
  -9   9   3  100.91   15.68   0
   9  -9  -3  111.96   17.88   0
  -9  -9   3  136.72    9.89   0
   9  -9  -3  119.12   17.04   0
  -7  -9   3   22.06   10.02   0
   7   9  -3   27.11   10.19   0
   7   9  -3   26.34   10.08   0
  -7  -9   3   18.94    9.87   0
   5   9  -3   71.21   10.59   0
   5   9  -3   52.97   10.64   0
  -5  -9   3   67.35   10.12   0
   3   9  -3   23.34   10.38   0
  -3  -9   3   31.83   10.12   0
  -3   9   3   16.50   14.49   0
   3   9  -3   26.76   10.27   0
   1   9  -3  875.05   12.68   0
  -1   9   3  882.24   17.72   0
  -1  -9   3  959.18   12.45   0
  -1   9   3  836.41   16.61   0
   1   9  -3  927.75   12.51   0
   1  -9   3  197.71   11.02   0
  -1   9  -3  179.72   11.01   0
   1   9   3  184.55   11.46   0
   1   9   3  194.61   11.50   0
  -1   9  -3  187.15    9.44   0
  -3   9  -3  107.41    9.78   0
   3   9   3  100.82   12.51   0
   3   9   3   96.68   10.70   0
  -3  -9  -3   98.10   12.57   0
   3  -9   3  111.43   12.76   0
  -5   9  -3    4.11    9.77   0
   5   9   3    3.36    9.74   0
   5  -9   3   -0.09   11.72   0
   5   9   3   -9.79   10.25   0
  -5  -9  -3   -5.92   10.50   0
   7   9   3  331.80   11.12   0
  -7  -9  -3  320.87   11.43   0
   7  -9   3  333.42   10.76   0
   7   9   3  321.53   10.80   0
  -7   9  -3  325.73   13.12   0
  -9  -9  -3   -8.02    9.97   0
   9   9   3   15.10    9.50   0
  -9   9  -3    8.71   11.37   0
   9  -9   3    1.91    8.98   0
   9   9   3   -0.38    9.23   0
  11   9   3  116.62    9.25   0
  11   9   3  103.30    9.12   0
  11  -9   3  119.81    8.86   0
 -11  -9  -3  121.33    9.76   0
 -11   9  -3  126.83   11.28   0
 -13  -9  -3   75.70   11.24   0
 -13   9  -3   74.59   13.06   0
  13   9   3   65.05   10.65   0
  13   9   3   44.96   10.48   0
  13  -9   3   58.17   10.04   0
  15   9   3  100.27   10.17   0
  15   9   3   90.92   10.25   0
 -15  -9  -3   88.22   10.96   0
 -15   9  -3   92.09   10.61   0
  15  -9   3   99.04    9.88   0
 -17   9  -3   48.46   14.77   0
  17  -9   3   40.21   13.32   0
  17   9   3   29.39   11.44   0
  17   9   3   33.89   11.23   0
 -17  -9  -3   27.26   12.41   0
 -19   9  -3   -7.51   14.31   0
  19   9   3   -0.02   10.63   0
  19  -9   3   -0.52   10.21   0
  19  -9   3    3.62   10.16   0
  19   9   3   -2.07   10.38   0
 -19  -9  -3   -6.10   11.59   0
  21   9   3   28.57   11.72   0
  20 -10  -3   87.42   14.48   0
  20  10  -3   92.88   13.06   0
  20  10  -3   75.91   12.58   0
  20 -10  -3   83.52   12.89   0
 -20 -10   3   73.34   13.29   0
 -20  10   3   46.44   16.53   0
 -18  10   3    2.16   13.92   0
 -18 -10   3   22.95   11.41   0
  18  10  -3   22.02   10.97   0
  18  10  -3   28.54   10.51   0
  18 -10  -3    7.21   10.39   0
  18 -10  -3    1.24   12.02   0
  16  10  -3   66.35   10.12   0
 -16  10   3   59.06   12.56   0
  16  10  -3   89.48   10.63   0
 -16 -10   3   76.02   10.28   0
  16 -10  -3   77.69   11.25   0
  16 -10  -3   74.11   10.14   0
 -14 -10   3  841.80   12.70   0
  14 -10  -3  830.40   15.89   0
  14 -10  -3  835.21   16.93   0
  14  10  -3  875.00   12.78   0
  14  10  -3  857.13   12.56   0
 -14  10   3  741.25   18.83   0
 -12 -10   3  749.34   12.71   0
  12  10  -3  782.81   12.82   0
 -12  10   3  654.83   21.00   0
  12  10  -3  792.78   12.76   0
  12 -10  -3  751.44   19.59   0
  12 -10  -3  694.79   16.88   0
 -12 -10   3  801.39   12.41   0
 -10 -10   3    7.65    8.80   0
  10  10  -3   13.89    9.01   0
 -10  10   3   10.52   13.29   0
 -10 -10   3   14.93    8.56   0
  10  10  -3    6.89    8.91   0
  10 -10  -3   11.44   15.94   0
  10 -10  -3   12.74   16.94   0
   8  10  -3   10.72    9.35   0
  -8 -10   3    8.75    8.89   0
   8  10  -3    9.36    9.26   0
  -8 -10   3   18.28    9.21   0
   6  10  -3  936.25   12.83   0
   6  10  -3  958.71   14.83   0
  -6 -10   3  914.00   14.12   0
   4  10  -3 1183.90   14.24   0
  -4 -10   3 1191.53   13.60   0
   4  10  -3 1221.76   13.87   0
  -2  10   3  125.83   15.57   0
  -2 -10   3  128.17   12.07   0
   2  10  -3  120.50   12.75   0
   2  10  -3  116.54   12.47   0
  -2  10   3  121.07   13.61   0
   0  10  -3  844.79   15.43   0
   0 -10   3  872.64   14.94   0
   0  10  -3  894.15   13.27   0
   0  10   3  837.69   16.70   0
   0  10   3  856.42   18.27   0
  -2 -10  -3   -0.30   12.01   0
   2  10   3    9.96   11.96   0
   2 -10   3   13.01   11.73   0
  -2  10  -3    3.93   11.84   0
  -2  10  -3    4.25    9.70   0
   2  10   3    0.89   11.83   0
   4  10   3   40.82    9.95   0
  -4  10  -3   46.65    9.79   0
   4 -10   3   50.59   11.66   0
   4  10   3   49.51   11.73   0
  -4 -10  -3   41.14   10.16   0
  -4  10  -3   46.27   11.51   0
   6 -10   3   45.23   11.26   0
   6  10   3   29.18    9.78   0
  -6 -10  -3   32.73    9.94   0
   6  10   3   38.58    9.33   0
  -6  10  -3   33.23   11.67   0
   8 -10   3  687.95   11.76   0
  -8 -10  -3  639.49   11.77   0
   8  10   3  660.73   11.60   0
   8  10   3  646.76   11.68   0
  -8  10  -3  664.24   12.20   0
 -10 -10  -3   44.56    9.20   0
  10 -10   3   62.58    8.38   0
 -10  10  -3   61.57    8.84   0
  10  10   3   61.20    8.75   0
  10  10   3   50.96    8.91   0
 -12 -10  -3  531.30   12.40   0
  12  10   3  514.14   11.99   0
 -12  10  -3  517.90   12.55   0
  12 -10   3  537.42   13.86   0
  12  10   3  531.56   11.92   0
  14 -10   3   -5.84   11.20   0
 -14 -10  -3    0.58   10.41   0
  14  10   3   -1.03    9.68   0
 -14  10  -3   -3.64   10.03   0
  14  10   3    5.51    9.82   0
  16  10   3   95.85   11.58   0
 -16 -10  -3  126.47   12.28   0
  16 -10   3  111.36   11.15   0
 -16  10  -3  113.59   14.91   0
  16  10   3  106.46   11.36   0
 -18  10  -3  126.46   12.43   0
 -18 -10  -3  113.23    9.06   0
  18  10   3  113.54   11.28   0
  18 -10   3  152.99   13.31   0
  18  10   3  103.12   11.47   0
  20  10   3   62.36   12.03   0
 -20 -10  -3   44.02   13.10   0
  20 -10   3   65.30   11.39   0
  19 -11  -3  147.01   14.95   0
  19 -11  -3  153.18   13.01   0
  19  11  -3  112.58   13.07   0
  19  11  -3  151.44   12.68   0
 -19  11   3  117.96   18.82   0
 -19 -11   3  136.37   13.18   0
  17  11  -3   75.04   10.93   0
  17  11  -3   88.77   11.50   0
 -17 -11   3   95.81   11.68   0
 -17  11   3   78.74   18.23   0
  17 -11  -3   99.25   12.57   0
  17 -11  -3  101.69   12.69   0
  15 -11  -3  232.17   15.54   0
 -15 -11   3  240.87   12.69   0
  15  11  -3  251.82    9.19   0
 -15  11   3  211.25   19.73   0
  15  11  -3  262.43   11.93   0
  15 -11  -3  255.70   15.41   0
  13  11  -3  447.65   11.73   0
  13 -11  -3  453.58   17.22   0
  13  11  -3  475.09   11.55   0
 -13  11   3  387.93   19.53   0
  13 -11  -3  435.21   17.49   0
 -13 -11   3  462.55   11.54   0
 -11 -11   3  399.00   11.58   0
  11  11  -3  441.06   11.95   0
 -11 -11   3  457.56   11.29   0
  11  11  -3  450.50   11.86   0
  -9 -11   3  545.04   10.42   0
  -9 -11   3  568.06   10.26   0
   9  11  -3  572.21   12.57   0
   9  11  -3  585.79   10.71   0
   7  11  -3  185.35    9.57   0
  -7 -11   3  199.07    9.19   0
   7  11  -3  196.58    9.67   0
  -5 -11   3   18.34   10.64   0
   5  11  -3    9.87    9.15   0
   5  11  -3   15.65    9.16   0
   3  11  -3 1189.76   14.17   0
  -3 -11   3 1186.47   13.12   0
   3  11  -3 1207.99   15.27   0
  -1  11   3  296.58   14.80   0
  -1  11   3  297.03   15.20   0
   1  11  -3  309.13   11.18   0
   1  11  -3  313.04   10.66   0
  -1 -11   3  306.76   10.48   0
   1  11   3  311.64   13.06   0
  -1  11  -3  322.03   10.65   0
  -1  11  -3  318.98   12.95   0
   1 -11   3  325.58   12.44   0
   1  11   3  323.16   13.03   0
  -3 -11  -3  131.48   11.72   0
   3  11   3  139.91   11.92   0
  -3  11  -3  141.24   11.79   0
   3 -11   3  138.39    9.63   0
   3  11   3  136.88   11.71   0
  -3  11  -3  125.28    9.86   0
  -5  11  -3  289.61   10.43   0
   5 -11   3  295.82   10.25   0
  -5 -11  -3  282.93   10.46   0
   5  11   3  289.80   10.50   0
  -5  11  -3  251.99   10.18   0
   5  11   3  296.27   10.27   0
  -7 -11  -3   -3.41   10.77   0
   7  11   3   10.60    8.30   0
   7  11   3    2.00   10.69   0
  -7  11  -3    1.15   10.41   0
   7 -11   3    0.53    8.11   0
  -9 -11  -3   69.71   10.99   0
   9  11   3   60.07   10.94   0
   9  11   3   65.28   10.52   0
  -9  11  -3   81.16   12.98   0
   9 -11   3   72.50   12.09   0
 -11  11  -3   81.37   12.88   0
 -11 -11  -3   97.88   12.94   0
  11  11   3   94.87   10.33   0
  11  11   3   92.54   10.43   0
  11 -11   3  105.93   11.67   0
  13  11   3  150.91   10.21   0
 -13 -11  -3  136.53   10.58   0
  13 -11   3  164.20   11.58   0
 -13  11  -3  154.89   12.77   0
  13  11   3  139.09   10.13   0
  15  11   3   -2.54   11.14   0
  15 -11   3   12.75   12.33   0
 -15 -11  -3   27.82   11.58   0
 -15  11  -3   -0.02   11.60   0
  15  11   3   -2.41   10.93   0
  17  11   3   39.70   11.92   0
 -17 -11  -3   37.15    8.28   0
  17 -11   3   52.54   13.93   0
  17  11   3   46.00   11.73   0
 -17  11  -3   52.15   12.62   0
  18 -12  -3   16.56   15.71   0
  18  12  -3   12.30   12.02   0
 -18 -12   3  -10.16    9.08   0
  18 -12  -3    2.88   15.64   0
 -18  12   3    3.58   19.32   0
  18  12  -3   -0.90   12.27   0
  16 -12  -3   23.77   14.86   0
  16  12  -3   22.58   10.92   0
  16  12  -3    4.31   10.63   0
 -16  12   3   14.92   17.87   0
 -16 -12   3   28.33   11.24   0
  16 -12  -3   17.98   14.88   0
  14  12  -3  159.18   11.77   0
 -14 -12   3  145.53   11.75   0
  14  12  -3  165.64   11.97   0
  12  12  -3  257.11   10.76   0
  12  12  -3  273.58   11.00   0
 -12 -12   3  265.87   10.46   0
  10  12  -3  109.62    7.44   0
  10  12  -3  123.27   10.63   0
 -10 -12   3  114.18   10.23   0
 -10 -12   3  127.07    9.82   0
  -8 -12   3   51.86    9.97   0
   8  12  -3   58.23   10.39   0
   8  12  -3   58.27   10.61   0
   6  12  -3    2.44    9.89   0
  -6 -12   3    7.71    9.23   0
   6  12  -3   11.47    8.52   0
   4  12  -3  844.94   13.42   0
  -4 -12   3  883.64   11.56   0
   4  12  -3  855.58   13.96   0
  -2 -12   3  386.37   10.00   0
   2  12  -3  387.25   10.77   0
  -2  12   3  395.00   17.78   0
   2  12  -3  391.99   12.10   0
  -2  12   3  375.51   16.36   0
   0 -12   3   44.62   10.16   0
   0  12   3   34.16   10.52   0
   0  12  -3   40.24    8.65   0
   0  12  -3   26.56   10.97   0
   0  12   3   31.72   11.79   0
  -2  12  -3   47.99   10.82   0
   2 -12   3   40.21   10.26   0
   2  12   3   42.70   10.48   0
  -2  12  -3   42.45   10.58   0
   2  12   3   38.93   10.55   0
  -4  12  -3  448.72   12.51   0
  -4  12  -3  422.33   12.60   0
   4 -12   3  487.32   12.35   0
   4  12   3  440.31   12.52   0
   4  12   3  418.85   10.66   0
   6 -12   3    1.63   11.92   0
  -6  12  -3    5.86   12.02   0
  -6 -12  -3    4.81   10.42   0
  -6  12  -3   -5.93   12.68   0
   6  12   3    4.92   10.18   0
   6  12   3    0.77   10.27   0
   8  12   3    7.26   10.15   0
   8 -12   3    6.56   11.31   0
  -8 -12  -3    7.89   10.28   0
   8  12   3   -4.06    9.98   0
  -8  12  -3   -0.97   12.16   0
 -10  12  -3   24.55   12.16   0
  10  12   3   22.50   10.16   0
 -10 -12  -3   23.56   10.20   0
  10  12   3   39.82   11.82   0
  10 -12   3   37.94   10.99   0
 -12 -12  -3  129.96   11.46   0
 -12  12  -3  148.73   13.54   0
  12 -12   3  149.29   11.50   0
  12  12   3  125.00   11.22   0
  12  12   3  124.92   11.11   0
  14  12   3   24.85   10.98   0
 -14 -12  -3   16.91    8.10   0
 -14  12  -3   12.95   11.37   0
  14 -12   3   18.32   12.20   0
  14  12   3   12.42   10.88   0
 -16  12  -3    8.58   15.94   0
  16  12   3   -6.20   12.42   0
  16 -12   3   -0.36   13.71   0
  16  12   3  -18.19   12.76   0
 -16 -12  -3   -1.57   13.33   0
 -15 -13   3   16.95   12.85   0
  15  13  -3   -8.45   12.69   0
  15  13  -3   30.81   12.80   0
 -13 -13   3   37.78   10.89   0
  13  13  -3   18.11   11.18   0
  13  13  -3   48.00   10.97   0
  11  13  -3  318.36   12.36   0
 -11 -13   3  321.95   12.07   0
  11  13  -3  300.25   12.76   0
   9  13  -3  294.01   11.10   0
  -9 -13   3  306.41   12.42   0
   9  13  -3  278.27   10.86   0
  -7 -13   3  115.32   11.87   0
   7  13  -3  113.21   12.79   0
   7  13  -3  103.50   10.25   0
   5  13  -3   20.27   10.47   0
  -5 -13   3   14.63    9.72   0
   5  13  -3   21.50    9.98   0
  -3 -13   3  495.76   13.68   0
   3  13  -3  466.98   14.55   0
   3  13  -3  477.54   11.97   0
   1  13  -3  207.02   13.70   0
  -1 -13   3  198.78   12.74   0
  -1  13   3  189.51   16.50   0
  -1  13   3  199.19   15.06   0
   1  13  -3  208.78   13.07   0
   1  13   3    3.11   11.93   0
   1  13   3    8.43   13.96   0
  -1  13  -3   10.34   12.71   0
  -1  13  -3   10.79   12.27   0
   1 -13   3    0.54   11.91   0
   3  13   3    2.94   12.05   0
  -3  13  -3   -0.84   12.49   0
   3 -13   3    1.75   11.51   0
   3  13   3   13.88   11.90   0
  -3  13  -3    2.58   12.23   0
   5 -13   3  486.03   13.62   0
  -5  13  -3  447.94   14.23   0
   5  13   3  442.14   13.48   0
   5  13   3  453.06   13.95   0
  -5  13  -3  472.55   14.33   0
  -7  13  -3  126.38   12.34   0
   7  13   3  128.68   11.93   0
   7  13   3  107.00   12.47   0
  -7 -13  -3  135.94   12.12   0
  -7  13  -3  127.04   12.76   0
   7 -13   3  136.02   11.92   0
   9  13   3   58.24    9.71   0
   9  13   3   43.72    9.52   0
  -9  13  -3   46.48   11.99   0
   9 -13   3   46.32    8.91   0
  -9 -13  -3   72.64    9.84   0
  -9  13  -3   41.73   11.42   0
  11 -13   3   -1.88   11.29   0
  11  13   3   13.89   11.20   0
 -11  13  -3   -0.08   16.09   0
  11  13   3   26.63   11.22   0
 -11 -13  -3    9.45   11.34   0
  13 -13   3  212.39   11.97   0
 -13 -13  -3  182.76   12.08   0
  13  13   3  194.48   11.99   0
 -13  13  -3  205.97   14.77   0
  13  13   3  195.43   11.83   0
 -15  13  -3   -5.40   15.74   0
  15 -13   3   14.67   12.29   0
  15  13   3   28.47   12.20   0
 -15 -13  -3   44.45   12.55   0
  15  13   3    9.00   12.49   0
 -14 -14   3   94.26   12.49   0
  14  14  -3   54.09   12.73   0
  14  14  -3   76.27   12.85   0
  12  14  -3  -10.79   10.91   0
  12  14  -3   -9.83   10.81   0
  10  14  -3  100.65   11.33   0
  10  14  -3  103.74   11.61   0
 -10 -14   3  103.62   10.92   0
  -8 -14   3   17.75   11.15   0
   8  14  -3   19.38   11.81   0
   8  14  -3   40.75   13.92   0
  -6 -14   3  251.14   10.11   0
   6  14  -3  238.74   10.99   0
   6  14  -3  256.43   10.60   0
   4  14  -3   49.77    9.66   0
   4  14  -3   44.99   10.31   0
  -4 -14   3   40.92    9.43   0
   2  14  -3   55.17   12.51   0
  -2 -14   3   64.40   11.63   0
   2  14  -3   53.23   12.02   0
   0  14   3   43.17   13.69   0
   0  14  -3   47.33   12.48   0
   0  14  -3   38.31    9.77   0
   0  14   3   37.21   12.94   0
   0 -14   3   46.59   11.38   0
   2 -14   3  193.33   12.12   0
  -2  14  -3  187.58   13.21   0
  -2  14  -3  207.76   12.69   0
   2  14   3  180.87   14.30   0
   2  14   3  171.70   12.71   0
   4 -14   3   33.45   11.25   0
  -4  14  -3   39.53   12.12   0
  -4  14  -3   46.90   12.00   0
   4  14   3   38.18   11.46   0
   4  14   3   32.88   11.64   0
   6  14   3  -14.82   11.52   0
  -6  14  -3    0.44   11.44   0
   6  14   3   -7.00   11.09   0
   6 -14   3   -3.27    9.84   0
  -6  14  -3    6.82   11.41   0
  -8 -14  -3   19.77   10.87   0
   8 -14   3   19.12   10.84   0
   8  14   3   23.61   10.80   0
  -8  14  -3   23.27   13.61   0
   8  14   3   22.53   11.18   0
  -8  14  -3   16.11   13.74   0
 -10  14  -3   -4.17   12.74   0
  10  14   3   12.14   10.44   0
  10  14   3   -4.59   10.90   0
 -10  14  -3    1.18   15.50   0
 -10 -14  -3    9.71   10.63   0
  10 -14   3   -7.49   12.27   0
 -12 -14  -3  -16.00   13.10   0
  12  14   3   16.63   15.29   0
  12 -14   3   -0.01   14.28   0
  12  14   3    0.24   12.59   0
 -12  14  -3   -3.39   18.04   0
 -14 -14  -3    3.31   12.31   0
  14  14   3    4.94   12.12   0
 -14  14  -3    4.71   15.00   0
  14 -14   3   -4.39   14.11   0
  14  14   3   25.24   11.69   0
  11  15  -3   95.00   12.79   0
  11  15  -3  103.01   12.80   0
   9  15  -3   28.28   10.84   0
   9  15  -3   39.92   11.16   0
   7  15  -3   12.16   11.29   0
  -7 -15   3    1.98   10.52   0
   7  15  -3    1.10   10.94   0
   5  15  -3   28.13   10.88   0
   5  15  -3   22.93   11.35   0
  -5 -15   3   24.84   13.17   0
  -3 -15   3   17.18   10.78   0
   3  15  -3   16.73   11.17   0
   3  15  -3   38.70   11.28   0
   1  15  -3   39.74   11.33   0
  -1 -15   3   35.97   10.88   0
   1  15  -3   41.69   11.57   0
  -1  15   3   47.39   18.91   0
  -1  15   3   47.24   18.08   0
   1  15   3  115.34   17.60   0
  -1  15  -3  110.76   14.05   0
   1  15   3  109.16   15.91   0
  -1  15  -3  114.53   14.50   0
   1 -15   3  127.41   13.13   0
  -3  15  -3   35.64   13.56   0
  -3  15  -3   31.73   13.81   0
   3 -15   3   25.19   11.61   0
   3  15   3   24.90   13.16   0
   3  15   3   15.91   13.27   0
   5 -15   3   75.55   11.07   0
   5  15   3   70.57   10.81   0
  -5  15  -3   63.30   13.96   0
   5  15   3   80.89   13.58   0
  -5  15  -3   63.08   15.75   0
   7 -15   3   45.67   10.78   0
  -7  15  -3   25.38   13.50   0
   7  15   3   48.70   13.04   0
  -7  15  -3   39.65   13.13   0
   7  15   3   25.22   10.74   0
   9  15   3   12.74   12.64   0
  -9  15  -3   24.53   17.98   0
   9 -15   3   23.64   14.48   0
  -9 -15  -3   23.58   12.16   0
  -9  15  -3   14.42   16.91   0
   9  15   3   31.23   11.90   0
 -11  15  -3    6.63   15.91   0
  11 -15   3    8.72   14.25   0
 -11 -15  -3   -9.00   11.74   0
  11  15   3    9.00   11.68   0
  11  15   3   10.55   12.01   0
 -11  15  -3    1.40   17.19   0
   8  16  -3    3.79   15.30   0
   8  16  -3    6.95   12.26   0
   6  16  -3  597.36   17.91   0
  -6 -16   3  656.52   14.82   0
   6  16  -3  620.51   17.38   0
   4  16  -3   69.56   13.95   0
   4  16  -3   57.51   11.00   0
  -4 -16   3   53.45   10.57   0
   2  16  -3   20.59   10.63   0
  -2 -16   3   22.56   12.29   0
   2  16  -3   23.24   13.18   0
   0  16  -3   -2.32   10.59   0
   0  16  -3    0.27   13.21   0
   0  16   3    1.29   16.08   0
   0  16   3    5.24   18.01   0
   0 -16   3    0.32   11.54   0
   2 -16   3  167.88   11.53   0
  -2  16  -3  153.29   13.60   0
  -2  16  -3  143.98   14.09   0
   2  16   3  133.17   15.47   0
   2  16   3  132.12   15.69   0
  -4  16  -3  298.41   16.23   0
  -4  16  -3  302.43   18.60   0
   4 -16   3  313.68   15.66   0
   4  16   3  282.10   16.53   0
   4  16   3  271.75   16.27   0
  -6  16  -3  140.61   18.46   0
   6  16   3  145.97   15.01   0
   6 -16   3  144.28   15.35   0
   6  16   3  132.00   15.61   0
  -6  16  -3  134.55   18.21   0
   8 -16   3    8.71   14.26   0
  -8  16  -3    5.57   13.05   0
   8  16   3   -7.05   14.21   0
  -8  16  -3   24.53   16.80   0
   8  16   3   35.70   14.34   0
   3  17  -3   14.62   14.42   0
   3  17  -3   22.78   14.80   0
  -3 -17   3   23.70   13.71   0
   1  17  -3   19.81   14.57   0
   1  17  -3    8.61   15.02   0
  -1 -17   3   10.79   12.75   0
   1  17   3   21.15   18.31   0
   1  17   3   16.34   17.76   0
   1 -17   3   24.44   12.32   0
  -1  17  -3   11.20   15.08   0
  -1  17  -3   20.40   16.80   0
  -3  17  -3   -4.50   16.52   0
   3 -17   3    7.36   12.10   0
  -3  17  -3    6.40   16.70   0
   3  17   3   13.61   15.77   0
   3  17   3   -9.44   14.12   0
  24   0  -4   62.76   12.01   0
 -24   0   4   81.27   13.17   0
  24   0  -4   99.16   14.07   0
  22   0  -4  281.19   12.27   0
 -22   0   4  295.36   13.43   0
  22   0  -4  302.48   11.50   0
  20   0  -4  766.06   12.12   0
 -20   0   4  795.41   13.25   0
  20   0  -4  749.88   11.69   0
  18   0  -4 1223.67   11.82   0
 -18   0   4 1240.90   13.08   0
  18   0  -4 1108.85   10.18   0
 -16   0   4   74.40   10.89   0
  16   0  -4   79.41   10.10   0
  16   0  -4   89.37    6.85   0
  14   0  -4   80.75   10.89   0
  14   0  -4   73.08   10.10   0
 -14   0   4   78.35   11.55   0
  12   0  -4 1803.37   12.74   0
  12   0  -4 1954.65   15.15   0
 -12   0   4 1965.37   15.42   0
 -10   0   4 1906.14   14.08   0
  10   0  -4 1996.89   15.86   0
  10   0  -4 2103.69   16.58   0
 -10   0   4 1920.45   16.28   0
  -8   0   4    8.34    9.65   0
   8   0  -4   16.57   10.56   0
  -8   0   4    9.75   10.75   0
   8   0  -4   13.33    9.74   0
   6   0  -4 1291.51   16.99   0
  -6   0   4 1215.84   17.37   0
  -6   0   4 1365.79   16.82   0
   6   0  -4 1346.02   17.48   0
  -2   0   4 1799.91   21.77   0
   2   0  -4 1803.09   22.15   0
   0   0  -4 1889.08   22.36   0
   0   0   4 1598.82   18.78   0
   2   0   4  990.13   16.75   0
  -2   0  -4  999.22   17.75   0
  -4   0  -4  797.61   15.18   0
   4   0   4  808.31   14.73   0
  -6   0  -4 2237.88   17.69   0
   6   0   4 2220.16   17.18   0
  -8   0  -4   25.90    9.48   0
   8   0   4   30.20    6.31   0
 -10   0  -4 5418.85   21.51   0
  10   0   4 5310.72   20.94   0
  12   0   4  133.48    8.44   0
 -12   0  -4  135.65    9.16   0
  14   0   4  943.24   12.01   0
 -14   0  -4  941.18   12.76   0
 -16   0  -4    6.74    9.58   0
  16   0   4    0.53    9.13   0
  16   0   4   13.73    8.55   0
  18   0   4   12.90    7.41   0
 -18   0  -4    6.46   11.12   0
  18   0   4   20.73    9.78   0
 -20   0  -4  933.33   13.18   0
  20   0   4  976.89   12.24   0
  20   0   4  939.79   12.18   0
 -22   0  -4   37.52   12.26   0
  22   0   4   50.06   11.15   0
  22   0   4   22.98   10.83   0
  24   0   4   12.05   12.05   0
 -24   0  -4   -6.17   13.16   0
  24   0   4  -20.17   11.71   0
  25  -1  -4   11.17   11.94   0
 -25   1   4    8.23   13.31   0
  25   1  -4    5.55   11.57   0
  25  -1  -4    4.80   11.46   0
  25   1  -4  -20.04   12.28   0
 -25  -1   4    4.38   13.41   0
  23   1  -4  116.19   11.61   0
  23  -1  -4  134.87   11.49   0
 -23   1   4  138.79   12.56   0
 -23  -1   4  121.49   12.56   0
  23  -1  -4  158.08   10.73   0
  23   1  -4  112.76   10.82   0
 -21  -1   4   68.47   10.91   0
 -21   1   4   63.73   10.95   0
  21  -1  -4   56.22    7.08   0
  21   1  -4   60.92    9.28   0
  21  -1  -4   64.45    9.43   0
  21   1  -4   77.17    9.96   0
  19  -1  -4   12.46   10.55   0
 -19  -1   4   28.63   11.35   0
  19   1  -4   -9.99    9.86   0
  19  -1  -4   23.12    9.81   0
 -19   1   4    7.97   11.52   0
  19   1  -4   14.10   10.60   0
 -17  -1   4   31.27   10.17   0
 -17   1   4   21.44   10.11   0
  17   1  -4   34.71    8.82   0
  17   1  -4   36.86    9.25   0
  17  -1  -4   22.11    8.78   0
  17  -1  -4   27.23    9.37   0
  15  -1  -4   19.27   10.23   0
  15   1  -4   20.15   10.34   0
  15   1  -4   18.96    9.54   0
 -15   1   4    6.41   10.80   0
  15  -1  -4   29.47    9.37   0
 -15  -1   4   21.31   10.81   0
  13  -1  -4   11.26    9.84   0
  13  -1  -4   10.83    8.80   0
 -13   1   4    7.22   11.17   0
  13   1  -4    2.61    8.24   0
  13   1  -4   14.88    8.97   0
 -13  -1   4   11.12    9.23   0
  11  -1  -4   16.95    9.38   0
  11  -1  -4   11.69    8.58   0
  11   1  -4    2.91    8.80   0
 -11   1   4   14.09    9.49   0
 -11  -1   4    6.00    8.67   0
 -11  -1   4   11.34    9.54   0
  11   1  -4   15.74    9.32   0
  -9  -1   4  157.81   10.78   0
   9  -1  -4  163.67    9.98   0
   9  -1  -4  176.61   10.74   0
   9   1  -4  158.56    9.94   0
   9   1  -4  152.58    7.94   0
  -9   1   4  155.59    9.84   0
  -9   1   4  148.73   10.96   0
  -9  -1   4  185.12    9.92   0
  -7  -1   4  349.67   11.55   0
   7  -1  -4  314.92   11.87   0
  -7   1   4  327.90   11.76   0
   7   1  -4  303.96   11.65   0
   7  -1  -4  331.26   12.53   0
  -7  -1   4  320.36   12.20   0
  -7   1   4  305.14   12.61   0
   7   1  -4  353.53   12.32   0
   5   1  -4 7275.74   34.34   0
   3  -1  -4 1121.85   22.54   0
  -3   1   4 1226.48   22.59   0
   3   1  -4 1081.44   15.97   0
   3   1  -4 1119.87   18.40   0
  -3  -1   4 1318.61   18.67   0
   3  -1  -4 1156.66   20.62   0
  -1  -1   4  202.73    9.88   0
   1  -1  -4  205.15   14.01   0
  -1   1   4  205.77   13.28   0
   1   1  -4  234.74   13.74   0
   1   1   4   64.30   11.89   0
  -1   1  -4   52.30   13.04   0
   1  -1   4   71.03   11.77   0
  -1  -1  -4   66.37   12.83   0
  -3  -1  -4   48.81   12.44   0
  -3   1  -4   48.55   12.34   0
   3  -1   4   49.63   11.73   0
   3   1   4   50.16   11.79   0
  -5  -1  -4  188.58   11.67   0
   5   1   4  193.46   11.01   0
  -5   1  -4  177.63   11.57   0
   5  -1   4  171.40    8.82   0
  -7   1  -4 1435.27   14.68   0
   7   1   4 1472.49   14.41   0
  -7  -1  -4 1440.43   14.75   0
   7  -1   4 1390.68   12.50   0
   9   1   4  551.97    8.77   0
  -9  -1  -4  582.27   11.34   0
  -9   1  -4  557.96    9.18   0
   9  -1   4  604.71   10.96   0
 -11  -1  -4  310.59    9.95   0
  11  -1   4  301.03    9.37   0
  11   1   4  324.99    9.39   0
 -11   1  -4  318.25    9.92   0
  13  -1   4  638.65   11.83   0
 -13   1  -4  641.89   12.51   0
 -13  -1  -4  655.42   12.68   0
  13   1   4  640.85   11.82   0
  15   1   4  137.49   10.12   0
 -15  -1  -4  143.01   10.61   0
  15   1   4  127.56    9.64   0
  15  -1   4  128.55    7.17   0
 -15   1  -4  128.03   10.47   0
  17   1   4  169.11    9.16   0
  17  -1   4  164.91    8.69   0
 -17   1  -4  155.41    9.60   0
  17  -1   4  158.78    9.01   0
  17   1   4  155.32    8.64   0
 -17  -1  -4  147.91    9.72   0
 -19   1  -4   23.28   10.86   0
  19  -1   4   29.65    9.96   0
  19   1   4   35.10   10.05   0
  19  -1   4   37.30    9.55   0
 -19  -1  -4   44.20   10.71   0
  19   1   4   49.06    9.46   0
  21  -1   4   -1.84    7.67   0
  21  -1   4   24.22   11.21   0
 -21   1  -4   36.09   12.11   0
  21   1   4   10.83   11.39   0
  21   1   4    4.84   10.78   0
 -21  -1  -4   14.06   12.28   0
 -23  -1  -4  315.61   13.99   0
 -23   1  -4  353.87   13.96   0
  23   1   4  330.30   12.87   0
  23  -1   4  366.39   12.71   0
  23   1   4  306.76   13.35   0
  23  -1   4  307.69   13.54   0
  24  -2  -4   34.68   12.53   0
 -24  -2   4   56.80   13.93   0
  24  -2  -4   25.12   12.08   0
 -24   2   4   36.61   17.33   0
  24   2  -4   44.15   12.29   0
  24   2  -4   62.97   12.92   0
  22   2  -4  143.70   11.32   0
  22  -2  -4  161.48   11.50   0
  22  -2  -4  126.72   11.22   0
 -22   2   4  127.73   13.08   0
 -22  -2   4  130.37   13.12   0
  22   2  -4  131.00   11.91   0
  20   2  -4   81.98   10.30   0
  20   2  -4   69.65    9.81   0
 -20  -2   4   86.10   11.29   0
  20  -2  -4   76.18    9.65   0
  20  -2  -4   79.32   10.27   0
 -20   2   4   77.67   11.20   0
  18   2  -4  146.57    8.85   0
 -18  -2   4  153.23   10.11   0
 -18   2   4  164.89   10.13   0
  18  -2  -4  136.42    9.36   0
  18  -2  -4  156.67    8.71   0
  18   2  -4  166.58    9.31   0
  16   2  -4 1176.72   12.96   0
  16  -2  -4 1087.78   12.52   0
 -16   2   4 1153.51   13.84   0
 -16  -2   4 1017.57   10.77   0
  16   2  -4 1113.13   12.14   0
  16  -2  -4 1191.29   13.16   0
  14   2  -4  221.39   11.24   0
  14  -2  -4  201.78   11.14   0
 -14   2   4  213.02   11.80   0
  14   2  -4  179.16   10.64   0
  14  -2  -4  202.85   10.51   0
 -14  -2   4  178.83   11.67   0
  12   2  -4  838.63   11.84   0
  12   2  -4  846.31   11.52   0
 -12  -2   4  786.50   12.57   0
  12  -2  -4  793.47   11.98   0
 -12   2   4  837.64   12.64   0
  12  -2  -4  830.70   11.75   0
 -12  -2   4  882.76   11.63   0
  10   2  -4  129.23   10.08   0
 -10  -2   4  104.78   10.23   0
 -10   2   4  101.90   10.36   0
  10   2  -4  106.62    9.48   0
  10  -2  -4  113.01    9.46   0
  10  -2  -4  144.56   12.24   0
 -10  -2   4  120.61    9.45   0
   8  -2  -4  473.83   14.50   0
  -8   2   4  416.69   12.68   0
  -8  -2   4  430.27    8.98   0
   8  -2  -4  409.76   11.80   0
   8   2  -4  413.96   11.26   0
  -8  -2   4  393.58   11.79   0
   8   2  -4  460.02   12.09   0
  -6   2   4  264.23   12.04   0
   6  -2  -4  270.80   14.37   0
   6   2  -4  266.03   11.68   0
  -6  -2   4  249.20   12.09   0
   6   2  -4  305.55   12.45   0
   6  -2  -4  287.68   15.26   0
  -6  -2   4  283.39   11.61   0
  -6   2   4  251.81   15.02   0
  -4   2   4   89.69   15.34   0
   4  -2  -4  101.69   15.80   0
  -4  -2   4   91.79   12.80   0
  -4   2   4  106.71   14.97   0
   4  -2  -4  105.17   15.63   0
   4   2  -4   94.68   12.39   0
   4   2  -4  114.76   13.22   0
  -4  -2   4  110.42   12.29   0
  -2  -2   4  155.08   12.80   0
   2   2  -4  164.24   13.75   0
   2  -2  -4  137.10   16.57   0
   2   2  -4  144.61   12.92   0
  -2   2   4  145.69   18.29   0
  -2   2  -4 1493.17   18.76   0
   2  -2   4 1513.04   18.14   0
  -2  -2  -4 1444.04   19.61   0
   2   2   4 1475.69   18.99   0
   4  -2   4 1024.24   14.95   0
   4   2   4 1000.90   14.96   0
  -4  -2  -4  987.63   15.49   0
  -4   2  -4 1027.35   15.38   0
   6  -2   4   25.68    9.27   0
  -6  -2  -4   12.13   10.09   0
   6   2   4   13.43    9.51   0
  -6   2  -4   20.83    9.97   0
   8  -2   4 1396.76   13.77   0
  -8  -2  -4 1396.94   14.17   0
   8   2   4 1415.68   13.71   0
  -8   2  -4 1413.25   14.18   0
  10  -2   4  253.09    9.26   0
 -10  -2  -4  253.80    9.98   0
  10   2   4  249.95    9.32   0
 -10   2  -4  237.51    9.78   0
 -12   2  -4  369.18    9.90   0
  12   2   4  341.91    7.20   0
 -12  -2  -4  370.48   10.09   0
  12  -2   4  369.19    9.39   0
 -14   2  -4  108.84   10.41   0
  14   2   4   94.63    9.71   0
  14   2   4   97.58   10.19   0
  14  -2   4  121.07    9.70   0
 -14  -2  -4   95.41   10.86   0
  16   2   4   76.80    9.20   0
 -16   2  -4   82.35    9.54   0
 -16  -2  -4   64.62    7.09   0
  16  -2   4   88.68    8.66   0
  16   2   4   66.10    8.76   0
  18   2   4  115.37    7.72   0
  18  -2   4  127.97   10.14   0
 -18  -2  -4  129.71   11.39   0
 -18   2  -4  137.48   11.39   0
  18   2   4  113.26    7.33   0
  18  -2   4  126.32   10.62   0
  20   2   4   30.66    9.36   0
 -20   2  -4   42.15   10.42   0
  20   2   4   33.65    9.79   0
  20  -2   4   38.86    9.55   0
 -20  -2  -4   46.08   10.45   0
  20  -2   4   41.72    9.35   0
 -22   2  -4  150.67   12.26   0
 -22  -2  -4  123.88   12.19   0
  22   2   4   93.95   10.99   0
  22  -2   4  120.00   11.06   0
  22  -2   4  120.37   11.34   0
  22   2   4  167.75   11.43   0
  24  -2   4   18.57   11.81   0
 -24   2  -4   -8.13   13.08   0
 -24  -2  -4   -4.20   13.17   0
  24   2   4    1.31   11.42   0
  24   2   4    0.87   12.08   0
  24  -2   4    4.86    8.09   0
 -25   3   4   55.85   13.27   0
 -25  -3   4   89.05    9.35   0
 -23   3   4   45.68   12.25   0
  23  -3  -4   55.26   10.59   0
  23  -3  -4   67.94   10.94   0
  23   3  -4   64.71    7.58   0
 -23  -3   4   42.77   12.04   0
  23   3  -4   97.31   11.19   0
  21  -3  -4  141.42    9.94   0
  21   3  -4  112.98    9.77   0
  21  -3  -4  127.05   11.67   0
  21   3  -4  124.13   10.21   0
 -21  -3   4  128.14   11.10   0
 -21   3   4  126.24   11.10   0
  19   3  -4  102.47   10.73   0
  19  -3  -4   92.70    9.92   0
  19  -3  -4  101.06   10.61   0
 -19   3   4   96.91   11.55   0
  19   3  -4   94.23   10.19   0
 -19  -3   4  103.82   11.54   0
  17   3  -4  463.27   10.37   0
  17   3  -4  451.89    9.83   0
 -17   3   4  458.70   11.27   0
  17  -3  -4  457.53   10.19   0
 -17  -3   4  461.50   11.18   0
  17  -3  -4  487.10   10.66   0
  15   3  -4  784.76   12.37   0
 -15   3   4  734.33   13.15   0
 -15  -3   4  751.52   12.89   0
  15   3  -4  774.16   11.73   0
  15  -3  -4  795.11   12.54   0
  15  -3  -4  774.69   12.09   0
  13   3  -4   59.53   10.19   0
 -13   3   4   53.92   10.32   0
 -13  -3   4   56.31   10.70   0
  13   3  -4   43.30   10.70   0
  13  -3  -4   44.09   10.28   0
  13  -3  -4   39.86   11.54   0
 -13  -3   4   36.36    8.99   0
 -11  -3   4  596.51   11.38   0
 -11  -3   4  613.84   11.06   0
  11   3  -4  575.86    8.81   0
  11  -3  -4  596.62   11.82   0
  11  -3  -4  591.56   11.33   0
 -11   3   4  583.45   12.10   0
  11   3  -4  621.89   11.55   0
   9  -3  -4 3452.95   21.92   0
  -9   3   4 3142.68   22.25   0
  -9  -3   4 3324.68   18.84   0
  -9  -3   4 3719.72   19.19   0
   9  -3  -4 3649.07   23.84   0
   9   3  -4 3407.96   18.50   0
   9   3  -4 3679.18   19.62   0
  -7   3   4  546.76   16.17   0
   7  -3  -4  559.78   13.95   0
  -7  -3   4  581.96   11.85   0
  -7  -3   4  545.83   12.32   0
   7   3  -4  593.22   12.86   0
   7  -3  -4  544.01   13.26   0
   7   3  -4  568.94   12.09   0
  -5  -3   4  132.99   10.80   0
   5   3  -4  147.16   11.64   0
   5   3  -4  120.62   10.96   0
   5  -3  -4  122.38   14.06   0
  -5   3   4  120.23   14.72   0
  -5   3   4  132.49   12.75   0
   5  -3  -4  124.78   14.04   0
  -5  -3   4  106.83    8.42   0
  -3   3   4  107.85   16.24   0
   3  -3  -4  121.23   20.24   0
   3   3  -4  133.24   12.60   0
   3   3  -4  121.08   12.02   0
  -3  -3   4  587.04   14.27   0
   3  -3  -4  121.73   19.01   0
  -1  -3   4    9.42   11.31   0
   1  -3  -4   10.89   16.50   0
   1   3  -4    6.82   11.87   0
  -1   3   4    8.29   15.15   0
  -1   3  -4 1533.17   18.19   0
   1   3   4 1445.64   20.23   0
   1  -3   4 1544.85   17.94   0
  -1  -3  -4 1528.78   21.29   0
  -3  -3  -4    7.71   11.18   0
   3   3   4   12.47   10.35   0
   3  -3   4    7.39   10.40   0
  -3   3  -4   -3.97   10.91   0
   5   3   4 2597.95   18.76   0
   5  -3   4 2656.69   18.61   0
  -5  -3  -4 2622.83   19.14   0
  -5   3  -4 2529.65   18.79   0
   7  -3   4 4729.10   21.81   0
  -7  -3  -4 4667.16   21.90   0
  -7   3  -4 4546.85   22.04   0
   7   3   4 4639.67   21.36   0
   9   3   4  626.89   10.73   0
  -9  -3  -4  638.21   11.71   0
   9  -3   4  648.98   10.94   0
  -9   3  -4  629.98   11.31   0
  11   3   4   52.23    8.25   0
  11   3   4   47.99    6.25   0
 -11   3  -4   57.41    8.62   0
 -11  -3  -4   54.16    9.09   0
  11  -3   4   51.09    8.02   0
 -13  -3  -4  573.08   12.22   0
  13  -3   4  543.24   11.26   0
  13   3   4  545.08   11.04   0
  13   3   4  562.39   11.56   0
 -13   3  -4  551.08   11.82   0
  15  -3   4  397.69   10.12   0
  15   3   4  424.04   10.49   0
 -15  -3  -4  426.70   11.15   0
  15   3   4  397.80   10.19   0
 -15   3  -4  397.59   10.80   0
 -17  -3  -4   45.56    9.32   0
 -17   3  -4   56.52    8.98   0
  17   3   4   59.54    8.24   0
  17   3   4   55.27    6.17   0
  17  -3   4   48.06    8.22   0
 -19   3  -4   -6.01   10.65   0
 -19  -3  -4    3.39   10.61   0
  19   3   4   12.82    6.67   0
  19  -3   4   -3.96    9.39   0
  19   3   4    8.33    9.88   0
  19  -3   4   -2.23    9.69   0
  21   3   4  213.42    8.40   0
 -21   3  -4  219.61    9.38   0
 -21  -3  -4  220.62    9.20   0
  21   3   4  217.48   12.06   0
  21  -3   4  249.95   11.79   0
  21  -3   4  232.45   11.44   0
 -23  -3  -4   91.64   14.06   0
  23   3   4   96.64    8.88   0
 -23   3  -4  108.84   14.05   0
  23  -3   4  118.90    9.07   0
  23   3   4  152.67   12.77   0
  23  -3   4   85.21   12.44   0
 -24  -4   4   27.27   13.35   0
 -24   4   4  -12.00   13.65   0
  24  -4  -4    8.24   14.72   0
  24   4  -4    0.97   12.68   0
  24  -4  -4    6.55   11.58   0
  24   4  -4   -0.98   11.93   0
 -22   4   4   24.61   12.17   0
 -22  -4   4   37.24   11.86   0
  22  -4  -4   21.81   10.47   0
  22   4  -4   29.65    7.46   0
  22  -4  -4   11.08   10.91   0
  22   4  -4   10.99   11.27   0
 -20  -4   4  107.36   11.20   0
  20  -4  -4  111.37    9.64   0
  20   4  -4  109.19   10.38   0
  20   4  -4  109.69    9.79   0
  20  -4  -4  131.96   10.20   0
 -20   4   4  102.38   11.21   0
  18   4  -4   11.79   10.16   0
 -18   4   4   20.35   11.54   0
 -18  -4   4   19.10   11.41   0
  18   4  -4   10.41   10.92   0
  18  -4  -4    9.59   10.49   0
  18  -4  -4   22.11   10.03   0
  16   4  -4  390.25    8.06   0
  16  -4  -4  403.06   11.99   0
 -16   4   4  389.45   11.46   0
  16  -4  -4  424.19   10.73   0
  16   4  -4  403.03   10.16   0
 -16  -4   4  377.76   11.05   0
  14  -4  -4   20.77    9.42   0
 -14   4   4   15.91   10.69   0
 -14  -4   4    8.15   10.57   0
  14   4  -4   16.33    9.86   0
  14  -4  -4    8.38   10.00   0
  14   4  -4   29.20   10.41   0
  12   4  -4  524.68   10.13   0
 -12   4   4  497.03   13.30   0
  12  -4  -4  500.19   11.00   0
  12   4  -4  563.62   10.81   0
  12  -4  -4  507.86   10.71   0
 -12  -4   4  488.80   10.75   0
 -12  -4   4  578.17   10.49   0
  10   4  -4   61.99    8.85   0
 -10  -4   4   49.63    9.49   0
  10  -4  -4   59.53   10.56   0
 -10  -4   4   66.56    8.85   0
  10  -4  -4   64.46   11.29   0
  10   4  -4   61.81    9.46   0
 -10   4   4   58.03    9.60   0
   8  -4  -4 1044.91   17.36   0
  -8   4   4  870.57   15.67   0
  -8  -4   4  948.94   12.82   0
   8  -4  -4  998.85   15.17   0
  -8  -4   4 1050.94   12.77   0
   8   4  -4 1113.49   13.41   0
   8   4  -4  940.94   12.77   0
  -6   4   4    2.89   10.84   0
   6   4  -4    5.24    6.90   0
   6   4  -4    2.68   10.15   0
   6  -4  -4   -2.37   14.00   0
  -6  -4   4   -3.73    9.43   0
   6  -4  -4   -2.07   12.99   0
  -6  -4   4   -0.55    9.98   0
  -4  -4   4  200.47   10.58   0
   4   4  -4  171.00    8.25   0
   4   4  -4  207.18   11.33   0
   4  -4  -4  183.80   22.64   0
  -4  -4   4  182.93   10.99   0
  -2  -4   4 1819.46   17.07   0
   2   4  -4 1702.67   16.90   0
   2   4  -4 1799.87   17.64   0
   0   4   4 2659.37   28.90   0
   0  -4  -4 2964.52   31.48   0
   0   4  -4 3133.88   21.56   0
   0  -4   4 2943.66   21.18   0
  -2  -4  -4 1089.38   16.82   0
   2  -4   4 1086.92   14.84   0
  -2   4  -4 1060.45   14.92   0
   2   4   4 1063.74   16.25   0
  -4   4  -4  534.35   14.29   0
  -4  -4  -4  550.65   13.10   0
   4  -4   4  509.08   12.27   0
   4   4   4  522.77   12.20   0
   6   4   4  215.66    9.72   0
  -6   4  -4  200.88   10.39   0
   6  -4   4  213.69    9.92   0
  -6  -4  -4  216.34   10.72   0
   8  -4   4 1807.01   14.79   0
   8   4   4 1777.51   14.29   0
   8   4   4 1831.08   14.62   0
  -8  -4  -4 1847.73   15.37   0
  -8   4  -4 1767.20   15.03   0
  10  -4   4   31.40    8.14   0
  10   4   4   43.86    8.11   0
  10   4   4   36.14    8.58   0
 -10  -4  -4   32.71    9.21   0
 -10   4  -4   34.67    8.57   0
  12   4   4  300.40   10.73   0
 -12   4  -4  313.14   11.31   0
 -12  -4  -4  310.92   11.82   0
  12   4   4  337.27   11.16   0
  12  -4   4  298.62   10.64   0
 -14   4  -4   11.23    9.68   0
 -14  -4  -4   15.91   10.14   0
  14   4   4    7.93    9.16   0
  14   4   4   13.12    9.58   0
  14  -4   4   18.45   11.06   0
  16   4   4  330.99    9.41   0
 -16  -4  -4  330.82    7.93   0
 -16   4  -4  340.36   10.25   0
  16  -4   4  332.73    9.45   0
  16   4   4  335.79    9.66   0
 -18   4  -4  209.21   11.41   0
 -18  -4  -4  201.96   11.43   0
  18   4   4  197.04   10.72   0
  18   4   4  172.95   10.27   0
  18  -4   4  188.38   10.28   0
 -20  -4  -4   43.02   11.39   0
  20  -4   4   21.90   10.45   0
 -20   4  -4   39.40   11.57   0
  20  -4   4   39.13   10.15   0
  20   4   4   33.40   10.54   0
  20   4   4   24.96   10.13   0
 -22  -4  -4   83.89   11.91   0
 -22   4  -4   89.13   11.82   0
  22   4   4   72.05   11.16   0
  22   4   4   68.44   10.46   0
  22  -4   4   96.18   10.86   0
  22  -4   4   78.54   10.66   0
 -23   5   4  312.87   15.21   0
  23   5  -4  274.74   13.19   0
  23  -5  -4  317.53   16.04   0
  23   5  -4  319.84   13.90   0
  23  -5  -4  284.55   13.17   0
 -23  -5   4  301.50   14.50   0
  21   5  -4  197.53   11.56   0
 -21   5   4  201.04   13.31   0
  21  -5  -4  216.91   11.75   0
  21   5  -4  229.09   12.18   0
  21  -5  -4  186.32   11.58   0
 -21  -5   4  204.41   12.86   0
  19   5  -4   23.12   10.10   0
 -19  -5   4   14.15    7.69   0
 -19   5   4   33.78   10.88   0
  19  -5  -4   15.92   11.96   0
  19   5  -4   20.62    9.54   0
  19  -5  -4    9.92    9.42   0
 -17  -5   4  689.75   11.40   0
 -17   5   4  686.43   14.04   0
  17  -5  -4  662.54   11.23   0
  17  -5  -4  565.99   15.42   0
  17   5  -4  729.51   11.22   0
  17   5  -4  695.27   11.42   0
  15   5  -4  563.15    8.64   0
 -15  -5   4  562.07   11.51   0
  15   5  -4  628.34   11.39   0
  15  -5  -4  626.15   13.35   0
 -15   5   4  589.93   12.41   0
  15  -5  -4  562.68   12.96   0
  13  -5  -4    6.53   11.68   0
 -13  -5   4   17.93    7.52   0
  13  -5  -4    7.72   12.16   0
  13   5  -4   30.42   10.47   0
 -13   5   4   19.12   10.68   0
 -13  -5   4   -0.76   10.10   0
  13   5  -4   30.24    9.87   0
 -11   5   4  151.66    9.88   0
 -11  -5   4  165.83    9.55   0
  11   5  -4  153.00    6.76   0
  11   5  -4  170.72    7.06   0
  11  -5  -4  182.44   11.44   0
  11  -5  -4  164.92   10.89   0
 -11  -5   4  177.25    9.09   0
  -9  -5   4  802.31   11.90   0
   9  -5  -4  843.84   15.16   0
   9   5  -4  824.45   11.73   0
   9   5  -4  859.19   10.09   0
   9  -5  -4  856.54   15.89   0
  -9   5   4  830.59   17.66   0
  -9  -5   4  876.20   11.65   0
  -7  -5   4 2476.45   16.50   0
  -7   5   4 2242.41   27.69   0
   7   5  -4 2492.24   17.44   0
  -7  -5   4 2177.20   16.58   0
   7   5  -4 2352.42   16.74   0
   7  -5  -4 2432.96   26.89   0
   7  -5  -4 2402.33   27.68   0
  -5  -5   4   28.79    9.07   0
  -5  -5   4   22.47    9.55   0
   5   5  -4   15.87    9.32   0
   5   5  -4   14.39    9.78   0
   3   5  -4   38.76   10.10   0
   3   5  -4   40.97    9.62   0
  -3  -5   4   41.34    9.65   0
   1   5  -4  257.20   11.14   0
   1  -5  -4  240.16   20.28   0
  -1  -5   4  248.69   10.72   0
  -1   5   4  237.83   15.01   0
  -1   5   4  236.78   15.52   0
   1   5  -4  226.36   10.56   0
   1   5   4 4861.79   32.36   0
  -1   5  -4 5166.40   25.25   0
   1   5   4 4909.80   32.47   0
   1  -5   4 4976.42   24.53   0
   3   5   4 2367.96   20.63   0
  -3  -5  -4 2350.46   20.26   0
   3  -5   4 2335.07   18.06   0
  -3   5  -4 2282.05   18.33   0
   3   5   4 2434.62   21.24   0
  -5   5  -4  157.82    9.84   0
  -5  -5  -4  152.41   10.68   0
   5   5   4  173.18   12.21   0
   5   5   4  144.81    9.47   0
   5  -5   4  157.71    9.57   0
  -7   5  -4  210.06    9.66   0
   7  -5   4  214.55    9.40   0
   7   5   4  195.01    9.23   0
   7   5   4  217.96    9.92   0
  -7  -5  -4  220.29   10.39   0
  -9  -5  -4  621.70   11.46   0
  -9   5  -4  622.69   12.46   0
   9  -5   4  623.13   10.57   0
   9   5   4  581.49   10.37   0
   9   5   4  603.96   10.80   0
 -11  -5  -4   -1.36   11.11   0
  11   5   4    8.86    9.78   0
 -11   5  -4    7.62   10.27   0
  11  -5   4    4.00    9.66   0
  11   5   4    9.21   10.31   0
  13  -5   4   95.75    9.45   0
  13   5   4   96.39    9.86   0
 -13   5  -4   90.02   10.10   0
 -13  -5  -4   92.07   10.61   0
  13   5   4   96.01    9.49   0
  15  -5   4   36.25    8.33   0
 -15  -5  -4   20.67    9.56   0
 -15   5  -4   30.81    9.02   0
  15   5   4   22.93    8.48   0
  15   5   4   24.20    8.88   0
  17  -5   4  221.92   10.39   0
 -17  -5  -4  230.38    8.47   0
 -17   5  -4  236.28   11.31   0
  17   5   4  186.54   10.63   0
  17   5   4  254.36   10.97   0
  19  -5   4   29.96    9.27   0
 -19   5  -4   45.40   10.24   0
 -19  -5  -4   35.13    7.25   0
  19   5   4   25.78    9.35   0
  19   5   4   29.26    9.58   0
 -21  -5  -4   62.93   11.95   0
  21   5   4   59.76   11.20   0
  21  -5   4   70.12   10.95   0
  21   5   4   42.64   10.72   0
  21  -5   4   39.85   10.72   0
 -21   5  -4   68.97   11.95   0
  23  -5   4    8.19   11.44   0
  23  -5   4   34.54   11.69   0
 -23  -5  -4  -17.39   13.24   0
  23   5   4   15.44   11.97   0
 -23   5  -4   16.06   12.75   0
  23   5   4  -28.55   11.73   0
  22  -6  -4  111.68   10.59   0
 -22  -6   4   65.02   12.21   0
  22   6  -4   81.06   11.38   0
 -22   6   4   90.59   14.94   0
  22  -6  -4   73.41   12.96   0
  22   6  -4   77.78   10.99   0
  20   6  -4  154.54   11.96   0
  20   6  -4  144.69   11.43   0
 -20   6   4  170.01   15.73   0
 -20  -6   4  121.02   12.71   0
  20  -6  -4  132.88   11.39   0
  20  -6  -4  145.12   11.22   0
 -18  -6   4  -12.09   10.86   0
  18   6  -4    5.09    9.69   0
  18  -6  -4   -1.53    9.53   0
 -18   6   4   -4.90   13.23   0
  18   6  -4   -3.28    7.26   0
  18  -6  -4    2.28   11.46   0
  16  -6  -4  110.39   10.92   0
 -16   6   4   90.46    9.77   0
 -16  -6   4   98.71    7.00   0
  16   6  -4  100.23    8.83   0
  16  -6  -4  104.72    8.74   0
  16   6  -4  118.18    9.43   0
 -14   6   4  974.65   14.34   0
  14   6  -4 1083.55   12.39   0
 -14  -6   4 1067.40   10.14   0
  14  -6  -4 1071.19   15.33   0
  14  -6  -4 1019.24   15.46   0
 -14  -6   4 1095.64   12.77   0
  14   6  -4 1098.82   12.78   0
 -12  -6   4  245.07   10.62   0
 -12   6   4  212.02   13.93   0
 -12  -6   4  204.22   11.08   0
  12  -6  -4  228.45   13.10   0
  12   6  -4  238.18   11.05   0
  12  -6  -4  216.14   12.54   0
  12   6  -4  213.50   10.75   0
  10  -6  -4   69.35   10.83   0
  10   6  -4   67.54    8.60   0
 -10   6   4   52.61   11.35   0
  10   6  -4   70.76    6.60   0
 -10  -6   4   64.87    8.97   0
  10  -6  -4   59.82   10.20   0
 -10  -6   4   65.83    8.56   0
   8  -6  -4  270.50   14.31   0
  -8  -6   4  281.05    9.50   0
   8  -6  -4  283.32   15.07   0
  -8  -6   4  258.68    9.97   0
  -8   6   4  240.88   14.72   0
   8   6  -4  281.46    7.80   0
   8   6  -4  270.53    9.82   0
  -6  -6   4 1765.32   14.67   0
   6   6  -4 1827.37   15.34   0
   6   6  -4 1675.26   14.99   0
  -6  -6   4 1643.63   14.77   0
  -4  -6   4 3114.13   18.72   0
   4   6  -4 3152.54   19.15   0
   4   6  -4 2997.07   18.88   0
   2   6  -4  864.37   12.89   0
  -2  -6   4  907.89   13.00   0
   2   6  -4  950.60   13.28   0
   0  -6  -4  131.79   14.46   0
   0  -6   4  147.42   11.49   0
   0   6  -4  129.89   10.10   0
   0   6   4  130.26   11.89   0
   0   6   4  133.59   11.24   0
  -2   6  -4 3203.90   20.09   0
  -2  -6  -4 3226.84   24.99   0
   2   6   4 3137.16   24.21   0
   2   6   4 2940.15   22.52   0
   2  -6   4 3394.47   21.19   0
  -4   6  -4  290.52   10.10   0
   4  -6   4  288.60   10.05   0
  -4  -6  -4  284.76   13.06   0
   4   6   4  275.37   10.11   0
   4   6   4  293.81   12.34   0
  -6  -6  -4   35.13    9.59   0
   6   6   4   38.93    8.43   0
   6   6   4   37.82    8.94   0
   6  -6   4   47.02    8.38   0
  -6   6  -4   32.99    8.66   0
   8  -6   4  116.70   10.23   0
   8   6   4  121.97    8.47   0
   8   6   4  115.87    8.94   0
  -8  -6  -4  111.38    9.66   0
  -8   6  -4  115.84    8.81   0
 -10   6  -4 2512.74   17.17   0
  10  -6   4 2547.33   18.56   0
  10   6   4 2517.33   16.42   0
  10   6   4 2440.73   15.93   0
 -10  -6  -4 2665.85   17.33   0
 -12   6  -4  234.86   12.49   0
  12  -6   4  220.48    9.94   0
  12   6   4  212.18   10.35   0
 -12  -6  -4  215.86   11.02   0
  12   6   4  196.65   10.00   0
  14  -6   4   -0.85   10.17   0
 -14   6  -4    1.85    8.91   0
  14   6   4   22.38    8.90   0
  14   6   4   11.44    8.59   0
 -14  -6  -4   12.37    9.47   0
  16  -6   4  -12.05    9.73   0
  16   6   4   13.41   10.35   0
 -16   6  -4    2.64   10.76   0
  16   6   4    9.40    9.75   0
 -16  -6  -4   26.16    7.75   0
  18  -6   4  623.39   11.73   0
 -18  -6  -4  622.14   12.33   0
  18   6   4  665.18   11.29   0
  18   6   4  653.09   11.57   0
 -18   6  -4  628.99   12.35   0
  20  -6   4  284.12   11.73   0
  20  -6   4  281.40   11.94   0
 -20   6  -4  319.25   12.99   0
  20   6   4  289.31   11.79   0
  20   6   4  309.50   12.02   0
 -20  -6  -4  300.02   13.03   0
  22  -6   4   36.94   11.67   0
 -22  -6  -4   16.65   13.32   0
  22  -6   4   27.11   12.21   0
 -22   6  -4   21.32   13.32   0
  22   6   4   20.51   12.20   0
  22   6   4   38.17   12.15   0
  23  -7  -4    3.82   13.99   0
  23   7  -4   15.22   11.76   0
  23  -7  -4   14.67   11.51   0
  23   7  -4  -12.24   12.46   0
 -23  -7   4   15.90    9.28   0
 -23   7   4   -3.10   16.21   0
 -21   7   4    0.88   14.62   0
  21   7  -4    2.50    7.42   0
 -21  -7   4    4.95   11.73   0
  21   7  -4   19.37   11.07   0
  21  -7  -4   16.80   10.05   0
  21  -7  -4   10.71   10.28   0
 -19   7   4   35.46   12.74   0
 -19  -7   4   51.35    7.47   0
  19   7  -4   20.72   10.63   0
  19  -7  -4   35.39    9.28   0
  19   7  -4   41.62    9.88   0
  19  -7  -4   29.02    9.28   0
  17  -7  -4   35.10    9.67   0
  17  -7  -4   45.71    9.66   0
 -17   7   4   41.50   13.43   0
  17   7  -4   36.14   10.06   0
 -17  -7   4   36.88    7.83   0
  17   7  -4   46.51   10.41   0
  15   7  -4  141.80    9.29   0
  15   7  -4  157.62    9.64   0
 -15   7   4  133.29   11.93   0
  15  -7  -4  149.42   10.79   0
 -15  -7   4  135.81    9.73   0
  15  -7  -4  142.46   10.73   0
  13   7  -4    3.30    9.56   0
 -13   7   4   -2.45   12.21   0
  13   7  -4   16.48    9.89   0
  13  -7  -4   -1.90    9.22   0
 -13  -7   4   -5.60    7.08   0
 -13  -7   4  -27.61    9.52   0
  13  -7  -4   -7.43   10.92   0
  11  -7  -4   69.43   13.61   0
 -11  -7   4   80.53   10.47   0
 -11   7   4   73.99   15.13   0
  11   7  -4   59.38   10.33   0
  11  -7  -4   63.37   12.51   0
  11   7  -4   82.62   10.53   0
 -11  -7   4   62.06   10.08   0
  -9  -7   4   72.70   10.05   0
   9  -7  -4   87.54   16.07   0
   9   7  -4   76.17    7.92   0
  -9  -7   4   94.95   10.53   0
  -9   7   4   79.56   15.38   0
   9  -7  -4   90.99   16.35   0
   9   7  -4   88.01   10.08   0
  -7  -7   4  432.63   10.41   0
  -7  -7   4  465.32   10.01   0
   7   7  -4  443.69   10.47   0
   7   7  -4  461.23   10.70   0
   5   7  -4    9.20    8.89   0
  -5  -7   4    5.72    8.44   0
   5   7  -4   -4.64    8.76   0
   3   7  -4  311.00   10.13   0
  -3  -7   4  304.40   10.12   0
   3   7  -4  310.19   10.31   0
  -1   7   4  352.56   15.84   0
   1   7  -4  372.87   10.66   0
  -1   7   4  361.65   15.86   0
   1   7  -4  336.27   10.38   0
  -1  -7   4  354.00   10.43   0
   1  -7   4  252.96    9.83   0
  -1   7  -4  244.64    9.96   0
  -1  -7  -4  239.58   12.81   0
   1   7   4  238.72   12.00   0
   1   7   4  214.05    9.80   0
   3   7   4  152.84   11.49   0
  -3  -7  -4  153.32   12.04   0
   3  -7   4  159.76    9.07   0
   3   7   4  141.23    9.34   0
  -3   7  -4  148.56    9.32   0
  -5   7  -4   25.01    8.40   0
   5  -7   4   26.22   10.05   0
  -5  -7  -4   22.97    9.17   0
   5   7   4   37.24    8.19   0
   5   7   4   25.68    8.48   0
   7   7   4    3.38    7.95   0
  -7   7  -4    2.66    9.94   0
  -7  -7  -4    0.88    8.80   0
   7  -7   4    1.47    7.96   0
   7   7   4   -0.31    8.33   0
   9  -7   4   30.30   10.06   0
   9   7   4   57.19   10.35   0
  -9   7  -4   38.81   10.16   0
  -9  -7  -4   54.33   11.11   0
   9   7   4   39.60    9.89   0
  11  -7   4  556.76   11.29   0
 -11  -7  -4  556.82   12.04   0
 -11   7  -4  534.33   11.66   0
  11   7   4  494.46   10.95   0
  11   7   4  539.32   11.27   0
  13   7   4   58.60    8.95   0
  13   7   4   53.05    8.83   0
 -13  -7  -4   52.99    9.72   0
 -13   7  -4   54.68    9.15   0
  13  -7   4   60.66   10.41   0
  15  -7   4  -12.53    9.90   0
  15   7   4   -2.87   10.12   0
 -15  -7  -4   -5.70   11.11   0
 -15   7  -4   -7.59   10.56   0
  15   7   4    3.94   10.15   0
  17  -7   4  -11.48    9.32   0
 -17   7  -4    3.36   10.01   0
  17   7   4   21.82    9.65   0
  17   7   4   -4.23    9.51   0
 -17  -7  -4   25.88   10.41   0
 -19  -7  -4   32.57   12.05   0
  19   7   4   30.01   11.13   0
 -19   7  -4   37.62   11.93   0
  19   7   4   31.60   11.02   0
  19  -7   4   29.18   10.71   0
 -21  -7  -4   -0.84   13.54   0
 -21   7  -4    0.15   13.40   0
  21  -7   4   15.93   12.26   0
  21   7   4    3.31    8.76   0
  21  -7   4  -19.17   11.91   0
  21   7   4  -17.58    8.75   0
  22   8  -4   23.94   12.83   0
  22  -8  -4   52.73   14.52   0
  22   8  -4   45.87   12.31   0
 -22   8   4   32.77   13.70   0
 -22  -8   4   17.83   13.62   0
  22  -8  -4   68.13   12.83   0
 -20   8   4   10.41   14.30   0
  20   8  -4   10.43   10.76   0
 -20  -8   4   -0.17   11.67   0
  20   8  -4   37.96   11.09   0
  20  -8  -4   21.93    9.94   0
  20  -8  -4    1.35    9.45   0
  18  -8  -4   43.03   11.10   0
  18   8  -4   41.85    9.54   0
  18  -8  -4   62.68   10.87   0
 -18   8   4   39.38   10.31   0
 -18  -8   4   35.61   10.36   0
  18   8  -4   41.24   10.13   0
  16  -8  -4  149.98   12.02   0
  16  -8  -4  162.73   12.43   0
  16   8  -4  145.63   10.46   0
 -16   8   4  128.98   13.57   0
  16   8  -4  179.83   10.88   0
 -16  -8   4  147.24   11.11   0
 -14   8   4   66.03   11.55   0
 -14  -8   4   79.62    9.43   0
  14  -8  -4   75.59   11.64   0
  14   8  -4   68.51    6.58   0
  14  -8  -4   90.40   12.01   0
  14   8  -4   90.65    9.39   0
 -14  -8   4   81.94    8.86   0
 -12  -8   4  378.50   11.00   0
  12  -8  -4  402.25   14.74   0
 -12   8   4  367.43   15.87   0
  12   8  -4  389.61   10.67   0
 -12  -8   4  428.65   10.41   0
  12  -8  -4  421.79   14.96   0
  12   8  -4  407.64   11.12   0
  10  -8  -4  308.24   16.96   0
  10   8  -4  322.38   10.98   0
  10   8  -4  316.82   11.20   0
 -10  -8   4  287.82   11.19   0
  10  -8  -4  301.38   17.16   0
 -10   8   4  274.40   17.37   0
 -10  -8   4  309.67   10.59   0
  -8  -8   4   18.60   10.37   0
  -8  -8   4   22.23    9.95   0
   8   8  -4   30.86   10.56   0
   8   8  -4   27.31   10.37   0
  -6  -8   4  826.56   11.58   0
   6   8  -4  957.14   12.15   0
   6   8  -4  844.62   11.96   0
  -6  -8   4  883.45    9.87   0
   4   8  -4  308.11   10.02   0
  -4  -8   4  338.29    9.70   0
   4   8  -4  335.60    9.90   0
  -2   8   4  568.51   26.18   0
   2   8  -4  624.03   12.81   0
  -2  -8   4  607.15   11.04   0
   2   8  -4  555.82   10.98   0
   0  -8  -4   88.88   11.13   0
   0   8  -4  104.79    8.74   0
   0   8  -4  102.75    9.00   0
   0   8   4  102.22    9.67   0
   0   8   4  104.66   11.62   0
   0  -8   4  104.36    8.75   0
  -2  -8  -4  857.11   15.25   0
   2  -8   4  858.01   12.15   0
  -2   8  -4  877.44   12.37   0
   2   8   4  827.23   14.68   0
   2   8   4  861.80   15.12   0
  -4   8  -4   73.43    8.59   0
  -4  -8  -4   71.70    9.24   0
   4   8   4   72.88    8.72   0
   4   8   4   71.35    8.36   0
   4  -8   4   73.25    8.47   0
   6   8   4    5.12   10.37   0
   6   8   4   -1.31   12.17   0
   6  -8   4   -9.32   12.06   0
  -6  -8  -4    5.61   10.98   0
  -6   8  -4   16.61   12.43   0
   8  -8   4   56.92   11.61   0
  -8  -8  -4   53.76   10.76   0
   8   8   4   48.88   10.03   0
  -8   8  -4   43.59    9.97   0
   8   8   4   53.10    9.55   0
  10   8   4  406.14   10.61   0
 -10  -8  -4  406.88   11.36   0
 -10   8  -4  395.63   12.92   0
  10   8   4  391.75   10.79   0
  10  -8   4  407.11   10.63   0
 -12  -8  -4  361.98   10.91   0
  12   8   4  398.53   10.00   0
  12   8   4  362.49   10.10   0
 -12   8  -4  371.96   10.54   0
  12  -8   4  365.78   11.60   0
 -14   8  -4   -6.68   10.67   0
  14   8   4   25.70   10.17   0
  14   8   4   -2.87   10.34   0
  14  -8   4   -9.27   10.24   0
 -14  -8  -4   12.40   11.23   0
 -16  -8  -4  113.09   10.91   0
  16   8   4  112.23    9.98   0
  16  -8   4  109.79    9.90   0
 -16   8  -4  110.35   10.54   0
  16   8   4   94.88    9.91   0
 -18   8  -4  164.32   12.13   0
  18   8   4  123.31   11.78   0
 -18  -8  -4  154.32   12.54   0
  18   8   4  140.87   11.38   0
  18  -8   4  136.39   13.65   0
  20  -8   4   41.98   14.31   0
  20   8   4   41.02   11.69   0
  20  -8   4   44.48   12.29   0
 -20  -8  -4   15.27   12.73   0
  20   8   4   23.32   12.43   0
 -20   8  -4   19.26   12.78   0
 -21  -9   4  131.02   13.60   0
  21  -9  -4  138.47   11.05   0
 -21   9   4  118.12   16.90   0
  21   9  -4  147.32   12.74   0
  21   9  -4  107.57   13.39   0
  21  -9  -4  138.73   14.50   0
 -19  -9   4    1.62   11.63   0
  19  -9  -4   26.34   11.64   0
  19  -9  -4   17.26   10.51   0
  19   9  -4    8.60   11.29   0
  19   9  -4   30.20    7.55   0
 -19   9   4   10.59   16.38   0
 -17   9   4  224.03   13.54   0
  17  -9  -4  245.73   10.72   0
  17   9  -4  223.65   10.57   0
  17  -9  -4  240.14   12.10   0
  17   9  -4  284.10   10.74   0
 -17  -9   4  242.21   10.92   0
 -15   9   4  351.21   14.65   0
 -15  -9   4  401.40   11.78   0
  15  -9  -4  412.72   14.00   0
  15   9  -4  410.94   11.59   0
  15   9  -4  436.14   11.72   0
  15  -9  -4  415.41   15.20   0
 -13   9   4  317.61   14.76   0
 -13  -9   4  354.84   10.09   0
  13  -9  -4  361.40   14.18   0
  13   9  -4  382.62   10.22   0
  13   9  -4  364.13   10.91   0
  13  -9  -4  379.15   13.72   0
 -13  -9   4  337.16    7.39   0
  11   9  -4  107.65    9.73   0
  11  -9  -4  118.15   15.56   0
 -11  -9   4  119.50    9.64   0
  11   9  -4  127.73    9.47   0
 -11   9   4  106.70   15.31   0
  11  -9  -4  114.20   14.25   0
 -11  -9   4  117.55    9.21   0
  -9  -9   4 1065.88   12.69   0
   9   9  -4 1171.12   13.13   0
  -9  -9   4 1198.36   12.71   0
   9   9  -4 1157.91   13.15   0
   7   9  -4  535.79   11.89   0
   7   9  -4  568.61   11.91   0
  -7  -9   4  562.58   11.38   0
  -7  -9   4  521.43   11.61   0
  -5  -9   4  908.56   12.89   0
   5   9  -4  868.61   13.36   0
   5   9  -4  916.99   13.08   0
  -3  -9   4   27.00   10.26   0
   3   9  -4   11.87   10.54   0
   3   9  -4   19.70   12.80   0
  -1  -9   4 2923.33   17.74   0
   1   9  -4 2853.85   17.76   0
  -1   9   4 2694.40   29.45   0
  -1   9   4 2808.96   30.46   0
   1   9  -4 2685.85   17.83   0
  -1  -9  -4 3166.60   24.34   0
   1  -9   4 3503.96   20.24   0
  -1   9  -4 3079.53   20.00   0
  -1   9  -4 3278.92   20.27   0
   1   9   4 3274.73   26.04   0
   1   9   4 3170.01   25.12   0
   3  -9   4  522.92   12.10   0
  -3   9  -4  531.91   12.34   0
  -3  -9  -4  495.38   15.29   0
   3   9   4  520.21   14.74   0
   3   9   4  503.60   14.85   0
  -5  -9  -4  274.71   11.45   0
  -5   9  -4  282.42   12.97   0
   5   9   4  280.12   11.23   0
   5   9   4  265.74   10.79   0
   5  -9   4  263.94   10.72   0
   7   9   4   19.80    9.82   0
   7  -9   4   31.49    9.20   0
  -7   9  -4   11.68    9.68   0
   7   9   4   21.55    9.45   0
  -7  -9  -4   14.94   10.44   0
  -9   9  -4  198.58   11.89   0
   9   9   4  193.20    9.80   0
   9  -9   4  202.99    9.58   0
  -9  -9  -4  193.00   10.54   0
   9   9   4  177.17   10.02   0
  11  -9   4  117.55   10.49   0
  11   9   4  129.45    8.96   0
 -11  -9  -4  128.41    9.78   0
 -11   9  -4  132.86   11.12   0
  11   9   4  126.80    9.08   0
  13  -9   4    3.34    9.97   0
  13   9   4   -5.37   10.46   0
  13   9   4    7.43   10.17   0
 -13   9  -4   -2.32   10.40   0
 -13  -9  -4   -2.95   11.20   0
  15   9   4 1724.87   14.88   0
 -15  -9  -4 1720.83   13.24   0
 -15   9  -4 1800.77   16.27   0
  15  -9   4 1870.55   15.99   0
  15   9   4 1751.69   14.80   0
 -17   9  -4   41.72   14.44   0
  17   9   4   23.15   11.26   0
  17  -9   4   54.89   10.55   0
  17   9   4   32.25    7.96   0
 -17  -9  -4   38.66   12.22   0
  19  -9   4   67.75   11.48   0
  19   9   4   43.78    9.17   0
 -19   9  -4   41.10   12.98   0
 -19  -9  -4   67.42   12.78   0
  19   9   4   51.42   10.67   0
  20  10  -4    6.85   12.87   0
  20 -10  -4   33.25   12.39   0
  20 -10  -4   33.94   12.31   0
  20  10  -4   13.13   12.30   0
 -20 -10   4   24.66   13.18   0
 -20  10   4   25.84   15.72   0
  18 -10  -4    8.33   11.95   0
 -18  10   4   -5.79   13.92   0
 -18 -10   4   -9.38   11.60   0
  18 -10  -4   -0.64   10.35   0
  18  10  -4   11.93   10.64   0
  18  10  -4   -7.89   11.21   0
 -16  10   4   61.67   15.76   0
  16 -10  -4   74.65   11.85   0
  16 -10  -4   71.50   10.63   0
  16  10  -4   74.65   10.10   0
  16  10  -4   84.29   10.81   0
 -16 -10   4   94.08   10.23   0
 -14 -10   4  160.62   10.85   0
 -14  10   4  144.84   17.16   0
  14  10  -4  157.31   10.88   0
  14  10  -4  169.07   10.72   0
 -14 -10   4  172.90   10.42   0
  14 -10  -4  156.91   12.12   0
  14 -10  -4  168.75   13.37   0
 -12 -10   4   -3.45   10.64   0
 -12 -10   4  -14.90   10.20   0
  12  10  -4  -11.74   10.67   0
 -12  10   4   -1.32   14.84   0
  12 -10  -4    2.53   14.62   0
  12  10  -4  -24.14   10.83   0
  12 -10  -4   -4.05   14.40   0
  10  10  -4  300.33    9.82   0
 -10 -10   4  239.95    9.67   0
 -10 -10   4  314.94    9.53   0
  10  10  -4  298.58    9.92   0
  -8 -10   4  651.51   10.97   0
  -8 -10   4  572.10   10.97   0
   8  10  -4  555.13    9.04   0
   8  10  -4  621.58   11.33   0
  -6 -10   4   51.71    9.48   0
   6  10  -4   69.04   10.01   0
   6  10  -4   57.41    9.78   0
   4  10  -4   35.39   10.02   0
   4  10  -4   33.33   12.29   0
  -4 -10   4   43.96   11.70   0
  -2  10   4   89.32   18.76   0
  -2  10   4   95.66   18.81   0
   2  10  -4   98.93   12.58   0
   2  10  -4   94.34   10.19   0
  -2 -10   4   93.44    9.99   0
   0  10  -4  312.79   11.03   0
   0  10  -4  311.10   13.16   0
   0 -10   4  312.65   12.87   0
   0  10   4  297.76   14.56   0
   0  10   4  289.36   15.07   0
  -2 -10  -4  690.13   15.11   0
  -2  10  -4  757.36   14.42   0
   2  10   4  690.53   15.36   0
   2  10   4  731.23   15.26   0
   2 -10   4  752.58   14.14   0
  -2  10  -4  707.15   14.14   0
   4 -10   4   18.84   11.25   0
   4  10   4    9.83   11.91   0
  -4 -10  -4   -1.84   12.16   0
  -4  10  -4   -0.78   11.76   0
   4  10   4    4.42    9.44   0
  -6  10  -4   44.24    9.41   0
   6  10   4   30.14    9.54   0
  -6 -10  -4   34.26    9.74   0
   6  10   4   34.67   11.38   0
   6 -10   4   43.04    9.08   0
   8 -10   4  506.74   10.93   0
   8  10   4  513.99   11.14   0
   8  10   4  461.16   10.51   0
  -8  10  -4  530.23   12.89   0
  -8 -10  -4  537.25   13.10   0
  10  10   4   35.27    8.62   0
 -10 -10  -4   26.28   11.20   0
  10 -10   4   32.87    9.79   0
  10  10   4    8.18    8.46   0
 -10  10  -4   23.85    8.63   0
  12  10   4  -17.54   12.55   0
 -12 -10  -4  -12.91   10.88   0
  12 -10   4    9.95   11.70   0
  12  10   4   14.81    9.91   0
 -12  10  -4   15.90   12.50   0
  14  10   4  -17.09    9.82   0
 -14 -10  -4   12.17   10.37   0
  14 -10   4   -0.64    9.15   0
  14  10   4  -12.74    9.72   0
 -14  10  -4    7.61    9.85   0
  16  10   4    0.02   10.97   0
 -16  10  -4   13.97   11.46   0
  16 -10   4   11.76   10.51   0
 -16 -10  -4  -22.69   11.94   0
  16  10   4    9.41   11.14   0
  18  10   4    2.50   11.48   0
  18  10   4   21.69   14.67   0
 -18  10  -4   -2.70   12.49   0
 -18 -10  -4    8.90   12.60   0
  18 -10   4  -14.47   13.98   0
  19 -11  -4    5.54   14.03   0
 -19  11   4    2.94   17.47   0
  19  11  -4  -10.45   12.53   0
  19 -11  -4    6.74   13.93   0
 -19 -11   4    1.84   12.87   0
  19  11  -4    6.59   12.16   0
  17 -11  -4   28.14   12.14   0
 -17 -11   4   22.73   11.42   0
  17  11  -4   32.48   11.07   0
 -17  11   4   18.77   15.46   0
  17 -11  -4   14.83   12.04   0
  17  11  -4   14.07   10.77   0
 -15  11   4   22.25   18.40   0
  15 -11  -4   19.78   14.15   0
 -15 -11   4    7.41   11.78   0
  15  11  -4   30.46   11.48   0
  15 -11  -4   23.53   15.27   0
  15  11  -4   31.55   11.72   0
  13  11  -4   79.91   10.36   0
 -13 -11   4   82.91   10.27   0
  13  11  -4   82.73   10.33   0
 -13  11   4    1.09    5.61   0
 -13 -11   4   92.51    9.83   0
 -11 -11   4  264.93   10.97   0
  11  11  -4  303.87   11.15   0
 -11 -11   4  286.04   10.80   0
  11  11  -4  286.93   11.29   0
   9  11  -4   12.78    8.60   0
  -9 -11   4    6.77    8.13   0
   9  11  -4   16.34    9.73   0
   7  11  -4   63.19    9.02   0
  -7 -11   4   73.17    8.65   0
   7  11  -4   73.81    9.13   0
   5  11  -4   74.74    9.38   0
   5  11  -4   62.38    9.61   0
  -5 -11   4   75.67    8.85   0
  -3 -11   4    4.68    8.89   0
   3  11  -4   -6.56    9.22   0
   3  11  -4    7.03    9.48   0
  -1  11   4  319.54   15.95   0
   1  11  -4  321.53   10.84   0
   1  11  -4  332.66   10.55   0
  -1  11   4  321.73   16.82   0
  -1 -11   4  335.00   10.29   0
  -1  11  -4  277.55   12.42   0
  -1  11  -4  276.71   10.46   0
   1 -11   4  296.92   12.13   0
   1  11   4  280.77   14.44   0
   1  11   4  273.09   12.86   0
  -3  11  -4  220.56   10.02   0
  -3 -11  -4  195.06   11.97   0
  -3  11  -4  198.73   11.79   0
   3  11   4  187.29   12.06   0
   3 -11   4  206.58   11.59   0
   3  11   4  204.83   11.89   0
  -5  11  -4  222.70   11.59   0
   5 -11   4  211.26    9.53   0
   5  11   4  207.50   10.04   0
   5  11   4  203.49    9.61   0
  -5 -11  -4  200.65   10.01   0
  -7 -11  -4  190.02   11.53   0
   7 -11   4  219.07   10.87   0
   7  11   4  215.09   11.06   0
   7  11   4  201.57   11.43   0
  -7  11  -4  212.58   11.40   0
   9  11   4  280.56   11.21   0
   9 -11   4  288.72   11.04   0
   9  11   4  268.20   11.47   0
  -9  11  -4  294.47   13.69   0
  -9 -11  -4  303.65   11.68   0
  11 -11   4  253.88   12.53   0
  11  11   4  254.06   10.74   0
 -11  11  -4  259.45   11.09   0
  11  11   4  236.81   10.80   0
 -11 -11  -4  248.77   11.24   0
 -13  11  -4   43.93    9.97   0
  13 -11   4   42.40    9.15   0
  13  11   4   49.70    9.67   0
 -13 -11  -4   47.72   10.22   0
  13  11   4   44.09    9.67   0
  15  11   4  109.64   11.53   0
  15 -11   4  139.94   11.09   0
 -15  11  -4  148.92   12.07   0
 -15 -11  -4  106.87   12.13   0
  15  11   4  111.34   11.61   0
  17 -11   4   85.80   12.30   0
  17  11   4   77.68   12.75   0
 -17  11  -4  101.36   13.61   0
 -17 -11  -4   70.91   13.89   0
  17  11   4   81.53   13.06   0
  18  12  -4   24.81   11.71   0
  18 -12  -4   -0.05   20.01   0
  18  12  -4   27.54   12.18   0
 -18 -12   4    1.79   12.50   0
  18 -12  -4    0.59   17.03   0
 -18  12   4    2.04   19.12   0
  16  12  -4   -0.90   10.91   0
 -16 -12   4    9.38   10.74   0
  16  12  -4   16.92   11.61   0
  14  12  -4   78.68   11.61   0
 -14 -12   4   66.00   11.51   0
  14  12  -4   68.73   11.52   0
 -12 -12   4  453.41   11.10   0
  12  12  -4  497.11   11.48   0
  12  12  -4  505.78   11.62   0
 -12 -12   4  536.36   10.88   0
 -10 -12   4  333.18   10.57   0
  10  12  -4  328.91   11.32   0
  10  12  -4  316.78   11.14   0
   8  12  -4    8.81   10.20   0
   8  12  -4  -16.39   10.42   0
  -8 -12   4    0.47    9.70   0
   6  12  -4   65.23   10.86   0
   6  12  -4   66.69   11.09   0
  -6 -12   4   84.12   10.27   0
   4  12  -4  286.38    9.98   0
   4  12  -4  302.25   10.07   0
  -4 -12   4  313.77   11.17   0
   2  12  -4  325.48   11.68   0
   2  12  -4  308.03   10.33   0
  -2 -12   4  326.66    9.76   0
   0  12  -4   34.71   10.46   0
   0  12   4   24.93   13.30   0
   0  12   4   17.47   11.32   0
   0  12  -4   28.44   10.67   0
   0 -12   4   22.74   10.30   0
  -2  12  -4  278.47    9.93   0
   2  12   4  269.67   11.99   0
   2  12   4  257.74   11.71   0
   2 -12   4  280.81   11.30   0
  -2  12  -4  270.67   11.64   0
   4 -12   4 1436.00   14.34   0
  -4  12  -4 1344.89   15.96   0
   4  12   4 1353.19   16.35   0
  -4 -12  -4 1348.20   15.83   0
  -4  12  -4 1403.91   15.92   0
   4  12   4 1268.92   14.72   0
   6 -12   4  306.64   11.24   0
  -6 -12  -4  304.19   11.61   0
   6  12   4  304.64   11.59   0
  -6  12  -4  313.76   13.84   0
  -6  12  -4  286.45   13.10   0
   6  12   4  308.57   11.28   0
   8 -12   4   20.71   11.38   0
   8  12   4   42.38   12.27   0
   8  12   4   15.04    9.72   0
  -8 -12  -4    1.30   12.49   0
  -8  12  -4   22.36   12.10   0
 -10 -12  -4   34.43   12.38   0
  10 -12   4   35.51   11.07   0
 -10  12  -4   41.68   11.98   0
  10  12   4   37.42    9.72   0
  10  12   4   51.37   12.03   0
  12  12   4  113.42   11.87   0
 -12 -12  -4  136.59   12.24   0
  12 -12   4  148.56   13.23   0
 -12  12  -4  140.81   12.00   0
  12  12   4  145.62   11.71   0
  14  12   4   14.88   10.77   0
  14  12   4   11.30   10.87   0
 -14  12  -4   -3.30   13.75   0
  14 -12   4   -4.69   10.00   0
 -14 -12  -4    6.55   13.89   0
 -16 -12  -4   -5.98   13.06   0
 -16  12  -4   13.11   15.58   0
  16 -12   4   13.72   11.46   0
  16  12   4  -26.66   12.51   0
  16  12   4   -6.83   12.41   0
  15  13  -4    2.64   12.55   0
  15  13  -4    6.68   12.90   0
 -15 -13   4  -13.94   12.83   0
  13  13  -4   42.58   11.06   0
  13  13  -4   63.22   11.06   0
 -13 -13   4   34.33   10.95   0
  11  13  -4    9.41   11.73   0
  11  13  -4   11.46   11.51   0
 -11 -13   4   -0.10   11.09   0
   9  13  -4    3.83    9.70   0
   9  13  -4   26.95    9.67   0
  -9 -13   4   10.09   11.36   0
   7  13  -4  234.59   10.98   0
   7  13  -4  275.09   11.24   0
  -7 -13   4  253.40   10.47   0
  -5 -13   4  131.29   10.19   0
   5  13  -4  136.90   10.76   0
   5  13  -4  145.79   10.53   0
   3  13  -4   44.20   10.25   0
  -3 -13   4   52.00    9.87   0
   3  13  -4   32.85   10.60   0
  -1 -13   4    6.89   11.91   0
  -1  13   4   11.57   15.69   0
   1  13  -4    1.43   10.13   0
   1  13  -4    4.64   12.83   0
  -1  13   4   13.78   14.93   0
   1  13   4  221.57   15.23   0
  -1  13  -4  222.79   13.06   0
  -1  13  -4  222.09   13.45   0
   1 -13   4  214.76   12.71   0
   1  13   4  199.27   13.43   0
  -3  13  -4    3.04   10.06   0
   3  13   4    1.44   11.70   0
  -3  13  -4    0.39   12.29   0
   3 -13   4   -1.75    9.73   0
   3  13   4    8.74   11.93   0
  -5  13  -4   96.68   12.46   0
   5  13   4   88.69   10.25   0
  -5  13  -4   75.22   10.29   0
   5 -13   4   96.04    9.96   0
  -5 -13  -4   95.00   12.07   0
   5  13   4   95.10   11.95   0
  -7  13  -4   79.07   12.36   0
   7 -13   4   97.42   11.36   0
  -7 -13  -4   95.65    9.87   0
   7  13   4   75.61   10.13   0
  -7  13  -4   76.76    9.77   0
   7  13   4   82.71    9.88   0
  -9  13  -4    6.90    9.38   0
  -9 -13  -4    5.25   11.66   0
   9  13   4   12.21    9.50   0
   9  13   4   12.75   11.12   0
   9 -13   4    2.37   10.64   0
  11  13   4    0.43   10.85   0
 -11 -13  -4    7.17   11.29   0
  11  13   4    3.69   11.01   0
 -11  13  -4    9.54   13.69   0
  11 -13   4    4.65   12.23   0
 -13 -13  -4   11.79   11.03   0
  13 -13   4    0.78   11.36   0
 -13  13  -4    1.17   13.33   0
  13  13   4  -21.69   10.64   0
  13  13   4   -5.88   10.83   0
 -15  13  -4   -1.69   15.61   0
  15  13   4   -5.50   12.29   0
  15 -13   4   11.74   10.62   0
  15  13   4   -6.82   12.40   0
 -15 -13  -4   31.29   12.61   0
  14  14  -4   -8.20   15.00   0
  14  14  -4    7.99   12.51   0
  12  14  -4   51.71   10.95   0
  12  14  -4   39.61   11.22   0
 -10 -14   4  204.97   11.29   0
  10  14  -4  186.67   14.52   0
  10  14  -4  227.55   11.75   0
   8  14  -4   85.90   11.86   0
   8  14  -4   99.62   14.00   0
  -8 -14   4   82.46   13.59   0
  -6 -14   4   28.07   11.21   0
   6  14  -4   19.63    9.75   0
   6  14  -4   15.34    9.58   0
  -4 -14   4  674.46   11.78   0
   4  14  -4  625.92   12.68   0
   4  14  -4  616.53   12.29   0
   2  14  -4  333.84   13.53   0
  -2 -14   4  337.57   12.60   0
   2  14  -4  313.34   10.95   0
   0  14  -4   13.38   12.26   0
   0  14  -4   10.93   11.61   0
   0  14   4    3.33   12.64   0
   0 -14   4   15.20   11.39   0
   0  14   4    4.75   14.14   0
   2  14   4   16.86   11.65   0
   2 -14   4   17.72   11.25   0
  -2  14  -4   24.74   12.08   0
   2  14   4   22.91   13.31   0
  -2  14  -4   25.51   11.87   0
   4  14   4  155.53   12.30   0
   4 -14   4  155.53   11.60   0
   4  14   4  147.16   13.57   0
  -4  14  -4  147.39   12.39   0
  -4  14  -4  168.63   12.31   0
   6  14   4  344.89   15.10   0
  -6  14  -4  336.21   14.38   0
   6  14   4  337.26   14.72   0
   6 -14   4  388.62   14.55   0
  -6  14  -4  365.56   15.38   0
  -8 -14  -4   11.76   13.15   0
   8  14   4    0.71   13.60   0
   8 -14   4    9.30   11.71   0
  -8  14  -4   13.42   13.34   0
   8  14   4   37.56   12.99   0
  -8  14  -4   16.00   13.59   0
  10 -14   4   -2.01   10.55   0
  10  14   4    3.16   12.42   0
 -10  14  -4    5.28   12.62   0
  10  14   4   -7.90   13.23   0
 -10  14  -4   -6.11   13.24   0
 -10 -14  -4   13.52   12.93   0
 -12  14  -4   47.56   15.74   0
 -12 -14  -4   36.24   13.10   0
  12 -14   4   46.19   12.82   0
  12  14   4   35.22   12.91   0
  12  14   4   30.71   12.43   0
  11  15  -4   12.46   12.45   0
  11  15  -4    4.62   12.32   0
   9  15  -4  319.60   13.56   0
  -9 -15   4  315.28   12.70   0
   9  15  -4  334.05   15.11   0
   7  15  -4  350.84   12.74   0
   7  15  -4  363.87   14.68   0
  -7 -15   4  411.14   12.06   0
  -5 -15   4    7.74   10.56   0
   5  15  -4   -2.34   13.40   0
   5  15  -4   -7.88   11.35   0
   3  15  -4  153.92   11.53   0
   3  15  -4  146.04   14.51   0
  -3 -15   4  145.25   13.74   0
   1  15  -4  150.14   11.98   0
   1  15  -4  147.27   11.72   0
  -1 -15   4  169.93   11.24   0
  -1  15  -4  377.24   15.00   0
   1  15   4  337.45   16.98   0
  -1  15  -4  343.25   15.40   0
   1  15   4  320.03   17.59   0
   1 -15   4  356.03   14.33   0
  -3  15  -4  -14.05   14.05   0
   3  15   4   -0.20   13.14   0
  -3  15  -4   -9.47   13.44   0
   3  15   4    6.62   14.86   0
   3 -15   4    8.39   12.46   0
   5 -15   4  104.29   11.72   0
   5  15   4   82.49   11.10   0
  -5  15  -4   90.91   13.89   0
   5  15   4  100.63   13.46   0
  -5  15  -4  103.69   13.62   0
   7  15   4   22.98   12.60   0
  -7  15  -4   -0.39   13.22   0
  -7  15  -4   16.12   15.05   0
   7  15   4    2.76   13.09   0
   7 -15   4   15.29   10.55   0
  -9  15  -4   50.22   15.19   0
  -9  15  -4   67.24   15.60   0
  -9 -15  -4   55.08   15.04   0
   9  15   4   42.32   15.43   0
   9  15   4   55.89   12.14   0
   9 -15   4   54.96   12.78   0
 -11  15  -4    2.70   16.44   0
  11  15   4    2.18   11.92   0
  11 -15   4   -1.75   14.13   0
 -11 -15  -4  -12.06   11.66   0
  11  15   4   14.47   11.57   0
 -11  15  -4    8.23   14.85   0
  -8 -16   4   20.64   12.13   0
   8  16  -4   18.38   15.38   0
   8  16  -4   43.60   14.90   0
   6  16  -4   11.09   12.37   0
   6  16  -4   -0.20   12.81   0
  -6 -16   4   10.35   12.12   0
   4  16  -4    2.59   14.96   0
   4  16  -4   -2.89   14.63   0
  -4 -16   4   -4.45   14.20   0
   2  16  -4   43.79   11.15   0
  -2 -16   4   38.68   10.33   0
   2  16  -4   48.44   10.68   0
   0  16  -4   13.77   10.47   0
   0 -16   4    6.34   11.96   0
   0  16  -4    5.60   13.14   0
   2  16   4   49.22   16.44   0
  -2  16  -4   50.70   13.08   0
   2  16   4   41.05   16.42   0
  -2  16  -4   61.73   13.32   0
   2 -16   4   57.44   11.13   0
  -4  16  -4   37.25   15.33   0
   4 -16   4   30.94   12.68   0
   4  16   4   33.56   17.49   0
   4  16   4   22.88   17.13   0
  -4  16  -4   10.46   18.18   0
   6 -16   4   23.30   12.61   0
   6  16   4   16.69   14.57   0
   6  16   4   28.85   14.93   0
  -6  16  -4   29.98   14.95   0
  -6  16  -4   24.03   17.41   0
   8  16   4    9.07   11.78   0
  -8  16  -4   10.39   16.74   0
  -8  16  -4  -10.58   14.73   0
   8  16   4    5.74   11.51   0
   8 -16   4   13.75   14.08   0
   3  17  -4   12.44   14.11   0
   3  17  -4    6.18   14.77   0
  -3 -17   4   15.54   14.01   0
   1  17  -4   39.68   11.96   0
   1  17  -4   36.32   14.90   0
  -1 -17   4   39.53   13.36   0
   1 -17   4  109.06   13.02   0
  -1  17  -4  121.44   15.18   0
  -1  17  -4  109.56   14.98   0
  24   0  -5  -10.05    8.59   0
 -24   0   5   23.21   12.70   0
  24   0  -5  -15.96   11.85   0
  22   0  -5   -3.33   11.32   0
 -22   0   5    4.06   12.45   0
  22   0  -5   -2.42   10.73   0
 -20   0   5   -3.93   10.93   0
  20   0  -5   16.66    9.91   0
  20   0  -5    2.33    9.39   0
 -18   0   5    7.95    9.40   0
  18   0  -5   -2.67    8.90   0
  18   0  -5   19.50    8.02   0
  16   0  -5   -3.87    9.98   0
 -16   0   5  -16.51   10.56   0
  16   0  -5    7.57    9.24   0
 -14   0   5    1.93   11.18   0
  14   0  -5    5.31    9.94   0
  14   0  -5    9.87   13.25   0
  12   0  -5   -0.13    9.02   0
 -12   0   5    4.81    8.18   0
 -12   0   5   -0.33    9.23   0
  12   0  -5   -2.38    8.44   0
  10   0  -5   -2.82    9.13   0
 -10   0   5   -9.55    9.95   0
 -10   0   5   -6.32    8.81   0
  10   0  -5  -10.29    9.83   0
   8   0  -5   -0.34    6.81   0
  -8   0   5    6.10   10.34   0
   8   0  -5    6.26   10.45   0
  -8   0   5   -5.42    9.33   0
  -6   0   5    1.20   10.29   0
  -6   0   5   -4.52   11.27   0
   6   0  -5    0.01   10.67   0
   6   0  -5    9.50   11.27   0
   4   0  -5    0.14   12.09   0
  -4   0   5   -0.41   11.97   0
   4   0  -5   -1.25   12.56   0
  -2   0   5    4.89   11.93   0
   2   0  -5   -2.28   12.72   0
   0   0   5   12.61   11.70   0
   0   0  -5    4.09   12.64   0
  -2   0  -5    3.33   12.12   0
   2   0   5    2.09   11.64   0
   4   0   5    2.95   10.31   0
  -4   0  -5   -3.01   11.00   0
   6   0   5   -1.70    9.15   0
  -6   0  -5   -1.44    9.85   0
  -8   0  -5    7.24    9.32   0
   8   0   5    4.01    8.64   0
  10   0   5   -2.44    8.27   0
 -10   0  -5   -5.66    8.88   0
 -12   0  -5   -3.72    8.52   0
  12   0   5   -1.22    7.91   0
 -14   0  -5   11.21    7.12   0
  14   0   5    2.90    9.24   0
 -16   0  -5   -2.17    6.64   0
  16   0   5  -14.38    8.44   0
  18   0   5   -2.00    7.25   0
 -18   0  -5  -16.29   10.99   0
  18   0   5    0.17    6.81   0
 -20   0  -5   -9.93   10.46   0
  20   0   5   16.35    9.44   0
  20   0   5  -13.26    9.22   0
 -22   0  -5   -6.24   11.79   0
  22   0   5  -25.90   10.81   0
  22   0   5   -3.86   10.30   0
 -24   0  -5   16.69   13.01   0
  24   0   5   27.77   11.80   0
  24   0   5   13.16   11.39   0
 -25   1   5   64.58   13.43   0
  25   1  -5   85.08   12.38   0
  25   1  -5   72.40   11.78   0
 -25  -1   5   51.31   13.37   0
  25  -1  -5   58.97   12.02   0
  25  -1  -5   46.47   11.67   0
  23  -1  -5   80.35   11.37   0
 -23   1   5   96.43   12.31   0
 -23  -1   5  103.69   12.41   0
  23   1  -5   95.97   11.38   0
  23   1  -5   80.79   10.66   0
  23  -1  -5   87.56   10.80   0
  21   1  -5   72.96    9.85   0
  21  -1  -5   41.24   12.03   0
  21   1  -5   55.56    9.30   0
 -21  -1   5   48.72   10.63   0
  21  -1  -5   32.78    9.41   0
 -21   1   5   62.14   10.73   0
  19   1  -5   48.26   10.76   0
  19  -1  -5   42.76   10.69   0
 -19  -1   5   64.47   11.49   0
  19   1  -5   43.74    9.96   0
  19  -1  -5   54.47    9.87   0
 -19   1   5   22.06   11.55   0
  17   1  -5  989.93   12.07   0
  17   1  -5 1028.33   11.59   0
 -17  -1   5  901.76   10.13   0
  17  -1  -5  955.79   11.69   0
 -17   1   5 1033.70   12.91   0
  17  -1  -5 1067.74   14.12   0
  15   1  -5 1751.08   14.66   0
 -15  -1   5 1488.18   12.28   0
  15  -1  -5 1808.89   15.11   0
 -15   1   5 1682.33   15.33   0
  15  -1  -5 1624.18   14.01   0
  15   1  -5 1687.01   13.97   0
  13   1  -5   94.81    9.17   0
 -13   1   5   80.64    9.41   0
 -13  -1   5   84.56    8.55   0
  13   1  -5   73.05    6.28   0
  13  -1  -5   80.76    8.45   0
  13  -1  -5   75.33    9.06   0
 -13  -1   5   84.07    9.32   0
  11  -1  -5  275.97   10.43   0
 -11   1   5  235.11   10.51   0
  11   1  -5  274.30   10.40   0
 -11  -1   5  246.19   10.34   0
 -11  -1   5  277.23    9.63   0
  11   1  -5  233.16    7.40   0
  11  -1  -5  245.94    9.79   0
  -9  -1   5 1004.31   13.78   0
  -9  -1   5 1053.69   13.32   0
   9   1  -5 1143.63   14.24   0
  -9   1   5 1065.57   13.74   0
   9  -1  -5  998.50   13.78   0
  -9   1   5 1023.79   14.51   0
   9  -1  -5 1152.77   14.66   0
   9   1  -5  994.13   13.41   0
   7   1  -5 2832.54   19.61   0
  -7  -1   5 2640.25   19.30   0
  -7   1   5 2720.51   21.30   0
   7  -1  -5 2730.82   20.65   0
  -7  -1   5 2933.60   19.32   0
   7   1  -5 3176.74   20.73   0
   7  -1  -5 3244.32   23.86   0
  -7   1   5 2928.93   20.97   0
  -5   1   5   15.29   10.88   0
   5   1  -5   -0.54   11.68   0
  -5   1   5   14.66   11.64   0
   5  -1  -5   10.31   11.82   0
  -5  -1   5   13.96   11.79   0
   5   1  -5   15.60   12.03   0
   5  -1  -5   12.92   14.01   0
  -5  -1   5   23.74    7.91   0
   3   1  -5  597.25   14.92   0
  -3   1   5  663.91   18.13   0
   3   1  -5  668.61   15.73   0
   3  -1  -5  658.19   18.80   0
  -3  -1   5  649.24   15.09   0
   3  -1  -5  558.48   15.91   0
  -1   1   5 3433.84   27.91   0
   1  -1  -5 3431.74   27.92   0
   1   1  -5 3636.86   25.50   0
  -1  -1   5 3658.27   25.33   0
  -1  -1  -5   54.43   12.65   0
  -1   1  -5   54.51   12.60   0
   1  -1   5   48.19   11.91   0
   1   1   5   32.35   11.92   0
  -3   1  -5 1364.56   17.10   0
   3  -1   5 1276.27   14.56   0
  -3  -1  -5 1374.16   17.13   0
   3   1   5 1403.72   16.75   0
   5  -1   5  105.91    9.86   0
  -5   1  -5  112.54   10.44   0
  -5  -1  -5  101.88   10.57   0
   5   1   5   94.20   10.00   0
   7   1   5 3163.00   18.10   0
  -7  -1  -5 2835.37   16.56   0
  -7   1  -5 3145.02   18.44   0
   7  -1   5 3084.03   17.90   0
  -9   1  -5 2431.17   16.08   0
   9   1   5 2459.11   15.70   0
   9  -1   5 2516.47   15.77   0
  -9  -1  -5 2473.53   16.20   0
  11  -1   5  505.16    9.91   0
 -11  -1  -5  515.51   10.55   0
 -11   1  -5  484.75    8.40   0
  11   1   5  525.09    9.92   0
  13  -1   5   28.13    6.80   0
  13   1   5   19.83    9.74   0
 -13   1  -5   17.19   10.45   0
 -13  -1  -5   14.68   10.56   0
 -15  -1  -5 1328.07   13.25   0
 -15   1  -5 1239.17   13.01   0
  15   1   5 1222.29   12.23   0
  15  -1   5 1276.49   12.45   0
  17   1   5  398.06    9.36   0
 -17  -1  -5  399.20   10.43   0
 -17   1  -5  410.62   10.39   0
  17   1   5  386.32    9.90   0
  17  -1   5  420.36    9.31   0
 -19   1  -5  110.52   10.97   0
 -19  -1  -5   98.88   10.97   0
  19   1   5  123.61   10.32   0
  19  -1   5   99.34   10.15   0
  19   1   5   69.59    9.74   0
  19  -1   5  122.61    9.77   0
  21   1   5   11.27   10.65   0
 -21  -1  -5   14.35   12.12   0
 -21   1  -5   12.15   12.00   0
  21  -1   5    1.71   11.08   0
  21   1   5   -5.33   11.25   0
  21  -1   5    9.79   10.62   0
  23  -1   5  120.50   12.58   0
 -23   1  -5  170.03   14.04   0
  23   1   5   89.33   12.45   0
 -23  -1  -5  117.19   14.15   0
  23   1   5   96.24   13.19   0
  23  -1   5  108.06   12.87   0
  24  -2  -5   77.43   12.79   0
 -24   2   5   64.36   14.18   0
  24  -2  -5   81.09   11.98   0
 -24  -2   5   40.45   14.20   0
  24   2  -5   56.51   12.28   0
  24   2  -5   48.39   13.07   0
  22  -2  -5   69.21   11.34   0
  22   2  -5   75.97   11.55   0
  22   2  -5   75.68   10.92   0
 -22   2   5   39.17   12.79   0
 -22  -2   5   55.20   12.34   0
  22  -2  -5   68.59   10.98   0
  20   2  -5  101.36    9.81   0
 -20   2   5  117.25   11.06   0
  20  -2  -5  116.16   10.37   0
  20  -2  -5   93.05    9.74   0
 -20  -2   5  102.09   11.05   0
  20   2  -5  108.44   10.40   0
  18  -2  -5 1020.93   11.67   0
 -18   2   5 1005.07   12.82   0
  18  -2  -5 1114.10   12.26   0
 -18  -2   5 1069.80   12.40   0
  18   2  -5 1005.12   11.32   0
  18   2  -5 1156.91   11.99   0
  16   2  -5  765.48   12.11   0
 -16   2   5  747.10   12.76   0
 -16  -2   5  706.31   12.37   0
  16  -2  -5  729.08   12.07   0
  16   2  -5  702.64   11.28   0
  16  -2  -5  721.14   11.52   0
  14   2  -5  241.00    8.56   0
 -14  -2   5  227.29   11.66   0
 -14   2   5  234.55   11.79   0
  14   2  -5  222.32   10.84   0
  14  -2  -5  242.62   10.64   0
  14  -2  -5  255.22   11.51   0
  12   2  -5  565.09   11.18   0
 -12  -2   5  485.35   10.97   0
  12   2  -5  518.04    8.43   0
  12  -2  -5  590.19   11.30   0
  12  -2  -5  557.11   12.30   0
 -12  -2   5  553.29   10.42   0
 -12   2   5  537.95   11.40   0
 -10  -2   5 1877.69   14.74   0
  10  -2  -5 1889.24   16.62   0
 -10  -2   5 1742.85   15.06   0
  10  -2  -5 1818.53   15.90   0
  10   2  -5 1803.72   14.69   0
 -10   2   5 1713.23   16.56   0
  10   2  -5 1966.47   15.67   0
  -8  -2   5   80.87    9.38   0
  -8  -2   5   66.68   10.22   0
   8  -2  -5   67.80    9.75   0
   8   2  -5   67.58    7.48   0
  -8   2   5   59.63   10.36   0
   8   2  -5   66.09    9.76   0
   8  -2  -5   79.95   10.33   0
  -8   2   5   72.88    9.45   0
  -6  -2   5 2572.23   18.51   0
  -6   2   5 2420.00   23.80   0
   6   2  -5 2698.60   19.69   0
  -6   2   5 2671.11   23.42   0
   6  -2  -5 2299.74   21.64   0
   6  -2  -5 2500.77   22.56   0
  -6  -2   5 2506.57   18.96   0
   6   2  -5 2501.44   18.76   0
   4   2  -5  705.04   14.45   0
   4  -2  -5  718.12   18.95   0
  -4  -2   5  806.21   14.74   0
  -4   2   5  673.05   16.06   0
   4   2  -5  787.65   15.42   0
   4  -2  -5  776.64   18.71   0
  -2   2   5 1703.41   22.70   0
  -2  -2   5 2019.02   19.17   0
   2  -2  -5 1687.59   23.18   0
   2   2  -5 2027.31   19.72   0
   0  -2   5  252.00   12.79   0
   0   2  -5  266.64   13.26   0
   0   2   5  220.05   13.03   0
   0  -2  -5  238.52   16.30   0
   2  -2   5  542.05   14.02   0
  -2  -2  -5  150.27   12.46   0
  -2   2  -5  152.76   12.43   0
   2   2   5  150.15   11.76   0
   4  -2   5  191.59   10.71   0
   4   2   5  196.94   10.72   0
  -4   2  -5  196.56   11.07   0
  -4  -2  -5  202.01   11.33   0
   6  -2   5 2704.31   17.63   0
  -6   2  -5 2546.24   16.19   0
   6   2   5 2604.06   17.73   0
  -6  -2  -5 2731.58   18.27   0
   8  -2   5  459.71   10.57   0
   8   2   5  446.74   10.47   0
  -8  -2  -5  448.84   11.00   0
  -8   2  -5  444.52   10.93   0
 -10   2  -5  166.35    9.24   0
  10  -2   5  160.21    8.69   0
 -10  -2  -5  157.22    9.37   0
  10   2   5  163.37    8.67   0
 -12  -2  -5  550.11    8.56   0
 -12   2  -5  591.12   10.47   0
  12  -2   5  690.39   11.88   0
  12   2   5  696.84   11.87   0
  14   2   5  740.34   11.26   0
 -14  -2  -5  771.08   12.28   0
 -14   2  -5  722.61   12.08   0
  14  -2   5  773.51   11.47   0
  16   2   5  165.51    6.77   0
 -16  -2  -5  155.77    9.85   0
 -16   2  -5  156.86    9.59   0
  16   2   5  161.83    8.88   0
  16  -2   5  164.55    8.86   0
 -18  -2  -5  836.92   13.19   0
 -18   2  -5  882.04   13.10   0
  18   2   5  801.29    9.86   0
  18   2   5  838.16   11.90   0
  18  -2   5  831.53   12.27   0
 -20  -2  -5   30.23   10.28   0
 -20   2  -5   26.94   10.20   0
  20  -2   5   24.71    9.29   0
  20   2   5   25.87    9.06   0
  20   2   5   27.67    6.99   0
  20  -2   5   23.53    9.08   0
  22   2   5  150.21    8.27   0
  22  -2   5  143.48   11.28   0
 -22  -2  -5  155.26   12.24   0
  22   2   5  147.59   10.86   0
  22  -2   5  115.31   10.91   0
 -22   2  -5  129.80   12.20   0
 -24  -2  -5   20.91   12.66   0
  24  -2   5    8.16   11.71   0
  24   2   5    6.97    8.48   0
 -23  -3   5    1.57   11.71   0
  23   3  -5  -10.63    7.51   0
  23  -3  -5   20.58   10.35   0
 -23   3   5    9.90   11.81   0
  23  -3  -5   -7.08   10.14   0
  23   3  -5   15.56    7.61   0
  21  -3  -5   62.21   11.84   0
 -21   3   5   55.87   12.97   0
  21   3  -5   83.82    9.38   0
  21   3  -5   82.99    7.09   0
  21  -3  -5   61.86    9.35   0
 -21  -3   5   50.18    7.61   0
 -19  -3   5  826.85   13.02   0
  19   3  -5  881.61   12.66   0
  19   3  -5  803.85   11.93   0
  19  -3  -5  880.38   12.69   0
 -19   3   5  793.28   13.70   0
  19  -3  -5  809.56   12.41   0
 -17   3   5   24.28    9.75   0
  17  -3  -5   26.19    9.02   0
  17   3  -5   30.52    6.21   0
  17  -3  -5   17.86    8.49   0
 -17  -3   5   29.97    6.74   0
  17   3  -5   34.42    9.12   0
 -15   3   5  225.75   13.80   0
 -15  -3   5  223.04   11.28   0
  15   3  -5  227.47   10.46   0
  15  -3  -5  221.59   10.22   0
  15  -3  -5  223.88   10.91   0
  15   3  -5  256.35   11.03   0
 -13   3   5    4.93   11.31   0
 -13  -3   5    2.85    7.58   0
 -13  -3   5    5.16   11.35   0
  13  -3  -5   14.65   10.89   0
  13   3  -5   -0.06   10.53   0
  13  -3  -5    9.79   10.10   0
  13   3  -5   19.84   11.24   0
 -11   3   5 1817.46   16.74   0
 -11  -3   5 2048.17   14.68   0
  11  -3  -5 2138.51   18.30   0
 -11  -3   5 1832.51   14.64   0
  11   3  -5 2114.89   15.36   0
  11   3  -5 1977.53   14.43   0
  11  -3  -5 1887.32   16.14   0
   9  -3  -5   20.36    9.55   0
  -9  -3   5    6.27    9.62   0
   9  -3  -5   15.92   10.75   0
  -9   3   5   10.89   11.93   0
   9   3  -5   15.74    9.16   0
   9   3  -5   11.64    9.87   0
  -9  -3   5   13.95    6.31   0
  -7   3   5  256.53   12.72   0
   7   3  -5  242.92    8.57   0
   7   3  -5  237.62   10.55   0
   7  -3  -5  245.38   11.33   0
  -7   3   5  213.53   13.67   0
  -7  -3   5  260.65   10.46   0
   7  -3  -5  272.48   13.89   0
  -7  -3   5  212.39   10.82   0
   5  -3  -5  395.90   15.67   0
  -5  -3   5  378.01    9.43   0
   5   3  -5  420.17   12.01   0
   5  -3  -5  410.09   15.70   0
   5   3  -5  474.05   12.60   0
  -5  -3   5  447.18   11.73   0
  -5   3   5  429.74   14.96   0
   3   3  -5  323.22   12.18   0
  -3  -3   5  350.40   12.17   0
  -3   3   5  320.05   16.75   0
   3  -3  -5  338.78   18.00   0
   3   3  -5  343.28   10.08   0
   3  -3  -5  293.57   18.25   0
  -1   3   5   11.66   12.01   0
   1   3  -5    8.84   11.23   0
   1  -3  -5   10.99   13.49   0
  -1  -3   5  460.08   13.28   0
  -1   3  -5  533.46   13.38   0
   1  -3   5  553.40   13.09   0
  -1  -3  -5  499.12   14.48   0
   1   3   5  495.49   13.72   0
  -3  -3  -5  159.92   11.32   0
   3  -3   5  156.98   10.29   0
   3   3   5  162.75   10.51   0
  -3   3  -5  161.51   10.86   0
   5   3   5 4308.83   22.26   0
   5  -3   5 4395.81   20.60   0
  -5  -3  -5 4488.37   22.92   0
  -5   3  -5 4299.82   20.74   0
   7   3   5  416.52   10.66   0
   7  -3   5  418.89   10.46   0
  -7   3  -5  407.61   10.86   0
  -7  -3  -5  410.05   11.19   0
  -9  -3  -5  105.30    9.41   0
   9  -3   5  109.30    6.35   0
   9   3   5  101.40    6.38   0
  -9   3  -5  102.09    9.12   0
  11  -3   5   31.84    8.05   0
 -11  -3  -5   42.71    8.82   0
 -11   3  -5   43.00    8.45   0
  11   3   5   30.03    8.14   0
 -13   3  -5  563.60   11.65   0
  13   3   5  558.49   11.43   0
 -13  -3  -5  573.25   12.11   0
  13   3   5  570.67   11.12   0
  13  -3   5  587.39   11.08   0
  15   3   5   -0.82    6.46   0
 -15   3  -5    7.82    9.36   0
 -15  -3  -5   26.17    9.69   0
  15  -3   5    5.50    6.00   0
  15   3   5    1.65    8.78   0
  17  -3   5   21.75   10.02   0
 -17  -3  -5    5.03   11.32   0
 -17   3  -5   16.53   10.88   0
  17   3   5    4.78   10.01   0
  17   3   5   23.65   10.50   0
  19  -3   5   87.68    9.37   0
  19   3   5   59.06   10.05   0
 -19   3  -5   51.20   10.49   0
  19   3   5   46.35    9.54   0
 -19  -3  -5   55.97   10.72   0
  21   3   5  156.80   11.65   0
  21  -3   5  142.68   11.21   0
 -21   3  -5  154.69   12.26   0
  21   3   5   89.66   11.10   0
 -21  -3  -5  127.69   12.54   0
  21  -3   5  144.56   10.99   0
 -23  -3  -5   21.96   13.30   0
  23  -3   5   53.96   12.15   0
  23  -3   5   43.09   12.04   0
 -23   3  -5   39.12   13.53   0
  23   3   5    7.59   12.65   0
  23   3   5   11.58   12.16   0
 -24   4   5   14.77   13.42   0
  24  -4  -5  -18.24   12.00   0
  24   4  -5  -19.47   11.96   0
  24   4  -5   -3.00   12.58   0
  24  -4  -5   10.91   11.42   0
 -24  -4   5    4.37   13.45   0
  22  -4  -5   10.24   13.18   0
  22   4  -5    0.64   11.23   0
 -22   4   5   10.80   12.02   0
  22   4  -5  -13.38   10.56   0
 -22  -4   5   -9.77   11.88   0
  22  -4  -5    9.52   12.55   0
  20   4  -5  407.54    8.26   0
 -20  -4   5  404.84    8.96   0
 -20   4   5  432.64   14.77   0
  20  -4  -5  412.11   11.06   0
  20  -4  -5  437.13   11.23   0
  20   4  -5  420.71   11.29   0
  18   4  -5  273.22   10.87   0
  18   4  -5  311.94   11.59   0
 -18  -4   5  256.49   12.01   0
  18  -4  -5  314.01   13.76   0
 -18   4   5  296.92   12.51   0
  18  -4  -5  284.92   10.86   0
  16   4  -5  216.86    9.71   0
  16  -4  -5  210.45    9.89   0
 -16  -4   5  224.61   10.37   0
  16  -4  -5  214.49    9.51   0
 -16   4   5  228.29   12.78   0
  16   4  -5  217.13    7.55   0
  14  -4  -5  595.20   14.23   0
 -14   4   5  548.16   12.81   0
 -14  -4   5  562.87   12.14   0
  14  -4  -5  551.06   13.45   0
  14   4  -5  597.86   12.06   0
  14   4  -5  566.88   11.58   0
 -14  -4   5  621.23   11.67   0
 -12  -4   5 1681.27   11.91   0
  12  -4  -5 1705.05   15.65   0
  12   4  -5 1847.72   14.17   0
  12  -4  -5 1635.63   15.20   0
  12   4  -5 1636.18   13.31   0
 -12   4   5 1481.95   15.62   0
 -12  -4   5 1619.14   13.65   0
 -10  -4   5  474.91   10.80   0
 -10  -4   5  545.32   10.49   0
  10  -4  -5  519.13   12.96   0
  10   4  -5  463.11    8.47   0
  10   4  -5  541.51    8.87   0
  10  -4  -5  547.85   13.83   0
 -10   4   5  502.76   14.02   0
  -8  -4   5  248.17   10.34   0
  -8  -4   5  257.35    9.84   0
   8   4  -5  276.73   10.79   0
   8  -4  -5  240.69   12.42   0
  -8   4   5  211.69   13.44   0
   8   4  -5  233.76   10.13   0
   8  -4  -5  249.67   13.27   0
  -6  -4   5  162.96    9.76   0
  -6   4   5  132.56   11.54   0
  -6  -4   5  160.92   10.19   0
   6  -4  -5  158.81   14.58   0
   6   4  -5  172.08    9.99   0
   6   4  -5  184.75   10.63   0
   6  -4  -5  168.19   14.50   0
   4   4  -5 1228.58   14.92   0
   4   4  -5 1109.28   14.17   0
   4  -4  -5 1061.64   28.07   0
   4  -4  -5 1126.40   30.27   0
  -4  -4   5 1151.45   14.12   0
  -4   4   5 1168.74   27.83   0
   2   4  -5 1769.55   16.34   0
  -2   4   5 1676.12   30.51   0
   2  -4  -5 1814.30   33.43   0
   2   4  -5 1861.37   17.04   0
  -2  -4   5 1905.16   16.48   0
   0  -4   5  738.46   12.94   0
   0  -4  -5  764.39   17.84   0
   0   4  -5  755.03   13.35   0
   0   4   5  720.08   15.99   0
  -2   4  -5  390.01   11.70   0
  -2  -4  -5  397.25   12.51   0
   2  -4   5  405.76   11.47   0
   2   4   5  379.15   11.74   0
  -4   4  -5 3971.62   21.42   0
   4   4   5 3602.68   21.82   0
   4  -4   5 4011.62   21.41   0
  -4  -4  -5 3794.47   22.33   0
   6  -4   5 1070.89   12.91   0
   6   4   5 1063.97   12.99   0
  -6  -4  -5  960.34   11.34   0
  -6   4  -5 1043.15   13.22   0
  -8  -4  -5   15.03    9.10   0
   8   4   5   16.23    8.25   0
   8  -4   5   12.86    8.27   0
  -8   4  -5   15.68    8.62   0
  10  -4   5  925.16   11.34   0
 -10   4  -5  912.41   11.72   0
 -10  -4  -5  933.64   12.06   0
  10   4   5  929.76   11.50   0
  10   4   5  912.07   11.13   0
  12  -4   5  720.70   11.76   0
 -12   4  -5  744.61   12.21   0
 -12  -4  -5  692.64   10.01   0
  12   4   5  712.01   11.96   0
  12   4   5  703.87   11.67   0
  14  -4   5   48.68    8.87   0
 -14   4  -5   37.59    9.49   0
 -14  -4  -5   36.10   10.07   0
  14   4   5   35.95    9.50   0
  14   4   5   20.19    9.07   0
  16  -4   5   29.01    8.13   0
 -16  -4  -5   35.92    6.73   0
  16   4   5   43.43    8.33   0
 -16   4  -5   24.78    8.94   0
  16   4   5   52.05    8.64   0
  18  -4   5  249.85   10.39   0
 -18   4  -5  268.69   11.26   0
 -18  -4  -5  217.89   11.53   0
  18   4   5  249.28   10.51   0
  18   4   5  225.65   10.20   0
  20  -4   5  305.49   11.80   0
  20   4   5  324.45   12.23   0
 -20  -4  -5  299.41    9.83   0
  20  -4   5  306.67   12.08   0
 -20   4  -5  316.56   13.01   0
  20   4   5  305.36   11.57   0
  22  -4   5   25.32   11.33   0
  22   4   5   44.01   11.87   0
 -22  -4  -5   36.34   12.69   0
 -22   4  -5   40.38   12.75   0
  22  -4   5   42.62   11.69   0
  22   4   5   33.00    8.94   0
  23  -5  -5    7.86   12.08   0
 -23   5   5    6.90   13.86   0
 -23  -5   5    3.99   13.72   0
  23   5  -5  -10.87   12.18   0
  23   5  -5   24.13   12.88   0
  23  -5  -5   -4.85   11.80   0
  21  -5  -5  385.88   12.13   0
 -21  -5   5  410.55   13.33   0
  21   5  -5  365.92    9.00   0
 -21   5   5  383.95   16.70   0
  21   5  -5  394.54   12.67   0
  21  -5  -5  371.10   14.46   0
  19   5  -5   47.64   10.55   0
 -19  -5   5   55.66   11.02   0
 -19   5   5   40.54   11.27   0
  19   5  -5   44.68    6.99   0
  19  -5  -5   46.68    9.75   0
  19  -5  -5   62.19   12.21   0
  17  -5  -5  153.45    9.27   0
 -17   5   5  170.42   11.20   0
  17   5  -5  148.38    9.48   0
  17  -5  -5 -123.82   13.23   0
 -17  -5   5  165.81    9.66   0
  17   5  -5  181.67    9.99   0
 -15   5   5  182.84   12.86   0
  15   5  -5  167.56    9.88   0
  15  -5  -5  171.06    9.98   0
 -15  -5   5  158.36   10.46   0
  15   5  -5  190.67   10.31   0
  15  -5  -5  183.90    9.64   0
 -15  -5   5  187.45    7.36   0
  13  -5  -5  429.93   13.28   0
 -13  -5   5  427.42    8.69   0
 -13   5   5  405.28   14.80   0
  13  -5  -5  432.37   11.96   0
 -13  -5   5  435.34   11.62   0
  13   5  -5  478.27   11.83   0
  13   5  -5  437.23   11.25   0
  11  -5  -5  149.16   11.36   0
  11   5  -5  131.34    8.95   0
 -11  -5   5  142.49    9.28   0
 -11  -5   5  130.14    8.85   0
 -11   5   5  128.03   11.81   0
  11  -5  -5  134.19   10.66   0
  11   5  -5  141.34    9.37   0
  -9  -5   5   24.23    6.15   0
  -9  -5   5   36.29    6.48   0
   9   5  -5   41.07    9.31   0
  -9   5   5   30.09   13.32   0
   9  -5  -5   35.29   11.91   0
   9  -5  -5   34.11   11.14   0
   9   5  -5   38.33    8.71   0
  -7  -5   5 1713.16   14.71   0
  -7  -5   5 1874.18   14.83   0
   7   5  -5 1796.08   15.06   0
   7   5  -5 1917.43   15.53   0
   7  -5  -5 1765.74   24.70   0
   7  -5  -5 1857.77   25.92   0
  -7   5   5 1659.30   24.83   0
  -5  -5   5  310.55   10.72   0
   5   5  -5  348.47   11.15   0
  -5  -5   5  320.69   10.38   0
   5   5  -5  302.47   10.65   0
   3   5  -5   67.86    9.36   0
  -3  -5   5   59.25    9.34   0
   3   5  -5   62.62   10.00   0
   1  -5  -5  416.98   19.78   0
  -1   5   5  362.80   14.54   0
  -1  -5   5  395.64   11.12   0
  -1   5   5  401.73   16.46   0
   1   5  -5  398.59   11.44   0
  -1   5  -5 1559.74   15.55   0
  -1  -5  -5 1594.84   20.85   0
   1  -5   5 1525.76   15.21   0
   1   5   5 1375.79   17.39   0
   3   5   5 1012.72   14.08   0
  -3   5  -5  994.52   13.40   0
   3  -5   5 1026.13   13.21   0
  -3  -5  -5  945.52   14.64   0
   5  -5   5 1187.30   13.27   0
   5   5   5 1199.92   15.29   0
  -5   5  -5 1186.47   13.35   0
  -5  -5  -5 1214.73   14.49   0
   5   5   5 1166.80   13.57   0
   7  -5   5  216.36    9.18   0
  -7  -5  -5  208.57   10.12   0
   7   5   5  188.53    9.13   0
   7   5   5  189.66    9.50   0
  -7   5  -5  199.95    9.28   0
   9   5   5  243.54    7.18   0
  -9  -5  -5  244.59    9.95   0
   9   5   5  237.69    9.00   0
  -9   5  -5  233.77    9.34   0
   9  -5   5  236.35    9.06   0
  11   5   5  946.81   12.22   0
 -11  -5  -5 1021.05   13.39   0
 -11   5  -5  959.76   12.96   0
  11   5   5  965.53   12.70   0
  11  -5   5  986.72   12.45   0
  13  -5   5  221.00    9.56   0
  13   5   5  197.34   10.05   0
 -13  -5  -5  221.08   10.64   0
 -13   5  -5  194.26   10.25   0
  13   5   5  190.26    9.64   0
  15  -5   5  507.60   10.03   0
 -15   5  -5  467.99   10.54   0
 -15  -5  -5  538.77   11.01   0
  15   5   5  473.51    8.10   0
  15   5   5  521.70    9.92   0
  17  -5   5  720.19   11.81   0
  17   5   5  656.74   12.00   0
 -17  -5  -5  723.63   12.74   0
 -17   5  -5  676.65   12.41   0
  17   5   5  716.88   11.57   0
  19  -5   5   56.60    9.21   0
 -19   5  -5   55.30   10.03   0
  19   5   5   55.28    9.61   0
  19   5   5   58.59    6.55   0
 -19  -5  -5   28.68   10.50   0
  21  -5   5   17.13   10.54   0
  21  -5   5   15.28   10.43   0
 -21   5  -5    1.26   11.66   0
 -21  -5  -5    8.34   11.64   0
  21   5   5   34.58   10.24   0
  21   5   5   16.35   10.79   0
 -23  -5  -5   -6.61   12.79   0
  23   5   5   -8.00    8.03   0
  23  -5   5   -0.55   11.71   0
  23   5   5    6.74    8.38   0
 -23   5  -5   19.49   12.64   0
  22   6  -5   68.93    8.06   0
  22  -6  -5   55.28   12.56   0
  22   6  -5   38.14   10.76   0
 -22  -6   5   66.32    8.20   0
 -22   6   5   73.90   11.91   0
  22  -6  -5   45.20   12.67   0
  20   6  -5   14.98   11.02   0
  20  -6  -5    9.19   13.22   0
  20   6  -5    1.79   11.82   0
  20  -6  -5   -7.55   13.25   0
 -20  -6   5   29.24   12.21   0
 -20   6   5   -3.55   15.15   0
 -18  -6   5  -11.43   10.70   0
  18  -6  -5    8.56   11.70   0
 -18   6   5    6.19   10.77   0
  18   6  -5   29.61    9.65   0
  18  -6  -5    1.59    9.32   0
  18   6  -5  -10.35   10.42   0
 -16  -6   5   25.56    9.27   0
 -16   6   5   47.45   11.38   0
  16  -6  -5   52.97   10.51   0
  16  -6  -5   29.00    8.30   0
  16   6  -5   16.38    6.61   0
  16   6  -5   24.63    8.64   0
  14   6  -5   41.00    9.48   0
 -14  -6   5   24.75    9.37   0
  14   6  -5   28.02    7.08   0
  14  -6  -5   26.67   11.48   0
  14  -6  -5   18.48   10.78   0
 -14  -6   5   21.47    9.92   0
 -14   6   5   16.21   10.04   0
 -12  -6   5  180.11   10.94   0
 -12   6   5  160.13   13.80   0
  12   6  -5  189.04   10.95   0
  12   6  -5  171.26   10.59   0
 -12  -6   5  194.64    7.70   0
  12  -6  -5  183.25   13.14   0
  12  -6  -5  173.88   12.41   0
 -10  -6   5   17.51    8.63   0
 -10   6   5    5.26   11.15   0
  10   6  -5    3.54    8.50   0
 -10  -6   5   25.95    8.18   0
  10   6  -5   13.38    8.80   0
  10  -6  -5    4.26    9.93   0
  10  -6  -5   12.82   10.38   0
  -8   6   5 1386.58   23.58   0
   8  -6  -5 1546.66   24.41   0
   8   6  -5 1533.76   13.73   0
   8   6  -5 1624.19   14.12   0
  -8  -6   5 1458.88   13.71   0
  -8  -6   5 1548.35   13.29   0
   8  -6  -5 1615.65   24.63   0
  -6  -6   5  843.65   11.76   0
   6   6  -5  868.00   12.37   0
   6   6  -5  794.32   12.03   0
  -6  -6   5  778.43   11.90   0
   4   6  -5   11.17    9.36   0
   4   6  -5    7.96    8.91   0
  -4  -6   5    9.34    8.91   0
   2   6  -5  250.97   10.07   0
  -2  -6   5  270.30   10.15   0
   2   6  -5  254.46   10.51   0
   0  -6   5  220.39    9.82   0
   0   6  -5  206.69   10.30   0
   0   6   5  193.99   11.16   0
   0  -6  -5  208.69   13.70   0
   0   6   5  203.62   11.72   0
   2   6   5  593.60   14.41   0
  -2   6  -5  606.78   11.79   0
   2   6   5  616.66   14.04   0
   2  -6   5  615.59   11.60   0
  -2  -6  -5  635.59   15.22   0
  -4   6  -5  801.31   13.62   0
  -4  -6  -5  833.19   13.36   0
   4   6   5  690.70   12.02   0
   4  -6   5  811.33   11.88   0
   4   6   5  810.71   12.75   0
  -6   6  -5  311.41    9.96   0
   6  -6   5  324.91    9.61   0
   6   6   5  317.14    9.64   0
  -6  -6  -5  323.48   10.62   0
   6   6   5  314.30   10.14   0
   8   6   5   61.30    8.18   0
   8  -6   5   66.34    8.15   0
  -8  -6  -5   58.97    9.20   0
  -8   6  -5   63.51    8.53   0
   8   6   5   54.00    8.63   0
  10  -6   5  109.66   10.11   0
 -10  -6  -5  101.03   11.15   0
  10   6   5  103.47    9.97   0
  10   6   5  109.98   10.48   0
 -10   6  -5  110.48   10.45   0
  12  -6   5   60.89    9.19   0
 -12  -6  -5   72.95   10.36   0
  12   6   5   48.05    9.72   0
 -12   6  -5   63.66    9.80   0
  12   6   5   72.14    9.33   0
  14   6   5   24.26    8.70   0
 -14   6  -5   24.11   10.73   0
 -14  -6  -5   25.99    9.38   0
  14   6   5   33.42    8.35   0
  14  -6   5   16.02    8.18   0
 -16  -6  -5  116.05   11.28   0
  16  -6   5  115.26   10.14   0
  16   6   5  104.40   10.24   0
 -16   6  -5  130.14   10.86   0
  16   6   5  114.21    7.56   0
  18   6   5   12.21    6.76   0
  18  -6   5    1.06    9.19   0
 -18   6  -5   -4.27   12.16   0
 -18  -6  -5    1.89   10.31   0
  18   6   5   12.35    9.31   0
  20  -6   5   57.55   10.91   0
  20   6   5   70.97    8.02   0
 -20  -6  -5   97.76   12.17   0
  20   6   5   85.94    7.73   0
 -20   6  -5   95.44   11.89   0
 -22  -6  -5  -16.97   13.37   0
 -22   6  -5    9.82   13.11   0
  22  -6   5  -12.28   11.64   0
  22   6   5   -8.36    8.50   0
  22   6   5    5.47   11.96   0
  22  -6   5  -10.06   12.13   0
  23  -7  -5   81.84   11.97   0
 -23  -7   5   95.35    9.42   0
 -23   7   5   96.52   13.39   0
  23   7  -5   99.09   12.11   0
  23   7  -5  102.08    9.08   0
  23  -7  -5  116.85   14.14   0
  21  -7  -5  212.12   11.24   0
 -21  -7   5  181.11   12.43   0
 -21   7   5  214.10   15.28   0
  21  -7  -5  196.14   13.67   0
  21   7  -5  260.52   11.99   0
  21   7  -5  223.48   11.41   0
 -19   7   5   63.84   10.51   0
 -19  -7   5   67.52   10.34   0
  19  -7  -5   73.69   12.10   0
  19   7  -5   72.83   10.09   0
  19   7  -5   65.06    6.91   0
  19  -7  -5   76.56   12.02   0
  17   7  -5  -18.08   10.69   0
 -17   7   5    4.84   13.01   0
 -17  -7   5    2.42   10.80   0
  17  -7  -5    1.55   11.44   0
  17   7  -5   -8.76    7.17   0
  17  -7  -5   11.91   11.56   0
  15   7  -5  546.60   10.43   0
 -15  -7   5  557.25   10.74   0
 -15   7   5  531.80   13.74   0
  15   7  -5  614.17   10.96   0
  15  -7  -5  576.23   13.01   0
 -15  -7   5  638.63   10.49   0
  15  -7  -5  531.83   12.77   0
 -13  -7   5 2668.57   15.44   0
  13  -7  -5 2434.08   21.32   0
  13  -7  -5 2553.09   21.15   0
 -13  -7   5 2341.24   13.44   0
  13   7  -5 2540.21   15.63   0
  13   7  -5 2725.38   15.96   0
 -13   7   5 2237.34   21.65   0
  11  -7  -5    9.10   13.23   0
 -11  -7   5   18.07   10.33   0
 -11   7   5   12.01   12.92   0
  11   7  -5   -5.42   10.11   0
  11   7  -5   14.56   10.33   0
 -11  -7   5   24.93    9.71   0
  11  -7  -5   17.58   13.72   0
   9   7  -5  308.42   11.64   0
   9   7  -5  292.41   11.41   0
  -9  -7   5  261.18    8.60   0
  -9   7   5  261.18   17.86   0
   9  -7  -5  276.31   18.44   0
   9  -7  -5  294.96   18.00   0
  -9  -7   5  308.93   10.92   0
  -7  -7   5  687.59   10.76   0
  -7  -7   5  598.50    8.95   0
   7   7  -5  704.46   11.30   0
   7   7  -5  651.32   11.18   0
   5   7  -5 1689.41   14.55   0
   5   7  -5 1586.37   14.28   0
  -5  -7   5 1748.65   14.05   0
   3   7  -5   29.17    8.85   0
  -3  -7   5   32.33    8.67   0
   3   7  -5   24.23    6.13   0
   1   7  -5  346.45    9.93   0
  -1   7   5  350.66   15.14   0
  -1  -7   5  370.94   10.20   0
   1   7  -5  393.26   10.56   0
   1  -7  -5  325.34   17.60   0
  -1   7   5  341.62   14.79   0
  -1  -7  -5  857.07   16.51   0
   1   7   5  804.88   15.39   0
   1  -7   5  847.53   11.93   0
  -1   7  -5  845.44   12.29   0
   1   7   5  781.05   14.90   0
  -3   7  -5 2324.49   16.78   0
  -3  -7  -5 2402.40   20.58   0
   3   7   5 2278.55   18.46   0
   3  -7   5 2383.71   16.61   0
   3   7   5 2280.85   19.80   0
  -5   7  -5    3.77    8.30   0
   5   7   5    8.88   10.31   0
  -5  -7  -5    4.62    8.99   0
   5  -7   5    1.29    8.12   0
   5   7   5    8.54    7.94   0
   7   7   5    3.56    8.36   0
   7  -7   5    2.17    7.87   0
   7   7   5    2.89    7.95   0
  -7  -7  -5   10.67    8.81   0
  -7   7  -5    5.54    9.96   0
   9  -7   5  456.21   11.09   0
  -9  -7  -5  454.22   12.08   0
  -9   7  -5  449.77   13.30   0
   9   7   5  456.57   11.37   0
   9   7   5  414.75   11.01   0
  11  -7   5  306.90   10.15   0
 -11  -7  -5  301.37   11.15   0
  11   7   5  290.49   10.16   0
 -11   7  -5  293.93   10.45   0
  11   7   5  281.89   10.46   0
  13   7   5  120.55    8.94   0
  13  -7   5  111.36    8.71   0
 -13  -7  -5   95.08    9.69   0
  13   7   5   89.49    8.80   0
 -13   7  -5   99.00    9.26   0
  15  -7   5   76.66   12.04   0
 -15  -7  -5   59.00   11.20   0
 -15   7  -5   71.44   10.66   0
  15   7   5   48.62   10.17   0
  15   7   5   68.05   10.29   0
  17   7   5  158.23   10.28   0
 -17   7  -5  174.57   10.77   0
  17   7   5  179.03   10.26   0
 -17  -7  -5  191.41   11.10   0
  17  -7   5  181.07   10.07   0
 -19   7  -5  141.12   12.01   0
  19  -7   5  124.50   11.14   0
 -19  -7  -5  146.57   12.30   0
  19   7   5  123.40   11.42   0
  19   7   5   96.64   11.50   0
  21  -7   5   -2.44   11.89   0
 -21   7  -5   17.23   13.37   0
  21  -7   5   13.50   12.18   0
 -21  -7  -5   18.27   13.36   0
  21   7   5    4.06   12.19   0
  21   7   5   17.63   12.12   0
  22  -8  -5  111.84   12.14   0
 -22  -8   5   73.61   13.50   0
  22   8  -5   50.03   12.78   0
 -22   8   5   84.96   13.42   0
  22   8  -5   65.62   13.20   0
  22  -8  -5  113.90   10.80   0
  20  -8  -5    7.10   12.18   0
 -20   8   5    8.38   14.24   0
  20   8  -5   17.77   10.75   0
  20   8  -5   30.38   11.22   0
 -20  -8   5   -2.85   11.61   0
  20  -8  -5    3.92   10.88   0
  18  -8  -5   75.40   11.03   0
  18  -8  -5   78.20   10.52   0
 -18  -8   5   64.27   10.58   0
  18   8  -5   89.72    9.82   0
 -18   8   5   81.73   12.54   0
  18   8  -5   87.33   10.21   0
  16  -8  -5  102.00   11.85   0
  16  -8  -5  115.97   11.86   0
  16   8  -5  142.45   10.36   0
 -16  -8   5  114.67   10.87   0
  16   8  -5  107.32   10.99   0
 -16   8   5   96.85   13.41   0
  14  -8  -5  251.47   12.75   0
  14  -8  -5  231.00   12.71   0
  14   8  -5  219.69    9.74   0
 -14  -8   5  260.79    9.26   0
 -14   8   5  204.49   12.28   0
  14   8  -5  230.68   10.00   0
 -14  -8   5  221.52    9.79   0
  12  -8  -5  232.85   13.83   0
  12   8  -5  254.93   10.25   0
  12   8  -5  242.92   10.02   0
 -12  -8   5  241.37   10.35   0
 -12   8   5  214.24   14.87   0
  12  -8  -5  234.85   13.98   0
 -12  -8   5  248.45    9.74   0
  10  -8  -5  915.78   23.53   0
 -10   8   5  812.64   22.89   0
  10   8  -5  915.12   12.60   0
  10   8  -5 1036.08   12.99   0
  10  -8  -5  950.90   26.01   0
 -10  -8   5  912.89    9.91   0
 -10  -8   5  916.86   12.55   0
   8   8  -5   15.98   10.38   0
   8   8  -5    5.59   10.16   0
  -8  -8   5    3.20   10.15   0
  -8  -8   5   29.00    9.59   0
  -6  -8   5   11.60    7.98   0
   6   8  -5    3.58    8.35   0
   6   8  -5   16.15    8.53   0
  -4  -8   5  356.95    9.58   0
   4   8  -5  314.93    9.80   0
   4   8  -5  339.47   10.09   0
  -2  -8   5 2121.22   15.35   0
   2   8  -5 2023.05   15.44   0
   2   8  -5 1855.80   15.12   0
   0  -8   5   39.66    8.42   0
   0  -8  -5   36.18   12.57   0
   0   8  -5   47.54    8.61   0
   0   8   5   42.05   10.93   0
   0   8   5   52.32    9.94   0
   0   8  -5   48.63    8.14   0
   2  -8   5 1359.36   13.37   0
   2   8   5 1289.54   17.11   0
  -2  -8  -5 1341.81   17.47   0
   2   8   5 1327.51   16.88   0
  -2   8  -5 1352.94   13.88   0
  -4   8  -5  276.20   11.25   0
  -4  -8  -5  279.78   10.50   0
   4   8   5  277.64    9.90   0
   4   8   5  270.93   11.14   0
   4  -8   5  285.82    9.45   0
  -6   8  -5  259.16   11.05   0
  -6  -8  -5  270.51   11.98   0
   6  -8   5  260.91   10.71   0
   6   8   5  248.40   10.82   0
   6   8   5  239.93   11.13   0
  -8  -8  -5  166.87   10.87   0
   8  -8   5  170.01    9.85   0
   8   8   5  160.83    9.95   0
  -8   8  -5  166.70   10.22   0
   8   8   5  166.26   10.34   0
 -10  -8  -5   86.55   10.34   0
  10  -8   5  104.78   11.03   0
  10   8   5  102.03    9.31   0
  10   8   5   98.29    9.61   0
 -10   8  -5  111.88    9.54   0
 -12  -8  -5  649.99   11.47   0
  12   8   5  625.63   10.82   0
  12  -8   5  646.72   11.02   0
 -12   8  -5  671.34   11.37   0
  12   8   5  645.39   10.76   0
  14  -8   5 1003.46   13.31   0
 -14  -8  -5  997.35   13.75   0
  14   8   5  990.82   12.74   0
  14   8   5 1041.00   12.78   0
 -14   8  -5 1044.46   13.58   0
 -16   8  -5   35.34   10.27   0
  16   8   5   42.92    9.62   0
 -16  -8  -5   53.36   10.47   0
  16   8   5   39.96    6.81   0
  16  -8   5   62.13    9.85   0
 -18   8  -5  209.71   12.28   0
  18   8   5  219.91   11.50   0
 -18  -8  -5  209.12   12.78   0
  18  -8   5  218.50   11.66   0
  18   8   5  239.58   11.53   0
  20   8   5  195.40   13.00   0
 -20  -8  -5  208.96   14.11   0
  20  -8   5  182.62   12.87   0
 -20   8  -5  189.88   14.22   0
  20   8   5  216.83   12.87   0
  21  -9  -5   94.46   13.42   0
 -21  -9   5  115.25   13.48   0
  21   9  -5   93.21   13.19   0
  21   9  -5   87.92   12.70   0
  21  -9  -5  114.38   13.13   0
 -21   9   5   85.73   16.06   0
 -19   9   5  103.64   14.42   0
  19   9  -5  114.54   11.30   0
  19  -9  -5  113.84    9.83   0
  19  -9  -5  126.10   11.23   0
 -19  -9   5   99.85   12.09   0
  19   9  -5   86.32   12.02   0
 -17   9   5    1.28   13.83   0
 -17  -9   5    6.88    9.99   0
  17  -9  -5    9.22    9.57   0
  17   9  -5    9.86    9.87   0
  17   9  -5    0.19    6.80   0
  17  -9  -5    3.36    8.87   0
 -15  -9   5   56.43   10.52   0
  15   9  -5   70.38   10.36   0
  15   9  -5   39.60   10.27   0
 -15   9   5   23.75   12.67   0
  15  -9  -5   35.87   12.59   0
  15  -9  -5   40.98   10.98   0
 -15  -9   5   40.71    9.87   0
  13   9  -5  336.66    9.02   0
 -13   9   5  264.23   16.90   0
  13  -9  -5  336.26   17.20   0
  13   9  -5  342.22   11.79   0
 -13  -9   5  335.51   11.21   0
  13  -9  -5  320.69   16.57   0
 -13  -9   5  299.42   10.92   0
  11  -9  -5   88.16   18.78   0
  11   9  -5   94.45    9.54   0
  11  -9  -5   89.73   19.47   0
 -11  -9   5   89.04    9.02   0
 -11   9   5   72.67   15.91   0
 -11  -9   5   93.51    9.41   0
  11  -9  -5    1.69    5.98   0
  11   9  -5   83.55    9.34   0
   9   9  -5    2.20    9.73   0
  -9  -9   5    9.37    9.53   0
  -9  -9   5   13.54    9.31   0
   9   9  -5   24.61    9.83   0
   7   9  -5  185.44   10.69   0
   7   9  -5  168.54   10.61   0
  -7  -9   5  176.86   10.02   0
  -5  -9   5   20.94    9.84   0
   5   9  -5    9.07   10.15   0
   5   9  -5   25.49   10.22   0
  -3  -9   5  216.37   10.74   0
   3   9  -5  203.44   13.31   0
   3   9  -5  188.53   10.99   0
   1   9  -5   42.59   13.05   0
  -1  -9   5   37.43   10.53   0
  -1   9   5   33.30   14.46   0
   1   9  -5   53.39   12.75   0
  -1   9   5   40.94   14.00   0
  -1  -9  -5    1.02   12.93   0
  -1   9  -5    1.26   10.49   0
   1   9   5    5.35   12.56   0
   1  -9   5    3.43   10.10   0
  -1   9  -5   -2.14   10.06   0
   1   9   5    3.27   13.53   0
  -3   9  -5   97.51   12.65   0
   3  -9   5   97.05   10.03   0
  -3  -9  -5   97.89   13.35   0
   3   9   5   93.57   10.16   0
   3   9   5   96.42   12.87   0
  -5   9  -5   30.90   11.96   0
   5  -9   5   46.39   11.52   0
  -5  -9  -5   51.77   12.83   0
   5   9   5   47.32   11.77   0
   5   9   5   43.76   12.21   0
   7   9   5   73.78   10.02   0
  -7  -9  -5   97.44   10.55   0
   7  -9   5   80.63    9.46   0
   7   9   5   82.41    9.61   0
  -7   9  -5   79.17    9.80   0
   9  -9   5  158.05    9.22   0
  -9  -9  -5  169.41   10.20   0
   9   9   5  144.52    9.74   0
   9   9   5  152.78    9.42   0
  -9   9  -5  174.81    9.68   0
 -11   9  -5  317.10   10.02   0
  11   9   5  299.66    9.82   0
 -11  -9  -5  315.27   10.44   0
  11  -9   5  301.28    9.71   0
  11   9   5  298.32   11.23   0
  13   9   5  400.54   11.33   0
 -13  -9  -5  428.98   12.16   0
  13  -9   5  406.18   11.23   0
 -13   9  -5  400.86   13.92   0
  13   9   5  406.03   11.33   0
  15  -9   5    6.09   11.37   0
  15   9   5   20.61    9.76   0
  15   9   5   14.20    9.71   0
 -15   9  -5   20.77    9.95   0
 -15  -9  -5   22.09   10.38   0
  17  -9   5   22.09   10.32   0
  17   9   5   -0.60    7.94   0
 -17   9  -5   16.36   11.40   0
 -17  -9  -5   -8.89   11.81   0
  17   9   5   -6.34   10.86   0
  19   9   5   41.35   12.68   0
  19  -9   5   75.72   14.71   0
 -19  -9  -5   80.18    9.66   0
 -19   9  -5   63.07   13.56   0
  19   9   5   92.90   12.31   0
  20  10  -5  120.17    9.16   0
 -20 -10   5   83.33   13.60   0
  20 -10  -5  104.94   13.07   0
  20  10  -5   86.70   13.01   0
  20 -10  -5  115.34   13.10   0
 -20  10   5   73.81   16.08   0
  18  10  -5  -10.42   11.22   0
 -18 -10   5   18.26   11.41   0
  18  10  -5   -2.30   10.81   0
 -18  10   5    8.31   15.54   0
  18 -10  -5    3.79   10.40   0
  18 -10  -5   -0.33   10.37   0
 -16 -10   5   11.84   10.96   0
 -16  10   5   12.30   16.26   0
  16  10  -5    6.37    8.27   0
  16  10  -5    1.33   11.61   0
  16 -10  -5    7.25   12.38   0
  16 -10  -5    6.74   12.19   0
  14  10  -5  320.39   11.18   0
  14 -10  -5  353.49   17.32   0
  14 -10  -5  322.26   15.13   0
  14  10  -5  365.65   11.27   0
 -14 -10   5  343.98   11.34   0
 -14  10   5  275.07   18.15   0
 -14 -10   5  344.11   10.84   0
 -12 -10   5   11.96   10.15   0
 -12 -10   5    1.76   10.55   0
  12  10  -5   10.64   10.68   0
  12  10  -5  -14.49   10.69   0
  10  10  -5  270.40    9.74   0
 -10 -10   5  256.62    9.60   0
  10  10  -5  287.76    9.65   0
 -10 -10   5  272.50    9.28   0
   8  10  -5   -2.58    9.29   0
   8  10  -5   -3.42    9.13   0
  -8 -10   5    4.46    8.74   0
  -6 -10   5  264.95   10.18   0
   6  10  -5  275.22   10.64   0
   6  10  -5  277.06   10.59   0
  -4 -10   5  781.02   12.05   0
   4  10  -5  771.39   14.16   0
   4  10  -5  757.55   12.53   0
   2  10  -5 3306.92   19.08   0
   2  10  -5 3466.33   19.06   0
  -2 -10   5 3458.81   18.60   0
   0  10   5  146.69   13.52   0
   0  10  -5  134.29   10.33   0
   0 -10   5  154.38   10.10   0
   0  10   5  155.40   12.66   0
   0  10  -5  156.41   10.24   0
  -2  10  -5   59.91   11.66   0
   2  10   5   65.66   11.86   0
  -2  10  -5   64.25    9.94   0
   2  10   5   64.33   12.35   0
  -2 -10  -5   72.13   12.41   0
   2 -10   5   64.31   11.76   0
   4 -10   5   79.10    9.38   0
  -4  10  -5   90.68    9.84   0
  -4 -10  -5   81.80   10.37   0
   4  10   5   83.52   11.76   0
   4  10   5   90.15    9.97   0
  -6  10  -5  780.28   14.00   0
  -6 -10  -5  768.55   12.73   0
   6  10   5  790.40   13.77   0
   6 -10   5  830.88   13.51   0
   6  10   5  773.94   12.47   0
   8  10   5   43.85   10.93   0
  -8 -10  -5   45.98   11.45   0
   8  10   5   42.76    8.71   0
   8 -10   5   42.06    8.41   0
  -8  10  -5   45.76    8.91   0
  10  10   5  129.92   10.04   0
 -10 -10  -5  135.11   10.65   0
  10 -10   5  139.94   11.93   0
  10  10   5  137.22   10.62   0
 -10  10  -5  143.97   12.51   0
 -12  10  -5  540.00   12.20   0
  12  10   5  517.33   11.67   0
  12 -10   5  540.47   11.47   0
  12  10   5  551.48   11.60   0
 -12 -10  -5  550.73   12.34   0
 -14  10  -5  162.99   10.55   0
 -14 -10  -5  160.09   10.84   0
  14 -10   5  157.07    9.82   0
  14  10   5  143.78   10.21   0
  14  10   5  128.72   10.18   0
  16 -10   5    0.47   10.30   0
 -16  10  -5    6.80   13.79   0
 -16 -10  -5   -3.39   11.69   0
  16  10   5  -25.96   11.10   0
  16  10   5  -10.76   10.95   0
  18  10   5   53.37   12.85   0
 -18 -10  -5   70.88   13.96   0
  18 -10   5  106.97   15.13   0
  18  10   5   92.20   12.84   0
 -18  10  -5   76.80   16.48   0
  19 -11  -5   13.19   15.54   0
  19  11  -5   -3.04   12.33   0
  19  11  -5   -7.41   12.56   0
 -19 -11   5   20.92   12.61   0
 -19  11   5    7.23   16.91   0
  19 -11  -5    8.44   15.81   0
  17 -11  -5   22.45   14.77   0
  17  11  -5   27.57    7.84   0
 -17  11   5   13.74   16.62   0
 -17 -11   5    7.26   11.40   0
  17  11  -5   36.22   10.72   0
  17 -11  -5   18.10   16.33   0
  15  11  -5   65.83   12.06   0
  15  11  -5   72.68   11.78   0
 -15 -11   5   97.24   11.49   0
 -15 -11   5   74.38   11.94   0
 -13 -11   5  128.10   10.18   0
  13  11  -5  141.56   10.41   0
  13  11  -5  133.20   10.36   0
 -13 -11   5  134.21   10.03   0
  11  11  -5  223.82   11.03   0
  11  11  -5  232.48   11.00   0
 -11 -11   5  258.26   10.72   0
 -11 -11   5  263.80   10.64   0
  -9 -11   5   15.09   10.13   0
   9  11  -5   22.70    9.82   0
   9  11  -5   11.45   10.74   0
   7  11  -5  362.10   10.22   0
   7  11  -5  390.40   10.27   0
  -7 -11   5  366.93    9.60   0
  -5 -11   5  447.94   10.34   0
   5  11  -5  455.50   12.45   0
   5  11  -5  440.78   10.81   0
  -3 -11   5  584.65   12.45   0
   3  11  -5  536.50   13.36   0
   3  11  -5  575.07   11.19   0
   1  11  -5  144.26   11.82   0
  -1  11   5  122.99   15.75   0
  -1 -11   5  125.70    9.32   0
   1  11  -5  128.79    9.79   0
  -1  11   5  127.25   16.25   0
   1  11   5  465.94   15.51   0
  -1  11  -5  489.03   11.18   0
  -1  11  -5  504.08   11.18   0
   1 -11   5  506.62   11.07   0
   1  11   5  504.14   15.50   0
  -3  11  -5   55.91   10.80   0
  -3 -11  -5   55.70   11.13   0
   3  11   5   44.37   11.28   0
   3  11   5   52.52   10.94   0
  -3  11  -5   46.58    9.23   0
   3 -11   5   59.40   10.79   0
  -5  11  -5  618.94   12.95   0
   5 -11   5  620.48   12.57   0
  -5 -11  -5  614.66   13.41   0
   5  11   5  603.03   13.30   0
   5  11   5  597.32   12.97   0
   7 -11   5    6.19    8.01   0
   7  11   5    4.64    9.95   0
  -7 -11  -5    2.53   10.74   0
   7  11   5    8.99   10.47   0
  -7  11  -5   -6.44   10.32   0
  -9 -11  -5   40.28   13.23   0
   9  11   5   36.45   10.13   0
   9 -11   5   56.20    9.76   0
   9  11   5   39.25   12.75   0
  -9  11  -5   48.42   12.61   0
  11  11   5    3.51    9.96   0
 -11 -11  -5   15.42   10.29   0
  11 -11   5   10.77    9.21   0
  11  11   5   12.34    9.67   0
 -11  11  -5   13.81   10.04   0
  13  11   5   13.18    9.45   0
 -13 -11  -5   25.81    9.99   0
  13 -11   5   10.72    9.04   0
 -13  11  -5   10.13    9.61   0
  13  11   5   13.99    9.37   0
  15  11   5   11.58   10.76   0
 -15 -11  -5   22.83   11.48   0
  15 -11   5    1.04   10.39   0
 -15  11  -5   15.94   11.29   0
  15  11   5   17.70   10.77   0
  17  11   5   34.53   12.49   0
 -17  11  -5   50.58   15.96   0
 -17 -11  -5   36.29   13.53   0
  17 -11   5   36.15   12.07   0
  17  11   5   21.32   12.55   0
  18  12  -5   62.54   12.58   0
  18  12  -5   50.94   12.34   0
 -18 -12   5   78.42   12.68   0
  16  12  -5   65.85   12.34   0
 -16 -12   5   45.15   12.27   0
  16  12  -5   62.83   12.19   0
 -14 -12   5   85.75   11.55   0
 -14 -12   5  102.02   11.15   0
  14  12  -5  118.94   11.47   0
  14  12  -5   92.47    8.46   0
  12  12  -5   15.51    9.82   0
  12  12  -5    0.38    9.77   0
 -12 -12   5    7.39    6.68   0
  10  12  -5  348.95   11.04   0
  10  12  -5  329.21   11.34   0
 -10 -12   5  364.51   10.75   0
  -8 -12   5  136.25   10.13   0
   8  12  -5  147.49   10.85   0
   8  12  -5  153.48   10.77   0
   6  12  -5   48.98   10.60   0
   6  12  -5   47.41   10.72   0
  -6 -12   5   55.39    9.97   0
   4  12  -5    1.68    8.45   0
  -4 -12   5   -0.15    8.20   0
   4  12  -5    2.77   10.66   0
  -2 -12   5   24.26   10.13   0
   2  12  -5   40.95   10.70   0
   2  12  -5   25.74    8.66   0
   0  12  -5 1520.96   14.44   0
   0  12  -5 1556.41   15.51   0
   0  12   5 1481.67   23.35   0
   0  12   5 1517.13   22.67   0
   0 -12   5 1547.99   13.89   0
   2  12   5   15.72   10.38   0
  -2  12  -5   33.09    8.56   0
   2 -12   5   27.34    8.38   0
  -2  12  -5   25.85    8.52   0
   2  12   5   27.32   11.93   0
   4  12   5   13.24   12.84   0
  -4  12  -5    4.04   10.78   0
  -4  12  -5    4.46   10.53   0
   4 -12   5    7.72   10.38   0
  -4 -12  -5    5.82   12.61   0
   4  12   5   15.78   10.18   0
  -6  12  -5  214.26   11.26   0
   6 -12   5  227.82   12.79   0
  -6 -12  -5  216.50   13.19   0
   6  12   5  210.01   12.88   0
   6  12   5  239.46   13.40   0
  -8 -12  -5   13.74   10.10   0
   8 -12   5    2.51   11.40   0
   8  12   5    3.56    9.85   0
   8  12   5   -2.03   11.71   0
  -8  12  -5   -3.65   12.10   0
 -10 -12  -5   33.96   10.05   0
 -10  12  -5   23.35   11.77   0
  10  12   5   14.21    9.51   0
  10  12   5   19.26    9.79   0
  10 -12   5    9.77   11.10   0
 -12  12  -5  174.07   12.24   0
  12  12   5  170.98   11.57   0
  12 -12   5  163.10   11.16   0
 -12 -12  -5  138.19   14.96   0
  12  12   5  151.92   11.74   0
 -14 -12  -5   38.40   11.63   0
  14  12   5   51.54   13.23   0
 -14  12  -5   69.46   13.74   0
  14 -12   5   61.29   12.64   0
  14  12   5   64.01   11.05   0
 -16  12  -5   23.93   12.63   0
  16 -12   5    7.20   11.59   0
 -16 -12  -5    9.38   13.00   0
  16  12   5    5.34   12.27   0
  16  12   5   24.97   12.13   0
  15  13  -5  207.80   13.45   0
  15  13  -5  170.30   13.27   0
 -15 -13   5  134.25   13.24   0
  13  13  -5   20.09   11.12   0
  13  13  -5   35.71   11.19   0
 -13 -13   5    8.41   10.57   0
  11  13  -5   44.94   11.42   0
  11  13  -5   48.57   11.77   0
 -11 -13   5   23.71   10.97   0
   9  13  -5  368.91   11.12   0
   9  13  -5  400.62   11.42   0
  -9 -13   5  394.04   10.58   0
  -7 -13   5  538.35   11.37   0
   7  13  -5  506.83   12.01   0
   7  13  -5  513.04   11.74   0
   5  13  -5   15.31   10.18   0
  -5 -13   5   11.19    9.29   0
   5  13  -5   -3.47    9.85   0
   3  13  -5    9.00   12.28   0
   3  13  -5   -3.02   12.69   0
  -3 -13   5    3.10   11.89   0
   1  13  -5  227.77   11.17   0
   1  13  -5  223.28   10.95   0
  -1 -13   5  233.93   10.49   0
   1  13   5  575.32   17.29   0
  -1  13  -5  610.11   12.35   0
  -1  13  -5  600.46   12.54   0
   1  13   5  586.09   17.21   0
   1 -13   5  617.14   12.12   0
   3  13   5  217.36   13.06   0
  -3  13  -5  209.54   12.98   0
  -3  13  -5  238.09   12.98   0
   3  13   5  219.13   14.76   0
   3 -13   5  228.70   12.68   0
  -5  13  -5   17.64    9.63   0
   5  13   5   11.57   11.92   0
  -5  13  -5   -1.27    9.70   0
  -5 -13  -5    4.57   11.72   0
   5 -13   5    3.30    9.43   0
   5  13   5    4.28    9.51   0
  -7 -13  -5  683.43   14.44   0
   7 -13   5  737.23   14.06   0
  -7  13  -5  655.59   14.12   0
   7  13   5  634.80   14.70   0
   7  13   5  662.94   14.11   0
  -7  13  -5  701.93   14.58   0
   9 -13   5  164.94   11.32   0
  -9 -13  -5  188.31   11.04   0
   9  13   5  171.22   13.90   0
   9  13   5  164.04   11.50   0
  -9  13  -5  183.91   14.54   0
 -11  13  -5    6.82   13.53   0
  11  13   5   -8.52   10.88   0
 -11 -13  -5   -8.00   11.35   0
  11  13   5   -7.41   13.04   0
  11 -13   5    0.34   12.28   0
 -13 -13  -5   94.72   11.54   0
  13  13   5  126.05   14.04   0
 -13  13  -5  102.76   14.71   0
  13  13   5   93.81   11.23   0
  13 -13   5  122.26   13.18   0
  15 -13   5  278.03   15.10   0
  15  13   5  235.82   13.33   0
 -15 -13  -5  257.26   13.86   0
 -15  13  -5  260.56   16.67   0
  15  13   5  226.08   13.65   0
  14  14  -5    5.50   12.23   0
  14  14  -5  -29.60   12.47   0
  12  14  -5  113.16   12.37   0
  12  14  -5  154.32   13.56   0
 -12 -14   5  109.06    9.34   0
  10  14  -5   23.57   11.28   0
 -10 -14   5   22.73   10.56   0
  10  14  -5   19.18   10.94   0
   8  14  -5   17.46   11.58   0
  -8 -14   5   18.25   10.85   0
   8  14  -5   14.36   13.81   0
  -6 -14   5    0.42   11.96   0
   6  14  -5   -3.60    9.36   0
   6  14  -5    9.22   10.63   0
   4  14  -5  169.49   10.78   0
  -4 -14   5  175.40    9.81   0
   4  14  -5  180.39   12.32   0
   2  14  -5   32.45   10.06   0
  -2 -14   5   31.19    9.39   0
   2  14  -5   16.83   11.75   0
   0 -14   5    2.82    9.14   0
   0  14   5    4.93   15.36   0
   0  14  -5    7.00   11.58   0
   0  14  -5   -1.36    9.82   0
   0  14   5    2.22   14.99   0
  -2  14  -5   -8.80   11.73   0
  -2  14  -5    7.38   11.67   0
   2  14   5    6.09   13.00   0
   2  14   5    6.02   13.13   0
   2 -14   5    3.76   11.12   0
  -4  14  -5   39.91   11.66   0
   4 -14   5   25.12   11.15   0
   4  14   5   34.65   12.91   0
  -4  14  -5   30.90   11.71   0
   4  14   5   23.11   11.60   0
   6 -14   5   36.13   10.65   0
   6  14   5   42.98   11.30   0
   6  14   5   39.89   13.31   0
  -6  14  -5   42.97   13.78   0
  -6  14  -5   27.16   13.94   0
  -6 -14  -5   44.74   10.41   0
   8 -14   5  154.89   13.05   0
   8  14   5  124.31   13.85   0
  -8 -14  -5  135.17   13.67   0
   8  14   5  136.81   11.24   0
  -8  14  -5  134.93   14.20   0
  -8  14  -5  124.06   13.63   0
  10 -14   5   -1.14    9.37   0
 -10 -14  -5  -10.23   10.54   0
  10  14   5  -14.29   10.70   0
  10  14   5   14.76   12.39   0
 -10  14  -5    9.53   13.06   0
  12 -14   5   73.29   11.09   0
 -12 -14  -5   94.08   12.95   0
  12  14   5   85.69   12.17   0
  12  14   5   71.31   12.71   0
 -12  14  -5   61.54   15.72   0
  11  15  -5   20.02   12.16   0
  11  15  -5    8.71   12.54   0
 -11 -15   5   -8.14    8.30   0
   9  15  -5  239.40   15.46   0
  -9 -15   5  226.20   13.11   0
   9  15  -5  214.49   14.22   0
   7  15  -5  102.52   11.93   0
   7  15  -5  133.32   11.37   0
  -7 -15   5  133.46   11.02   0
  -5 -15   5   -7.25   10.66   0
   5  15  -5    2.32   11.41   0
   5  15  -5    6.41   13.32   0
   3  15  -5   47.44   13.63   0
   3  15  -5   50.70   11.55   0
  -3 -15   5   54.03   10.77   0
   1  15  -5  220.89   14.49   0
   1  15  -5  203.98   14.24   0
  -1 -15   5  200.99   13.75   0
   1  15   5   64.37   14.80   0
   1 -15   5   82.37   13.24   0
   1  15   5   71.42   18.12   0
  -1  15  -5   91.88   11.14   0
  -1  15  -5   68.40   14.39   0
   3 -15   5    6.92   10.07   0
  -3  15  -5   -1.74   13.35   0
  -3  15  -5    6.38   11.01   0
   3  15   5    3.74   14.96   0
   3  15   5   -7.20   15.04   0
  -5  15  -5   10.37   13.24   0
   5  15   5   -5.42   12.57   0
   5 -15   5    2.96   11.98   0
   5  15   5    5.87   13.01   0
  -5  15  -5    1.46   13.11   0
  -7  15  -5  322.53   14.76   0
   7 -15   5  398.83   13.22   0
   7  15   5  307.16   12.34   0
  -7  15  -5  371.53   14.94   0
   7  15   5  283.03   14.96   0
   9 -15   5   24.18   14.57   0
  -9  15  -5   29.02   14.99   0
  -9 -15  -5   17.84   14.61   0
   9  15   5   29.36   15.21   0
   9  15   5   37.34   11.93   0
  -9  15  -5   27.81   15.28   0
 -11  15  -5   40.36   14.15   0
 -11 -15  -5   34.63   11.99   0
  11  15   5   54.58   12.20   0
  11 -15   5   47.92   12.70   0
 -11  15  -5   46.59   15.06   0
  11  15   5   45.00   11.51   0
   8  16  -5   71.18   12.96   0
  -8 -16   5   73.66   11.94   0
   8  16  -5   88.06   12.39   0
   6  16  -5    9.74   15.08   0
   6  16  -5   22.36   12.66   0
  -6 -16   5    6.34   12.20   0
   4  16  -5  109.79   15.95   0
   4  16  -5  110.44   12.87   0
  -4 -16   5  111.40   12.66   0
  -2 -16   5  308.91   14.78   0
   2  16  -5  299.85   15.36   0
   2  16  -5  276.37   15.03   0
   0  16  -5   65.15   14.51   0
   0 -16   5   80.00   13.34   0
   0  16  -5   64.10   14.09   0
  -2  16  -5   19.39   15.51   0
   2  16   5   21.66   20.43   0
   2 -16   5   26.14   14.16   0
  -2  16  -5   -3.77   14.55   0
   2  16   5   19.31   17.85   0
  -4  16  -5   56.48   17.79   0
  -4  16  -5   57.03   15.89   0
   4 -16   5   58.59   10.94   0
   4  16   5   62.19   15.19   0
   4  16   5   66.47   17.19   0
  -6  16  -5   92.49   15.50   0
   6  16   5   76.73   14.81   0
  -6  16  -5   80.49   15.27   0
   6  16   5   77.02   15.29   0
   6 -16   5   93.39   12.99   0
   1  17  -5   35.97   12.00   0
  -1 -17   5   48.12   11.26   0
   1  17  -5   40.85   12.32   0
 -24   0   6  214.56   14.58   0
  24   0  -6  252.96   13.72   0
  24   0  -6  260.19   12.93   0
 -22   0   6   -2.25    8.66   0
  22   0  -6   -7.90   10.73   0
  22   0  -6   16.44   11.14   0
 -20   0   6    4.95   13.03   0
  20   0  -6   -9.73    9.35   0
  20   0  -6   16.09   10.00   0
  18   0  -6  614.17   10.07   0
 -18   0   6  607.90   11.28   0
  18   0  -6  691.00   10.96   0
 -16   0   6 1217.74   13.68   0
  16   0  -6 1205.23   12.67   0
  16   0  -6 1376.88   13.76   0
  14   0  -6  536.39   11.82   0
 -14   0   6  523.01   12.47   0
  14   0  -6  590.72   12.45   0
 -12   0   6   38.32    9.33   0
  12   0  -6   48.89    9.22   0
 -12   0   6   38.86    8.49   0
  12   0  -6   51.72    8.60   0
 -10   0   6 2872.64   18.51   0
 -10   0   6 2999.63   17.84   0
  10   0  -6 3140.65   18.95   0
  10   0  -6 2745.82   17.58   0
   8   0  -6 1392.67   14.98   0
   8   0  -6 1496.77   15.83   0
  -8   0   6 1446.93   14.75   0
  -8   0   6 1228.87   14.80   0
  -6   0   6    9.63   10.50   0
   6   0  -6    8.58   10.25   0
   6   0  -6   13.68   10.78   0
  -6   0   6    8.66    9.83   0
   4   0  -6   88.69   11.64   0
  -4   0   6   90.98   11.27   0
   4   0  -6   96.64   11.96   0
   2   0  -6   90.72   12.51   0
  -2   0   6   85.66   11.77   0
   0   0   6 4405.16   26.07   0
   0   0  -6 4423.52   26.54   0
   2   0   6  148.99   11.35   0
  -2   0  -6  137.95   12.12   0
  -4   0  -6 2766.29   19.14   0
   4   0   6 2788.56   18.84   0
  -6   0  -6 1157.28   13.66   0
   6   0   6 1083.66   11.30   0
  -8   0  -6 5210.64   21.33   0
   8   0   6 5108.18   20.91   0
  10   0   6   29.09    8.55   0
 -10   0  -6   32.59    9.04   0
 -12   0  -6  585.33    9.64   0
  12   0   6  548.13    9.31   0
 -14   0  -6  747.66   12.02   0
  14   0   6  714.90   11.39   0
 -16   0  -6  110.99    6.99   0
  16   0   6  141.33    8.62   0
 -18   0  -6   18.89   10.81   0
  18   0   6   24.40    9.54   0
 -20   0  -6   18.44   10.40   0
  20   0   6   40.37    9.52   0
  20   0   6   30.18    9.19   0
 -22   0  -6   13.52   11.45   0
  22   0   6    8.89   10.63   0
  22   0   6    3.44   10.41   0
 -25   1   6  137.06   13.85   0
 -25  -1   6  133.15   14.06   0
  25   1  -6  192.93   11.94   0
  25  -1  -6  168.56   12.14   0
  25   1  -6  213.04   12.81   0
  25  -1  -6  188.02   12.59   0
 -23  -1   6   91.10   12.23   0
  23   1  -6   97.19   10.76   0
  23  -1  -6   99.97   10.71   0
 -23   1   6   78.18    8.78   0
  23   1  -6   79.49   11.46   0
  23  -1  -6  100.47   11.36   0
  21   1  -6   -6.44    9.07   0
 -21  -1   6   11.87   10.32   0
  21  -1  -6    4.14    9.13   0
 -21   1   6    2.57   10.44   0
  21   1  -6    1.31    9.78   0
  21  -1  -6   -0.19   11.75   0
 -19  -1   6  173.58   11.59   0
  19   1  -6  162.26   10.30   0
 -19   1   6  201.79   14.00   0
  19  -1  -6  157.53   10.26   0
  19   1  -6  177.76   11.04   0
  19  -1  -6  180.52   11.02   0
 -17   1   6  159.17   10.12   0
 -17  -1   6  155.11   10.10   0
  17   1  -6  139.20    9.04   0
  17  -1  -6  132.39    9.04   0
  17  -1  -6  170.67    9.73   0
  17   1  -6  181.86    9.79   0
  15  -1  -6  427.29   11.72   0
  15   1  -6  376.47   10.93   0
 -15  -1   6  367.27   11.86   0
 -15   1   6  373.41   11.95   0
  15  -1  -6  371.28   10.74   0
  15   1  -6  409.99   11.82   0
 -13  -1   6  179.40    9.05   0
 -13  -1   6  138.74    7.20   0
 -13   1   6  167.98    9.84   0
  13   1  -6  176.90    9.25   0
  13  -1  -6  171.61    9.03   0
  13   1  -6  176.19    9.68   0
  13  -1  -6  199.03   11.51   0
  11  -1  -6   22.32    8.84   0
 -11  -1   6   36.10    8.55   0
 -11  -1   6   43.19    9.44   0
  11   1  -6   24.54    9.51   0
  11  -1  -6   26.88    9.35   0
  11   1  -6   27.80    8.87   0
 -11   1   6   36.12    8.50   0
 -11   1   6   30.61    9.62   0
  -9   1   6 6008.98   25.52   0
   9   1  -6 6199.97   24.60   0
  -9  -1   6 5586.93   23.90   0
   9  -1  -6 6335.66   26.31   0
   9   1  -6 6771.96   25.93   0
   9  -1  -6 6629.09   27.30   0
  -9  -1   6 6310.65   24.14   0
  -9   1   6 5408.54   25.57   0
   7  -1  -6  140.15   13.69   0
  -7  -1   6  118.04   11.05   0
  -7  -1   6  115.30   10.06   0
   7   1  -6  107.34    7.72   0
   7  -1  -6  113.30   10.65   0
  -7   1   6  114.19   11.16   0
   7   1  -6  136.06   11.04   0
  -7   1   6  125.33   11.98   0
  -5   1   6 5500.08   29.02   0
   5  -1  -6 5546.33   29.26   0
   5   1  -6 5040.17   25.44   0
  -5  -1   6 5705.61   26.54   0
   5  -1  -6 4905.20   28.01   0
   5   1  -6 5831.67   27.09   0
  -3   1   6  670.27   14.83   0
  -3  -1   6  684.27   14.01   0
   3  -1  -6  626.54   15.09   0
   3   1  -6  629.58   11.76   0
   1   1  -6  855.00   15.64   0
   1  -1  -6  899.46   16.48   0
  -1   1   6  808.87   16.11   0
  -1  -1   6  918.84   15.13   0
  -1  -1  -6 1148.79   16.79   0
   1   1   6 1189.66   16.40   0
  -1   1  -6 1118.60   13.81   0
   1  -1   6 1229.32   15.84   0
  -3   1  -6    2.87   10.52   0
   3   1   6    0.39    9.93   0
   3  -1   6   -2.86    9.92   0
  -3  -1  -6    4.80   10.56   0
   5  -1   6  750.05   12.12   0
  -5   1  -6  737.41   12.65   0
  -5  -1  -6  720.86   12.66   0
   5   1   6  666.19   10.00   0
   7  -1   6  558.38   10.71   0
  -7  -1  -6  554.59   11.34   0
  -7   1  -6  573.49   11.44   0
   7   1   6  528.68   10.75   0
  -9  -1  -6 1176.86   12.70   0
  -9   1  -6 1156.65   12.70   0
   9   1   6 1214.64   12.27   0
   9  -1   6 1150.49   12.21   0
 -11  -1  -6 1035.24   11.93   0
 -11   1  -6 1098.49   12.11   0
  11   1   6 1055.07   11.56   0
  11  -1   6 1088.61   11.48   0
 -13  -1  -6   49.25   10.38   0
 -13   1  -6   63.18   10.19   0
  13   1   6   60.32    9.76   0
  13  -1   6   57.75    9.58   0
 -15   1  -6  285.82   10.27   0
 -15  -1  -6  278.10   10.39   0
  15   1   6  310.38    9.61   0
  15  -1   6  262.70    9.78   0
  17   1   6   32.86   10.59   0
 -17  -1  -6   60.58   10.23   0
 -17   1  -6   47.71    7.90   0
  17   1   6   64.16   10.13   0
  17  -1   6   67.32   10.07   0
 -19   1  -6  176.72   10.87   0
  19  -1   6  164.27   10.23   0
 -19  -1  -6  136.21   11.20   0
  19   1   6  147.59    9.77   0
  19   1   6  170.42   10.36   0
  19  -1   6  141.76   10.01   0
  21   1   6  -19.80   11.09   0
 -21   1  -6   15.40   11.78   0
 -21  -1  -6    5.35   11.89   0
  21  -1   6  -11.70    7.80   0
  21   1   6    3.44    7.39   0
  21  -1   6    3.28   10.48   0
  23  -1   6   52.85   12.62   0
 -23  -1  -6   96.61    9.92   0
 -23   1  -6   76.00   13.71   0
  23   1   6   60.85   12.22   0
  23  -1   6   82.57   12.32   0
  23   1   6   92.85   12.55   0
 -24   2   6   99.53   14.28   0
 -24  -2   6  135.72   14.27   0
  24   2  -6   76.67   12.66   0
  24  -2  -6  111.89   12.40   0
  24   2  -6  164.26   13.21   0
  24  -2  -6  168.79   13.19   0
  22  -2  -6   -8.58   11.11   0
 -22  -2   6   10.82   11.93   0
 -22   2   6  -15.52   12.18   0
  22  -2  -6    7.01   10.66   0
  22   2  -6  -35.87   11.52   0
  22   2  -6   16.34   10.58   0
 -20  -2   6   94.78    7.74   0
  20  -2  -6   86.14   10.36   0
 -20   2   6   83.20   11.11   0
  20   2  -6   79.83    9.84   0
  20  -2  -6  104.52    9.58   0
  20   2  -6   90.19   10.50   0
  18  -2  -6   39.43    8.81   0
 -18   2   6   37.84    9.32   0
  18   2  -6   43.97    8.31   0
 -18  -2   6   43.04    9.35   0
  18  -2  -6   30.19    8.16   0
  18   2  -6   41.26    9.03   0
  16  -2  -6  352.19   10.73   0
  16  -2  -6  349.51   10.06   0
 -16  -2   6  326.11   11.19   0
 -16   2   6  334.25   11.49   0
  16   2  -6  345.98   10.43   0
  16   2  -6  340.56    8.34   0
  14  -2  -6  274.78   11.55   0
 -14  -2   6  261.12   11.61   0
  14  -2  -6  265.57   12.77   0
  14   2  -6  250.44   11.03   0
 -14   2   6  245.96   11.68   0
  14   2  -6  307.14   11.48   0
 -14  -2   6  271.84   10.92   0
  12  -2  -6    4.20    8.84   0
 -12  -2   6    0.43    9.09   0
 -12   2   6    0.13   11.22   0
  12   2  -6    7.55    8.46   0
  12  -2  -6    1.51    8.23   0
  12   2  -6    0.70    9.05   0
 -12  -2   6   13.70    8.28   0
 -10  -2   6  620.20   10.99   0
  10   2  -6  692.55   11.99   0
  10   2  -6  584.84   11.17   0
 -10   2   6  626.62   11.44   0
  10  -2  -6  631.15   13.52   0
 -10   2   6  545.57   12.21   0
 -10  -2   6  582.43   11.59   0
  10  -2  -6  657.41   12.39   0
  -8  -2   6 1645.04   15.27   0
   8  -2  -6 1811.29   17.96   0
  -8   2   6 1541.15   17.03   0
  -8  -2   6 1777.58   15.15   0
   8   2  -6 1901.11   16.11   0
  -8   2   6 1748.53   17.96   0
   8  -2  -6 1761.17   18.33   0
   8   2  -6 1647.03   14.98   0
   6  -2  -6 1745.76   20.21   0
   6  -2  -6 1619.19   19.95   0
  -6   2   6 1593.83   17.81   0
   6   2  -6 1596.02   15.83   0
  -6  -2   6 1531.90   15.76   0
   6   2  -6 1783.67   16.66   0
  -6  -2   6 1586.86   13.69   0
  -6   2   6 1522.22   19.38   0
   4   2  -6  245.18   11.94   0
  -4   2   6  233.04   13.84   0
   4  -2  -6  201.31   12.20   0
  -4  -2   6  229.88   11.27   0
   4   2  -6  218.43   11.49   0
   4  -2  -6  234.92   14.29   0
   2  -2  -6  253.52   13.02   0
  -2  -2   6  286.96   11.98   0
   2   2  -6  296.67   12.50   0
  -2   2   6  272.69   14.35   0
   0  -2  -6 2900.68   23.78   0
   0   2  -6 3074.34   21.26   0
   0  -2   6 2837.13   18.88   0
   0   2   6 2479.07   22.03   0
   2   2   6  586.89   13.17   0
   2  -2   6  622.49   12.85   0
  -2   2  -6  620.77   13.34   0
  -2  -2  -6  596.99   13.63   0
  -4   2  -6 1022.77   11.88   0
   4  -2   6 1103.67   13.55   0
  -4  -2  -6 1072.52   14.27   0
   4   2   6 1063.25   13.89   0
  -6  -2  -6  781.22   12.35   0
   6  -2   6  829.65   11.86   0
   6   2   6  799.60   11.84   0
  -6   2  -6  799.02   12.26   0
  -8   2  -6 3332.07   18.09   0
   8  -2   6 3401.76   17.64   0
  -8  -2  -6 3414.78   18.00   0
   8   2   6 3363.02   17.64   0
  10  -2   6    5.35    8.03   0
 -10   2  -6   19.61    8.56   0
 -10  -2  -6   25.36    8.74   0
  10   2   6   21.23    8.19   0
  12   2   6  295.02   10.68   0
 -12  -2  -6  291.96   11.33   0
 -12   2  -6  326.48   11.26   0
  12  -2   6  310.57   10.55   0
 -14   2  -6   94.26   10.03   0
  14   2   6  107.01    9.50   0
 -14  -2  -6   97.39   10.53   0
  14  -2   6  106.37    9.54   0
 -16   2  -6    9.77    8.98   0
 -16  -2  -6   17.43    9.23   0
  16   2   6   27.76    8.07   0
  16   2   6   21.23    8.67   0
  16  -2   6   -4.64    8.32   0
  18   2   6  216.55   10.62   0
  18   2   6  205.42   10.20   0
 -18  -2  -6  199.55    8.39   0
 -18   2  -6  197.17   11.21   0
  18  -2   6  201.68    7.72   0
  20   2   6  131.16   10.79   0
 -20  -2  -6   94.11    9.15   0
 -20   2  -6  117.55   11.51   0
  20  -2   6  112.50   10.65   0
  20   2   6   75.82   11.38   0
  20  -2   6  110.94   11.27   0
 -22  -2  -6  216.36   12.40   0
  22   2   6  209.90   11.62   0
  22  -2   6  254.19   11.49   0
 -22   2  -6  179.60   12.65   0
  22   2   6  212.76    8.19   0
  22  -2   6  165.64   11.45   0
  23   3  -6   49.94   11.14   0
 -23  -3   6   40.72   11.94   0
 -23   3   6   40.64   11.86   0
  23  -3  -6   60.96   10.69   0
  23   3  -6   51.44    7.43   0
  23  -3  -6   39.73   10.29   0
 -21  -3   6   43.25   10.58   0
  21   3  -6   55.91    9.95   0
 -21   3   6   60.53   10.37   0
  21  -3  -6   49.16    9.11   0
  21  -3  -6   61.44    9.67   0
  21   3  -6   41.71   10.25   0
  19  -3  -6   14.34   10.05   0
 -19   3   6    9.19   10.91   0
 -19  -3   6   13.34    7.66   0
  19   3  -6   21.97    9.57   0
  19  -3  -6   -6.62    9.35   0
  19   3  -6  -22.34   10.44   0
  17  -3  -6    0.96    8.74   0
 -17   3   6  -16.13    9.59   0
 -17  -3   6    3.90    9.21   0
  17   3  -6    0.56    8.44   0
  17  -3  -6   -5.01    8.23   0
  17   3  -6    9.05    9.09   0
  15  -3  -6  712.31   14.43   0
 -15   3   6  660.16   12.73   0
  15   3  -6  680.86   11.71   0
 -15  -3   6  670.04   12.16   0
  15  -3  -6  643.37   11.59   0
  15   3  -6  738.53   12.29   0
 -15  -3   6  716.89   11.68   0
 -13   3   6 1673.98   18.38   0
 -13  -3   6 1793.16   14.47   0
  13   3  -6 1550.04   12.09   0
 -13  -3   6 1511.67   12.50   0
  13  -3  -6 1688.89   15.41   0
  13   3  -6 1823.09   15.38   0
  13  -3  -6 1863.81   18.27   0
  11   3  -6   96.80    8.96   0
 -11  -3   6  100.26    8.84   0
 -11  -3   6  112.94    9.39   0
  11  -3  -6  100.37    8.80   0
 -11   3   6   86.17    9.72   0
  11   3  -6   97.97    9.63   0
  11  -3  -6  100.00    9.50   0
  -9  -3   6   11.08    9.30   0
  -9   3   6   -2.71   10.23   0
   9   3  -6    7.62    8.90   0
  -9   3   6    7.69    9.43   0
   9  -3  -6    5.82    8.75   0
   9   3  -6    2.11    9.57   0
  -9  -3   6    9.17    8.58   0
   9  -3  -6    3.16    9.44   0
  -7   3   6 1219.53   16.81   0
  -7  -3   6 1327.83   12.31   0
   7   3  -6 1513.24   14.59   0
   7  -3  -6 1441.22   17.63   0
  -7   3   6 1570.74   18.85   0
   7  -3  -6 1459.83   17.59   0
   7   3  -6 1729.76   15.53   0
  -7  -3   6 1595.64   14.52   0
  -5   3   6  616.01   15.55   0
   5  -3  -6  563.55   16.56   0
  -5  -3   6  640.59   12.07   0
   5   3  -6  679.89   13.17   0
   5   3  -6  602.88   12.26   0
   5  -3  -6  575.72   15.95   0
  -3   3   6   28.40   10.89   0
   3   3  -6   24.41    7.47   0
  -3  -3   6   25.12    9.76   0
   3  -3  -6   28.50   12.30   0
   3   3  -6   31.39    9.93   0
   1  -3  -6  185.60   13.87   0
  -1   3   6  182.61   12.41   0
   1   3  -6  194.91   11.30   0
  -1  -3   6  190.46   10.71   0
   1   3   6  263.62   11.28   0
  -1   3  -6  275.34   11.48   0
   1  -3   6  289.14   11.10   0
  -1  -3  -6  276.96   12.02   0
  -5   3  -6  151.11    9.91   0
  -5  -3  -6  164.93   10.05   0
   5   3   6  151.69    9.53   0
   5  -3   6  161.67    9.48   0
  -7   3  -6 1391.92   12.02   0
   7   3   6 1411.81   13.44   0
  -7  -3  -6 1441.98   13.85   0
   7  -3   6 1422.11   13.35   0
   9  -3   6  794.03    9.31   0
  -9  -3  -6  802.37   11.60   0
   9   3   6  821.51   11.13   0
  -9   3  -6  839.07   11.49   0
 -11  -3  -6  847.56   11.27   0
  11  -3   6  870.58   10.87   0
  11   3   6  827.61   10.79   0
 -11   3  -6  839.16   11.16   0
  13  -3   6  124.70    9.64   0
  13   3   6  116.77    9.71   0
 -13  -3  -6  125.76   10.81   0
 -13   3  -6  126.94   10.24   0
  15   3   6   13.08    6.36   0
 -15  -3  -6   23.75    9.51   0
  15  -3   6   15.92    8.46   0
 -15   3  -6   41.72    9.00   0
  15   3   6   22.99    8.53   0
  17  -3   6 1401.82   13.37   0
  17   3   6 1345.74   13.18   0
 -17   3  -6 1418.59   14.08   0
 -17  -3  -6 1469.07   14.49   0
  17   3   6 1272.47   11.06   0
  19  -3   6  851.17   12.11   0
  19   3   6  793.77    9.47   0
 -19   3  -6  776.37   13.07   0
 -19  -3  -6  874.24   12.77   0
  19   3   6  817.33   11.60   0
 -21   3  -6  -18.76   11.77   0
 -21  -3  -6  -15.07   11.75   0
  21  -3   6   -7.25   10.79   0
  21   3   6   12.98   10.76   0
  21   3   6   23.62   10.27   0
  21  -3   6    0.37   10.35   0
  23  -3   6  112.37   12.03   0
  23   3   6  113.72   12.70   0
 -23  -3  -6   81.70   13.84   0
 -23   3  -6  117.88   13.47   0
  23  -3   6  112.94   12.65   0
  23   3   6   86.61   12.07   0
 -24   4   6   45.09   13.43   0
 -24  -4   6   25.86    9.53   0
  24   4  -6   47.76   11.85   0
  24   4  -6   27.60   12.61   0
  24  -4  -6   26.22   11.78   0
  24  -4  -6   17.28   12.03   0
  22   4  -6   74.33   10.59   0
 -22  -4   6   46.90    8.68   0
 -22   4   6   30.63   15.05   0
  22   4  -6   47.98   11.55   0
  22  -4  -6   62.59   10.38   0
  22  -4  -6   57.85   10.77   0
 -20   4   6  400.99   12.08   0
  20   4  -6  356.29   10.54   0
  20  -4  -6  363.22   10.77   0
  20   4  -6  381.98   11.32   0
 -20  -4   6  376.64   11.75   0
  20  -4  -6  420.42   13.20   0
  18  -4  -6  102.22   10.69   0
  18   4  -6  113.72   10.50   0
 -18  -4   6   91.20   11.55   0
  18  -4  -6  105.15   10.10   0
  18   4  -6  116.28   11.10   0
 -18   4   6   89.93   11.77   0
  16  -4  -6  348.47   12.43   0
  16   4  -6  342.13   10.67   0
 -16  -4   6  278.05    7.89   0
 -16   4   6  310.30   11.02   0
 -16  -4   6  370.40   10.05   0
  16  -4  -6  338.28    9.94   0
  16   4  -6  316.39    7.59   0
  14  -4  -6 1224.94   14.42   0
 -14   4   6 1057.82   14.50   0
 -14  -4   6 1034.36   10.67   0
  14  -4  -6 1217.68   13.90   0
 -14  -4   6 1318.72   13.20   0
  14   4  -6 1343.21   13.93   0
  14   4  -6 1170.10   13.04   0
  12   4  -6    5.79    8.17   0
 -12  -4   6   -2.04    9.99   0
 -12   4   6    4.93   13.84   0
  12   4  -6   17.69    7.45   0
 -12  -4   6    9.17   10.45   0
  12  -4  -6    6.36   10.10   0
  12  -4  -6   12.27   10.96   0
 -10  -4   6  744.64    9.43   0
 -10   4   6  848.62   15.73   0
 -10  -4   6  916.97   11.59   0
  10  -4  -6  869.08   14.61   0
  10  -4  -6  873.63   13.81   0
  10   4  -6  938.14   12.37   0
  10   4  -6  853.84   11.54   0
   8   4  -6  277.76   10.63   0
   8  -4  -6  262.02   12.76   0
   8  -4  -6  256.35   12.47   0
   8   4  -6  262.43    9.97   0
  -8  -4   6  247.37   10.28   0
  -8   4   6  217.49   12.76   0
  -8  -4   6  280.16    9.67   0
  -6  -4   6  649.62   11.98   0
  -6   4   6  676.67   16.18   0
   6   4  -6  655.95   11.74   0
  -6  -4   6  697.75   11.63   0
   6  -4  -6  695.16   18.46   0
   6   4  -6  757.37   12.61   0
   6  -4  -6  667.87   17.90   0
   4  -4  -6   48.53   15.85   0
   4  -4  -6   47.72   13.54   0
   4   4  -6   50.52    9.56   0
  -4  -4   6   54.78    9.47   0
  -4   4   6   49.13   12.17   0
   4   4  -6   52.12   10.25   0
  -2  -4   6  182.93   10.14   0
   2   4  -6  182.57   10.67   0
  -2   4   6  155.90   12.07   0
   2  -4  -6  174.95   15.09   0
   0   4   6   65.89   10.40   0
   0  -4   6   75.78    9.55   0
   0   4  -6   70.72   10.20   0
   0  -4  -6   81.21   12.42   0
  -2   4  -6  641.74   12.57   0
  -2  -4  -6  665.46   13.43   0
   2  -4   6  656.95   11.96   0
   2   4   6  629.47   12.75   0
  -4   4  -6  693.73   11.95   0
  -4  -4  -6  717.50   12.58   0
   4  -4   6  705.60   11.65   0
   4   4   6  697.99   12.13   0
   6   4   6  202.97   11.19   0
  -6  -4  -6  199.18   10.10   0
   6  -4   6  201.60    9.32   0
  -6   4  -6  200.38    9.75   0
   8  -4   6  712.76   10.81   0
  -8  -4  -6  693.86   11.38   0
   8   4   6  676.39   10.74   0
  -8   4  -6  696.05   11.00   0
  10  -4   6  199.82    8.56   0
 -10  -4  -6  188.05    9.47   0
 -10   4  -6  187.09    9.11   0
  10   4   6  202.40    8.77   0
  12   4   6   -5.01    9.86   0
  12  -4   6   13.53    9.21   0
 -12  -4  -6   -5.41   10.51   0
  12   4   6    6.86    6.72   0
 -12   4  -6   11.80    9.80   0
  14  -4   6   17.22    8.61   0
  14   4   6   12.53    9.10   0
 -14  -4  -6   21.31    9.80   0
 -14   4  -6   26.37    9.28   0
  14   4   6   19.59    8.70   0
  16  -4   6   36.17    7.11   0
  16   4   6   43.56    9.69   0
 -16  -4  -6   28.11    6.41   0
 -16   4  -6   29.37    8.68   0
  16   4   6   28.31    9.15   0
  18  -4   6   78.44    9.68   0
 -18  -4  -6   95.74   10.88   0
 -18   4  -6   91.60   10.44   0
  18   4   6   94.26    6.96   0
  18   4   6   88.40    7.21   0
  20  -4   6   -2.51   10.57   0
 -20   4  -6   -1.65   11.83   0
 -20  -4  -6   21.92   11.93   0
  20   4   6   17.11   11.18   0
  20   4   6  -12.38   10.60   0
  22  -4   6   17.56   11.94   0
 -22   4  -6  -11.77   13.61   0
  22   4   6   18.41   12.61   0
 -22  -4  -6   13.08   13.59   0
  22  -4   6   13.25   12.33   0
  22   4   6   38.50   11.99   0
 -23   5   6  -13.43   13.47   0
 -23  -5   6   18.41   13.79   0
  23   5  -6  -31.76   12.29   0
  23   5  -6   17.91    9.06   0
  23  -5  -6    0.53   11.67   0
  23  -5  -6   -9.01   12.13   0
 -21   5   6   47.60   12.42   0
 -21  -5   6   70.48   12.15   0
  21  -5  -6   70.01   13.14   0
  21   5  -6   77.37   11.75   0
  21  -5  -6   73.01   13.35   0
  21   5  -6   77.19   11.01   0
 -19  -5   6  517.49   11.99   0
  19   5  -6  462.48   11.07   0
 -19   5   6  510.89   14.81   0
  19   5  -6  546.60   11.91   0
  19  -5  -6  492.53   11.70   0
  19  -5  -6  572.21   13.85   0
  17   5  -6  130.48   11.54   0
  17   5  -6  121.87   10.82   0
 -17   5   6  101.20   11.74   0
  17  -5  -6  124.26   11.12   0
 -17  -5   6  130.40   11.43   0
  17  -5  -6  121.11   10.74   0
  15   5  -6   54.73    9.97   0
  15  -5  -6   54.80    9.59   0
 -15  -5   6   54.21    9.87   0
 -15   5   6   64.24    9.99   0
  15   5  -6   62.82    9.49   0
 -15  -5   6   63.27    9.50   0
  15  -5  -6   51.20    8.95   0
 -13  -5   6   66.22   10.67   0
  13   5  -6   86.53   10.80   0
  13   5  -6   74.99   10.20   0
 -13   5   6   59.84   13.27   0
  13  -5  -6   76.97   11.74   0
  13  -5  -6   75.10   12.69   0
 -13  -5   6   70.71   10.15   0
 -11  -5   6  431.45   11.74   0
 -11   5   6  381.59   14.27   0
  11   5  -6  398.33   11.88   0
 -11  -5   6  369.01   10.00   0
  11  -5  -6  420.40   14.34   0
  11   5  -6  462.19   11.44   0
  11  -5  -6  390.75   12.05   0
   9  -5  -6  120.37   10.93   0
  -9   5   6  111.93   13.27   0
   9  -5  -6  118.99   11.33   0
   9   5  -6  135.41    9.56   0
  -9  -5   6  116.82    8.70   0
   9   5  -6  118.04    9.13   0
  -9  -5   6  104.22    6.88   0
   7  -5  -6  178.93   15.21   0
   7   5  -6  172.58    9.60   0
   7   5  -6  194.80   10.11   0
  -7  -5   6  175.55    9.09   0
   7  -5  -6  179.36   15.18   0
  -7  -5   6  179.26    9.72   0
   5   5  -6 1534.47   14.57   0
   5  -5  -6 1574.70   39.55   0
  -5  -5   6 1613.63   14.24   0
   5   5  -6 1568.65   12.91   0
   3   5  -6   72.59    9.22   0
   3  -5  -6   65.26   23.96   0
  -3  -5   6   88.34    9.07   0
   3   5  -6   76.91    9.74   0
  -1  -5   6  245.47    9.89   0
  -1   5   6  230.40   12.13   0
   1  -5  -6  243.72   15.27   0
   1   5  -6  249.80   10.41   0
  -1   5  -6  369.97   10.71   0
   1  -5   6  395.21   10.53   0
  -1  -5  -6  369.69   12.07   0
   1   5   6  374.60   12.32   0
   3  -5   6  150.05    9.45   0
  -3   5  -6  157.11    9.91   0
  -3  -5  -6  164.84   12.33   0
   3   5   6  134.49    9.37   0
  -5   5  -6 2300.41   16.16   0
   5  -5   6 2372.49   15.99   0
  -5  -5  -6 2359.52   17.35   0
   5   5   6 2290.16   16.76   0
   7  -5   6  326.38    9.35   0
  -7  -5  -6  323.25   10.31   0
   7   5   6  296.93    9.49   0
  -7   5  -6  319.52    9.74   0
   9  -5   6   46.78    8.11   0
  -9  -5  -6   41.24    9.01   0
   9   5   6   65.83    8.18   0
  -9   5  -6   50.30    8.37   0
   9   5   6   45.91    8.40   0
 -11   5  -6  104.14   10.21   0
 -11  -5  -6  116.49    7.94   0
  11   5   6  114.25    9.80   0
  11  -5   6  115.41    9.79   0
  11   5   6  124.60   10.20   0
  13  -5   6  107.72    9.18   0
 -13  -5  -6  113.16   10.25   0
 -13   5  -6   95.27    9.68   0
  13   5   6  101.78    9.63   0
  13   5   6   94.38    9.23   0
  15  -5   6   61.28    8.32   0
  15   5   6   73.07    8.78   0
 -15  -5  -6   67.10    9.47   0
 -15   5  -6   81.88    8.90   0
  15   5   6   60.81    8.37   0
  17  -5   6   32.71    9.74   0
 -17  -5  -6   49.71    7.83   0
 -17   5  -6   71.83   10.38   0
  17   5   6   63.05   10.07   0
  17   5   6   45.97    7.07   0
  19  -5   6   80.17   10.97   0
  19   5   6   88.30   11.13   0
 -19  -5  -6   69.63   12.82   0
 -19   5  -6   83.58   12.17   0
  19   5   6   87.38   11.51   0
  21   5   6    5.53   10.55   0
  21  -5   6   -1.58   10.14   0
 -21  -5  -6    4.66   11.32   0
 -21   5  -6   -4.84   11.43   0
  21   5   6    4.18   10.14   0
  22   6  -6    5.59   11.39   0
  22   6  -6  -13.76   10.99   0
 -22  -6   6    1.42   12.62   0
  22  -6  -6   -4.94   13.19   0
  22  -6  -6   14.52    9.93   0
 -22   6   6   -2.90   11.26   0
 -20  -6   6  158.81   12.77   0
 -20   6   6  159.36   15.49   0
  20   6  -6  201.23   11.51   0
  20   6  -6  173.20    8.80   0
  20  -6  -6  185.46   13.87   0
  20  -6  -6  173.95   11.56   0
  18   6  -6  577.63    9.56   0
 -18  -6   6  496.84    9.05   0
 -18   6   6  483.32   12.57   0
  18   6  -6  529.89   11.40   0
  18  -6  -6  552.05   13.85   0
  18  -6  -6  574.45   12.03   0
 -16  -6   6    3.41    9.07   0
 -16   6   6   12.68   11.02   0
  16   6  -6    2.78    9.89   0
  16   6  -6   -7.74    9.09   0
  16  -6  -6    7.57    7.96   0
 -16  -6   6   -3.90    9.75   0
  16  -6  -6    1.18    8.36   0
  14   6  -6  150.94    7.71   0
 -14  -6   6  160.95    9.71   0
 -14   6   6  126.22   12.48   0
 -14  -6   6  141.21   10.11   0
  14   6  -6  135.14    9.97   0
  14  -6  -6  118.00    9.38   0
  14  -6  -6  119.74    9.72   0
 -12   6   6  426.19   15.26   0
 -12  -6   6  499.94   11.18   0
 -12  -6   6  450.70    8.96   0
  12   6  -6  484.55   11.43   0
  12   6  -6  512.50   11.80   0
  12  -6  -6  472.90   14.05   0
  12  -6  -6  489.57   14.39   0
 -10  -6   6 1975.58   13.29   0
  10  -6  -6 2109.92   22.80   0
 -10  -6   6 2230.05   15.49   0
 -10   6   6 1942.09   24.72   0
  10   6  -6 2185.40   15.93   0
  10   6  -6 2437.77   16.56   0
  10  -6  -6 2198.08   22.91   0
   8  -6  -6   41.77   13.46   0
  -8  -6   6   37.93    8.77   0
   8   6  -6   42.30    8.76   0
   8   6  -6   52.47    9.54   0
  -8  -6   6   52.05    8.37   0
   8  -6  -6   45.46   13.22   0
   6   6  -6    8.21    8.57   0
   6   6  -6    3.29    8.97   0
  -6  -6   6    7.31    8.43   0
   4   6  -6  254.06    9.67   0
   4   6  -6  265.55    7.87   0
  -4  -6   6  261.98    9.61   0
  -2   6   6 1502.12   35.69   0
  -2  -6   6 1740.93   14.65   0
   2   6  -6 1571.73   14.16   0
   2   6  -6 1771.01   15.05   0
   0  -6   6  461.70   10.58   0
   0   6   6  450.80   14.33   0
   0  -6  -6  464.28   16.74   0
   0   6  -6  475.06   10.95   0
   0   6   6  430.29   12.57   0
  -2   6  -6  178.42    9.54   0
  -2  -6  -6  177.81   10.74   0
   2   6   6  174.47   10.09   0
   2  -6   6  182.50   11.12   0
   2   6   6  179.53   11.13   0
  -4   6  -6 2647.20   17.00   0
  -4  -6  -6 2755.61   20.50   0
   4   6   6 2541.57   18.55   0
   4  -6   6 2663.38   16.86   0
   4   6   6 2382.42   17.89   0
   6   6   6 3909.65   19.94   0
   6  -6   6 3977.75   19.22   0
  -6   6  -6 3888.68   19.40   0
  -6  -6  -6 4107.08   20.82   0
   6   6   6 3943.99   19.89   0
   8   6   6  395.33    9.96   0
  -8   6  -6  416.89    9.91   0
   8  -6   6  435.23    9.64   0
   8   6   6  447.01    9.79   0
  -8  -6  -6  443.93   10.63   0
  10   6   6   68.48   10.06   0
 -10  -6  -6   79.56   10.66   0
  10   6   6   77.35    9.70   0
 -10   6  -6   81.06    9.98   0
  10  -6   6   78.82    9.62   0
 -12  -6  -6  389.05   11.12   0
 -12   6  -6  379.49   10.68   0
  12   6   6  349.57    7.74   0
  12  -6   6  406.52   10.20   0
  12   6   6  368.58   10.47   0
  14   6   6  735.91    9.05   0
  14  -6   6  828.14   11.03   0
 -14  -6  -6  815.84   11.75   0
 -14   6  -6  809.11   11.50   0
  14   6   6  740.84    8.68   0
  16   6   6  113.19   10.20   0
 -16   6  -6   73.90   10.45   0
 -16  -6  -6  101.03   11.09   0
  16   6   6   99.81   10.05   0
  16  -6   6   85.84    9.81   0
  18   6   6    5.40    9.51   0
 -18  -6  -6   -1.15    7.22   0
 -18   6  -6    9.44   11.86   0
  18   6   6    6.85    9.10   0
  18  -6   6    2.72    9.05   0
 -20  -6  -6  183.31   12.11   0
  20   6   6  138.44   11.48   0
 -20   6  -6  184.63   12.10   0
  20   6   6  107.55   11.23   0
  20  -6   6  165.55   10.91   0
  22  -6   6  336.17   13.29   0
 -22  -6  -6  254.78   14.28   0
 -22   6  -6  286.18   14.55   0
  22   6   6  333.20   13.12   0
  22   6   6  241.82   13.23   0
  22  -6   6  282.77   13.02   0
 -23   7   6   53.63   13.37   0
  23   7  -6  103.24   12.21   0
 -23  -7   6   87.91    9.58   0
  23   7  -6   98.57   12.71   0
  23  -7  -6   98.30   11.32   0
  23  -7  -6  101.89   11.91   0
  21   7  -6   40.45   10.76   0
 -21  -7   6   34.67   11.59   0
  21   7  -6   33.96   11.31   0
 -21   7   6   38.31   14.04   0
  21  -7  -6   40.05   10.08   0
  21  -7  -6   24.99   12.71   0
  19   7  -6    6.16   11.08   0
  19   7  -6   15.17   10.40   0
  19  -7  -6    8.80   10.84   0
 -19   7   6    7.31   14.13   0
 -19  -7   6    3.42   11.19   0
  19  -7  -6    3.59   10.63   0
  17   7  -6   86.19   10.39   0
 -17  -7   6  100.75   10.84   0
  17   7  -6  125.89   10.83   0
 -17   7   6   90.50   13.15   0
  17  -7  -6  102.79   11.78   0
  17  -7  -6  112.29   12.10   0
  15   7  -6  329.79   10.84   0
 -15  -7   6  348.52   10.02   0
  15   7  -6  363.99   10.25   0
 -15   7   6  265.86   10.55   0
  15  -7  -6  337.60   11.64   0
  15  -7  -6  325.85   11.83   0
 -15  -7   6  354.13    9.68   0
  13   7  -6   63.88    9.49   0
  13   7  -6   39.48    7.18   0
 -13  -7   6   32.05    7.04   0
 -13   7   6   38.48   12.08   0
  13  -7  -6   46.69   12.87   0
 -13  -7   6   50.28    9.16   0
  13  -7  -6   48.28   10.88   0
 -11  -7   6  863.07   12.42   0
 -11   7   6  750.90   18.95   0
 -11  -7   6  909.96   12.03   0
  11   7  -6  876.90   12.36   0
  11   7  -6  917.06   12.76   0
  11  -7  -6  856.68   18.56   0
  11  -7  -6  866.61   18.47   0
   9  -7  -6  139.48   19.72   0
  -9  -7   6  124.78   10.87   0
   9   7  -6  150.70   11.16   0
  -9  -7   6  144.04   10.26   0
   9   7  -6  130.57   10.85   0
   9  -7  -6  137.53   18.45   0
  -7  -7   6  340.46    9.46   0
   7   7  -6  325.02    9.84   0
   7   7  -6  344.45   10.04   0
   5   7  -6    6.44    8.40   0
  -5  -7   6   -0.02    8.26   0
   5   7  -6    1.28    8.83   0
  -3  -7   6  549.09   10.65   0
   3   7  -6  534.98   10.85   0
   3   7  -6  524.03   10.60   0
  -1   7   6    0.80    9.79   0
  -1  -7   6    5.84    8.32   0
   1   7  -6    2.85    8.62   0
   1  -7  -6   -0.80   15.11   0
  -1   7   6    3.22   11.22   0
   1   7  -6   -2.72    8.19   0
   1  -7   6  295.64    9.64   0
  -1  -7  -6  293.09   13.00   0
  -1   7  -6  305.23    9.82   0
   1   7   6  273.48   11.25   0
   1   7   6  283.61   11.93   0
  -3   7  -6  143.92    9.09   0
   3   7   6  137.47    9.40   0
  -3  -7  -6  143.65   11.88   0
   3  -7   6  145.85   10.57   0
   3   7   6  145.99   10.59   0
   5  -7   6  148.95    8.75   0
  -5   7  -6  163.93    8.93   0
   5   7   6  158.18    9.21   0
  -5  -7  -6  170.37    9.82   0
   5   7   6  152.61    8.82   0
  -7  -7  -6 1196.38   14.82   0
   7   7   6 1240.90   14.26   0
   7   7   6 1204.32   13.77   0
   7  -7   6 1271.04   13.74   0
  -7   7  -6 1200.94   13.92   0
  -9  -7  -6  401.89   11.71   0
   9  -7   6  375.01   12.57   0
   9   7   6  355.23   10.96   0
   9   7   6  353.39   10.66   0
  -9   7  -6  347.93   11.03   0
 -11   7  -6   42.34    9.38   0
  11  -7   6   48.22   10.74   0
 -11  -7  -6   32.87   10.13   0
  11   7   6   39.61    9.23   0
  11   7   6   31.74    8.96   0
  13   7   6   23.33    8.37   0
 -13  -7  -6   13.33    9.23   0
 -13   7  -6    7.07    8.68   0
  13   7   6    3.22    8.23   0
  13  -7   6    7.79    8.21   0
  15   7   6   12.37    9.92   0
  15  -7   6    6.60    9.67   0
  15   7   6   -7.39    9.94   0
 -15  -7  -6    9.58   10.68   0
 -15   7  -6   17.02   10.16   0
 -17  -7  -6  133.18   10.71   0
  17  -7   6  133.80    9.57   0
 -17   7  -6  133.37   10.30   0
  17   7   6  111.05    9.69   0
  17   7   6  147.22    9.78   0
  19   7   6  -28.03   10.81   0
 -19  -7  -6  -12.31   11.73   0
 -19   7  -6   22.59   13.72   0
  19  -7   6   -0.53   10.35   0
  19   7   6    8.45   10.50   0
  21  -7   6  -10.18   11.75   0
 -21  -7  -6   24.70   13.18   0
 -21   7  -6  -11.48   13.18   0
  21   7   6  -11.36   12.12   0
  21   7   6    6.40   12.09   0
  22  -8  -6   47.69   13.93   0
  22   8  -6   36.30   12.72   0
  22   8  -6   50.07   12.31   0
  22  -8  -6   60.98   12.74   0
 -22  -8   6   23.36   13.33   0
 -22   8   6   37.46   13.07   0
 -20  -8   6  164.57   12.43   0
  20  -8  -6  197.08   13.51   0
 -20   8   6  174.58   12.31   0
  20   8  -6  200.74   11.48   0
  20   8  -6  211.61   12.08   0
  20  -8  -6  220.92   11.72   0
  18   8  -6  117.28   10.89   0
 -18   8   6   92.00   13.42   0
  18   8  -6  113.63    7.53   0
 -18  -8   6   90.64   10.53   0
  18  -8  -6   95.06   10.32   0
  18  -8  -6   87.31   12.22   0
  16  -8  -6   23.72   11.33   0
 -16  -8   6   15.58   10.54   0
 -16   8   6   30.08   12.65   0
  16   8  -6   39.13   10.49   0
  16  -8  -6   31.37   11.13   0
 -16  -8   6   28.49    9.91   0
  16   8  -6   28.06   10.18   0
  14  -8  -6    3.13   12.49   0
 -14   8   6    0.11   13.08   0
 -14  -8   6   -1.45    8.91   0
  14   8  -6   -7.44    9.83   0
  14   8  -6   10.17    8.86   0
  14  -8  -6    5.76   11.10   0
 -14  -8   6   17.74    9.34   0
 -12   8   6  828.68   19.63   0
  12  -8  -6  975.21   19.79   0
 -12  -8   6  959.73   11.92   0
  12   8  -6 1078.92   12.30   0
  12   8  -6 1007.82   12.01   0
 -12  -8   6 1054.41   11.64   0
  12  -8  -6 1001.50   18.89   0
  10   8  -6 1278.37   13.41   0
 -10  -8   6 1127.34   12.77   0
  10   8  -6 1188.28   13.18   0
 -10  -8   6 1206.35   12.77   0
  -8  -8   6  213.45   10.22   0
   8   8  -6  226.09   10.98   0
   8   8  -6  193.66   10.74   0
   6   8  -6  190.02    8.38   0
   6   8  -6  186.00   11.19   0
  -6  -8   6  203.14   10.62   0
  -4  -8   6 1483.26   13.09   0
   4   8  -6 1364.74   13.32   0
   4   8  -6 1451.60   13.30   0
  -2  -8   6 1005.47   11.93   0
   2   8  -6 1004.25   12.15   0
   2   8  -6  939.81   11.97   0
   0   8  -6  125.47    8.56   0
   0  -8  -6  130.69   13.22   0
   0  -8   6  147.23    8.71   0
   0   8   6  129.44   11.59   0
   0   8   6  131.86   10.62   0
   0   8  -6  143.15    8.91   0
  -2  -8  -6    8.06   10.74   0
   2   8   6    2.54   10.12   0
   2   8   6   -0.62    9.66   0
  -2   8  -6   -2.12   10.02   0
   2  -8   6    5.48    8.04   0
  -4   8  -6 1143.95   13.87   0
   4   8   6 1059.57   14.79   0
   4   8   6 1156.73   15.76   0
  -4  -8  -6 1146.63   15.48   0
   4  -8   6 1134.50   12.29   0
  -6   8  -6  376.58   11.18   0
  -6  -8  -6  363.35   12.07   0
   6   8   6  359.64   12.99   0
   6  -8   6  381.41   10.98   0
   6   8   6  369.79   11.39   0
   8   8   6   93.77   10.06   0
  -8  -8  -6   97.31   10.65   0
   8  -8   6   98.28   11.47   0
   8   8   6   88.76    9.59   0
  -8   8  -6   95.03   10.03   0
  10   8   6   -5.20    9.18   0
 -10   8  -6    4.71    9.10   0
 -10  -8  -6   -3.51    9.71   0
  10  -8   6    0.98   10.55   0
  10   8   6   -3.96    8.83   0
  12  -8   6 2028.06   14.71   0
 -12  -8  -6 1940.04   14.82   0
  12   8   6 1951.08   13.80   0
 -12   8  -6 2020.56   14.99   0
  12   8   6 1892.33   14.21   0
 -14  -8  -6  309.03    8.87   0
  14  -8   6  299.76   12.67   0
 -14   8  -6  317.07   11.30   0
  14   8   6  307.80   10.84   0
  14   8   6  298.84   10.85   0
  16  -8   6   15.27    9.14   0
 -16  -8  -6   23.89   10.21   0
 -16   8  -6   19.94    9.63   0
  16   8   6    7.31    9.36   0
  16   8   6    5.69    9.39   0
 -18   8  -6    4.08   11.27   0
  18   8   6   14.20   10.71   0
  18  -8   6   13.56   10.30   0
 -18  -8  -6   15.03   11.67   0
  18   8   6  -19.36   10.88   0
  20  -8   6  114.68   12.46   0
 -20  -8  -6   80.68   13.86   0
  20   8   6   94.18   12.69   0
 -20   8  -6  112.06   13.55   0
  20   8   6   99.47   12.64   0
  21  -9  -6  288.26   14.19   0
 -21   9   6  219.38   16.64   0
  21  -9  -6  264.96   14.24   0
  21   9  -6  284.84   13.16   0
  21   9  -6  286.05   13.54   0
 -21  -9   6  188.36   14.30   0
 -19  -9   6  282.25   12.60   0
 -19   9   6  238.84   15.13   0
  19  -9  -6  314.65   12.77   0
  19   9  -6  324.08   12.38   0
  19   9  -6  292.78   11.93   0
  19  -9  -6  325.46   12.65   0
  17   9  -6  -16.18   10.65   0
  17   9  -6   -1.43   10.90   0
 -17  -9   6   10.53   10.99   0
  17  -9  -6   -4.45   11.46   0
 -17   9   6   -9.36   13.48   0
  17  -9  -6   -5.25   10.20   0
  15  -9  -6   -5.71   11.23   0
 -15  -9   6   14.85   10.37   0
  15  -9  -6    3.08   10.62   0
 -15   9   6    3.32   15.70   0
 -15  -9   6   -1.39    9.73   0
  15   9  -6    1.38   10.16   0
  15   9  -6    2.17   10.41   0
 -13   9   6  187.03   17.29   0
 -13  -9   6  220.83   11.38   0
  13  -9  -6  247.56   18.67   0
  13   9  -6  276.06   11.51   0
  13   9  -6  222.19   11.39   0
  13  -9  -6  215.10   14.85   0
 -13  -9   6  268.69   11.00   0
 -11  -9   6   51.19    9.03   0
  11   9  -6   65.62    9.35   0
  11   9  -6   82.32    9.18   0
 -11  -9   6   63.34    8.79   0
   9   9  -6  118.51    9.96   0
  -9  -9   6  115.09    9.41   0
   9   9  -6  129.10    9.92   0
   7   9  -6  338.47   11.13   0
  -7  -9   6  329.13   10.56   0
   7   9  -6  326.44   11.00   0
  -5  -9   6  917.15   12.45   0
   5   9  -6  931.00   12.85   0
   5   9  -6  861.97   12.80   0
   3   9  -6   83.02   10.43   0
  -3  -9   6   97.57   10.17   0
   3   9  -6   94.29   10.48   0
  -1   9   6  116.04   15.81   0
  -1  -9   6  125.27   10.38   0
   1   9  -6  140.76   10.72   0
   1   9  -6  115.22   10.44   0
  -1   9   6  106.54   14.99   0
  -1   9  -6  236.82   10.56   0
  -1  -9  -6  247.72   15.80   0
   1   9   6  245.53   14.40   0
  -1   9  -6  253.24   10.93   0
   1  -9   6  245.47   10.72   0
   1   9   6  242.84   15.36   0
  -3   9  -6  693.06   12.26   0
   3  -9   6  666.76   11.93   0
  -3  -9  -6  672.75   15.62   0
   3   9   6  625.44   14.88   0
   3   9   6  679.87   14.71   0
  -5  -9  -6   -6.06   12.51   0
   5  -9   6   -7.41   11.26   0
   5   9   6    6.84   11.78   0
   5   9   6   -1.75   11.27   0
  -5   9  -6    9.24    9.56   0
  -7  -9  -6   29.85    9.99   0
  -7   9  -6   13.24    9.45   0
   7  -9   6   18.75    9.03   0
   7   9   6   12.08    9.40   0
   7   9   6    5.29   11.22   0
  -9  -9  -6    5.44    9.43   0
   9   9   6   22.90    8.75   0
   9  -9   6   10.81    8.29   0
  -9   9  -6   -5.92    8.86   0
   9   9   6  -10.40   10.47   0
 -11   9  -6  275.47    9.74   0
 -11  -9  -6  270.28   12.05   0
  11  -9   6  272.46    9.28   0
  11   9   6  246.91    9.48   0
  11   9   6  258.64    9.15   0
 -13  -9  -6   71.67   11.04   0
  13   9   6   70.12   10.14   0
  13  -9   6   75.39   11.97   0
  13   9   6   62.49   10.19   0
 -13   9  -6   87.75   10.36   0
 -15   9  -6   14.37    9.67   0
 -15  -9  -6   13.67   10.07   0
  15  -9   6  -10.84   11.12   0
  15   9   6   10.74    9.34   0
  15   9   6    8.31    9.38   0
 -17  -9  -6    8.65   11.64   0
  17   9   6  -10.77   10.84   0
  17  -9   6    0.10   10.26   0
 -17   9  -6   17.91   11.09   0
  17   9   6   -2.53   10.71   0
 -19  -9  -6   10.66   13.37   0
  19   9   6   13.38   12.31   0
 -19   9  -6    0.14   15.80   0
  19  -9   6    8.61   11.67   0
  19   9   6   -4.66    8.67   0
 -20 -10   6   46.96   12.79   0
 -20  10   6   30.75   14.98   0
  20 -10  -6   28.93   12.46   0
  20  10  -6   34.91   12.61   0
  20 -10  -6   21.82   14.43   0
  20  10  -6    8.66    8.79   0
 -18  10   6   -0.70   15.32   0
  18 -10  -6   -5.64   12.12   0
  18  10  -6   17.89   11.20   0
  18 -10  -6    0.22   12.02   0
  18  10  -6    6.55   10.74   0
 -18 -10   6    7.22   11.34   0
 -16 -10   6  167.54   12.39   0
 -16  10   6  143.05   18.76   0
 -16 -10   6  187.23    8.70   0
  16  10  -6  203.48   12.40   0
  16 -10  -6  192.66   15.36   0
  16 -10  -6  185.74   15.44   0
  16  10  -6  219.20   12.12   0
 -14 -10   6   28.64   10.20   0
  14  10  -6   32.42   10.15   0
  14  10  -6    4.42   10.28   0
 -14 -10   6   18.60    9.66   0
  12  10  -6  302.95   11.53   0
  12  10  -6  306.63   11.43   0
 -12 -10   6  265.11   11.27   0
 -12 -10   6  284.73   10.81   0
  10  10  -6  -13.64    8.86   0
  10  10  -6   15.47    8.63   0
 -10 -10   6   21.35    8.26   0
   8  10  -6   47.31    9.15   0
   8  10  -6   32.37    9.24   0
  -8 -10   6   33.41    8.61   0
   6  10  -6  236.10   10.38   0
   6  10  -6  231.62   12.52   0
  -6 -10   6  243.44    9.99   0
   4  10  -6  427.33   11.25   0
   4  10  -6  440.33   11.21   0
  -4 -10   6  453.95   10.91   0
  -2 -10   6   37.94    9.59   0
   2  10  -6   54.53   12.20   0
   2  10  -6   50.52    9.95   0
   0  10   6  404.21   16.51   0
   0  10  -6  414.64   11.20   0
   0 -10   6  435.30   11.03   0
   0  10  -6  434.53   11.22   0
   0  10   6  416.99   15.76   0
  -2 -10  -6  505.63   14.75   0
  -2  10  -6  545.22   11.65   0
   2 -10   6  532.47   11.19   0
   2  10   6  537.10   14.32   0
   2  10   6  520.57   14.71   0
  -2  10  -6  487.18   11.25   0
   4 -10   6  814.88   11.99   0
  -4 -10  -6  797.32   13.37   0
  -4  10  -6  834.95   12.41   0
   4  10   6  768.73   13.18   0
   4  10   6  822.32   14.70   0
  -6  10  -6   38.21   11.13   0
   6  10   6   41.00   11.16   0
  -6 -10  -6   50.58    9.72   0
   6  10   6   32.96    9.09   0
   6 -10   6   23.45   10.67   0
   8 -10   6   44.50    8.27   0
  -8 -10  -6   52.44   11.27   0
   8  10   6   45.47    8.74   0
   8  10   6   46.06   10.29   0
  -8  10  -6   43.88   10.50   0
 -10 -10  -6  332.05   12.22   0
  10  10   6  337.38   11.41   0
  10 -10   6 2062.87   19.17   0
  10  10   6  344.38   11.31   0
 -10  10  -6  359.20   13.74   0
 -12 -10  -6   86.70   10.89   0
  12 -10   6   88.42   11.76   0
 -12  10  -6   81.94   12.42   0
  12  10   6   93.51    9.85   0
  12  10   6   66.68   10.29   0
 -14 -10  -6    6.34   10.18   0
  14  10   6   -0.91    9.43   0
  14 -10   6   -4.67   10.95   0
 -14  10  -6   21.78    9.70   0
  14  10   6   17.80    9.38   0
  16 -10   6  206.43   13.52   0
  16  10   6  194.22   11.64   0
 -16 -10  -6  228.88    9.10   0
 -16  10  -6  213.42   12.13   0
  16  10   6  208.33   11.59   0
  18  10   6   14.20    8.64   0
 -18 -10  -6  -13.05   13.44   0
  18 -10   6   22.06   14.28   0
 -18  10  -6    7.25   12.72   0
  18  10   6   -1.20   12.14   0
 -19  11   6    3.46   18.50   0
  19 -11  -6    9.22   15.59   0
  19  11  -6   25.46   12.29   0
  19 -11  -6   12.48   15.83   0
  19  11  -6   -3.50   12.21   0
 -19 -11   6   11.56   12.45   0
  17  11  -6   16.34   11.47   0
  17  11  -6   60.04   11.15   0
  17 -11  -6   44.48   22.42   0
 -17 -11   6   38.57   11.23   0
  15  11  -6  834.37   13.95   0
 -15 -11   6  799.29   13.74   0
  15  11  -6  858.43   14.11   0
 -15 -11   6  880.82   13.30   0
  13  11  -6  184.76   10.48   0
 -13 -11   6  165.40   10.08   0
 -13 -11   6  163.75   10.28   0
  13  11  -6  161.01   10.54   0
 -11 -11   6  178.72   10.35   0
  11  11  -6  184.53   10.75   0
  11  11  -6  182.47   10.74   0
   9  11  -6    8.80   10.55   0
  -9 -11   6    6.38    9.99   0
   9  11  -6   20.25   10.55   0
   7  11  -6 1023.02   12.49   0
  -7 -11   6 1021.20   11.76   0
   7  11  -6 1050.95   12.25   0
  -5 -11   6  199.50    9.18   0
   5  11  -6  205.60    9.61   0
   5  11  -6  217.23    9.64   0
   3  11  -6  198.99   11.78   0
   3  11  -6  194.82    9.70   0
  -3 -11   6  193.77    9.43   0
   1  11  -6  470.60   10.87   0
  -1 -11   6  463.44   10.50   0
   1  11  -6  427.17   10.79   0
  -1  11  -6 1202.28   14.90   0
  -1  11  -6 1259.39   13.41   0
   1 -11   6 1303.42   14.81   0
   1  11   6 1159.17   19.32   0
   1  11   6 1212.46   19.21   0
  -3  11  -6  371.53   10.33   0
  -3  11  -6  324.00   10.02   0
   3  11   6  318.91   12.68   0
   3  11   6  331.33   12.61   0
   3 -11   6  356.11   10.03   0
  -3 -11  -6  328.73   12.55   0
   5 -11   6  -14.70   10.07   0
  -5  11  -6   -7.51    8.55   0
   5  11   6    4.40    8.28   0
   5  11   6   -0.59    8.56   0
  -5 -11  -6   10.55    8.70   0
  -7 -11  -6  184.82   13.18   0
   7  11   6  198.10   11.17   0
   7 -11   6  193.37   12.25   0
   7  11   6  187.08   12.75   0
  -7  11  -6  202.12   10.15   0
   9  11   6  247.30   11.13   0
   9  11   6  285.95   10.74   0
   9 -11   6  262.88   10.85   0
  -9  11  -6  284.88   13.20   0
  -9 -11  -6  255.27   11.70   0
  11  11   6   34.96   11.92   0
 -11 -11  -6   44.76   12.87   0
  11 -11   6   41.57    9.40   0
  11  11   6   48.17   11.82   0
 -11  11  -6   46.23   10.00   0
 -13 -11  -6   51.42   12.28   0
  13  11   6   77.00   11.37   0
 -13  11  -6   81.17   14.12   0
  13  11   6   34.50   11.38   0
  13 -11   6   58.00   10.86   0
 -15 -11  -6   37.09   11.53   0
  15 -11   6    9.98   12.55   0
  15  11   6    9.03   10.80   0
 -15  11  -6    6.80   13.59   0
  15  11   6   33.11   10.64   0
  17  11   6  240.68   13.03   0
 -17 -11  -6  243.24   14.19   0
  17 -11   6  253.77   12.79   0
 -17  11  -6  227.49   13.98   0
  17  11   6  241.01   13.21   0
 -18 -12   6   83.85   12.59   0
  16  12  -6  271.91   13.25   0
  16  12  -6  282.93   13.10   0
 -16 -12   6  278.83   13.89   0
 -14 -12   6   65.69    8.09   0
 -14 -12   6   85.12   10.99   0
  14  12  -6  114.44   11.32   0
  14  12  -6   83.98   11.71   0
  12  12  -6  308.90   10.79   0
 -12 -12   6  342.15   10.21   0
  12  12  -6  295.86   10.70   0
  10  12  -6  489.60   11.37   0
 -10 -12   6  486.34   11.12   0
  10  12  -6  486.77   11.71   0
   8  12  -6  338.22   11.41   0
   8  12  -6  334.03   11.45   0
  -8 -12   6  350.24   10.68   0
   6  12  -6  190.73   11.33   0
  -6 -12   6  197.79   10.49   0
   6  12  -6  221.57   11.06   0
  -4 -12   6   28.48    9.20   0
   4  12  -6   42.10   10.89   0
   4  12  -6   23.84    9.65   0
   2  12  -6  534.15   12.45   0
   2  12  -6  523.36   10.58   0
  -2 -12   6  526.92   10.29   0
   0  12  -6  243.41    9.76   0
   0  12  -6  241.34    9.62   0
   0  12   6  238.52   15.19   0
   0 -12   6  222.51    9.72   0
   0  12   6  252.28   14.71   0
  -2  12  -6  561.48   12.47   0
   2  12   6  499.74   15.01   0
   2 -12   6  551.42   13.17   0
  -2  12  -6  534.05   13.30   0
   2  12   6  542.22   15.82   0
  -4  12  -6 1029.12   15.56   0
  -4 -12  -6 1040.73   14.89   0
   4 -12   6 1144.71   15.70   0
   4  12   6 1029.13   15.18   0
  -4  12  -6 1127.73   14.22   0
   4  12   6 1128.37   17.00   0
  -6  12  -6   90.20   10.51   0
   6 -12   6  101.00   12.20   0
  -6 -12  -6   94.43   12.70   0
   6  12   6   88.39   12.30   0
   6  12   6   94.75   12.70   0
  -8 -12  -6  320.85   13.36   0
   8  12   6  306.62   12.73   0
   8  12   6  302.46   13.03   0
  -8  12  -6  316.64   13.08   0
   8 -12   6  321.37   10.62   0
 -10 -12  -6   96.37   10.40   0
  10  12   6   80.59    9.80   0
 -10  12  -6  109.92   12.03   0
  10 -12   6  105.35   11.32   0
  10  12   6   95.02   10.10   0
 -12 -12  -6   -0.16   14.34   0
 -12  12  -6   -8.74   11.45   0
  12 -12   6   11.50   12.79   0
  12  12   6   15.57   13.23   0
  12  12   6   24.05   13.51   0
 -14  12  -6   49.25   11.21   0
 -14 -12  -6   48.61   11.37   0
  14  12   6   36.91   10.75   0
  14 -12   6   65.93   12.50   0
  14  12   6   39.53   13.20   0
 -16 -12  -6   23.04   13.32   0
  16 -12   6   57.66   11.85   0
 -16  12  -6   51.35   12.80   0
  16  12   6   49.48   12.28   0
  16  12   6   17.92   12.38   0
  15  13  -6    1.07   12.88   0
  15  13  -6    1.40    8.93   0
 -15 -13   6   11.13   12.20   0
  13  13  -6   -8.71   11.04   0
 -13 -13   6   -8.00   10.45   0
  13  13  -6    6.21   10.89   0
  11  13  -6   26.80   11.28   0
  11  13  -6   14.89   11.48   0
 -11 -13   6    6.66   10.84   0
   9  13  -6   -8.04    9.96   0
  -9 -13   6    1.03    9.33   0
   9  13  -6    3.90    9.58   0
   7  13  -6  311.16   11.32   0
   7  13  -6  331.44   10.90   0
  -7 -13   6  339.84   12.48   0
  -5 -13   6    0.36    9.37   0
   5  13  -6    6.18    9.92   0
   5  13  -6   11.16   10.12   0
  -3 -13   6   17.30   11.54   0
   3  13  -6   13.44   12.52   0
   3  13  -6   10.95    9.92   0
   1  13  -6  156.20   10.64   0
   1  13  -6  155.80   12.76   0
  -1 -13   6  162.21   10.19   0
  -1  13  -6   37.53   10.26   0
  -1  13  -6   49.72   12.35   0
   1  13   6   50.42   13.79   0
   1 -13   6   37.56    9.83   0
   1  13   6   47.94   12.84   0
   3  13   6    8.68   11.93   0
   3  13   6  735.28   15.82   0
  -3  13  -6    4.51    9.83   0
   3 -13   6    4.17    9.47   0
  -3  13  -6    8.36    9.79   0
   5 -13   6  697.71   14.01   0
  -5  13  -6  689.07   12.72   0
  -5  13  -6  618.93   14.13   0
  -5 -13  -6  639.96   14.57   0
   5  13   6  607.92   14.94   0
   5  13   6  658.89   14.56   0
   7 -13   6   14.64    9.13   0
   7  13   6   12.93    9.71   0
  -7 -13  -6    6.54    9.57   0
  -7  13  -6   11.19    9.64   0
   7  13   6    7.81    9.34   0
   9 -13   6  252.26   13.52   0
  -9 -13  -6  233.42   12.05   0
   9  13   6  208.63   12.25   0
   9  13   6  186.96   11.75   0
  -9  13  -6  211.38   14.51   0
  11 -13   6   13.34   10.33   0
 -11 -13  -6   35.95   11.20   0
  11  13   6   22.85   10.99   0
  11  13   6   17.25   10.62   0
 -11  13  -6   36.77   10.95   0
 -13 -13  -6    7.04   13.12   0
 -13  13  -6    2.53   12.74   0
  13  13   6   26.43   11.93   0
  13 -13   6    3.69   14.35   0
  13  13   6    2.19   12.56   0
  14  14  -6    3.95   12.24   0
  14  14  -6   28.47   12.19   0
 -14 -14   6   23.15   11.75   0
  12  14  -6   10.08   13.31   0
  12  14  -6   54.84   12.89   0
 -12 -14   6   52.54   12.28   0
  10  14  -6    5.42   10.89   0
  10  14  -6    3.27   11.31   0
 -10 -14   6  -12.65   10.68   0
   8  14  -6  337.36   12.73   0
   8  14  -6  344.52   12.30   0
  -8 -14   6  344.06   11.89   0
   6  14  -6   51.29   11.61   0
   6  14  -6   44.14   11.34   0
  -6 -14   6   64.00   11.02   0
   4  14  -6  256.55   11.12   0
  -4 -14   6  297.36   10.21   0
   4  14  -6  270.91   10.69   0
  -2 -14   6   32.32    9.23   0
   2  14  -6   34.36   11.78   0
   2  14  -6   27.18   10.00   0
   0 -14   6  523.96   11.15   0
   0  14  -6  482.68   11.83   0
   0  14  -6  511.57   11.45   0
   2  14   6    1.09   12.86   0
  -2  14  -6  -14.15   11.77   0
  -2  14  -6   19.19   11.49   0
   2  14   6    1.87   12.84   0
   2 -14   6   -5.40   11.13   0
   4  14   6    6.49   14.37   0
  -4  14  -6    7.62   10.54   0
   4 -14   6   13.32   10.03   0
   4  14   6   23.70   14.17   0
  -4  14  -6   10.66   13.12   0
  -6 -14  -6   44.58   11.79   0
   6  14   6   44.79   13.38   0
   6  14   6   54.20   13.66   0
   6 -14   6   52.59   12.95   0
  -6  14  -6   25.75   11.23   0
  -6  14  -6   43.75   11.40   0
   8 -14   6   10.03   12.27   0
  -8 -14  -6   -0.75   10.65   0
   8  14   6   -3.96   10.82   0
   8  14   6    2.97   12.68   0
  -8  14  -6    3.56   13.27   0
  -8  14  -6   17.30   12.71   0
 -10 -14  -6   25.94   10.46   0
  10 -14   6    3.35   12.06   0
  10  14   6   21.72   10.75   0
  10  14   6   13.08   10.27   0
 -10  14  -6   16.19   13.08   0
  12 -14   6   48.28   13.68   0
  12  14   6   47.91   15.03   0
 -12  14  -6   22.20   15.14   0
  12  14   6   46.79   14.32   0
 -12 -14  -6   17.21   15.25   0
  11  15  -6   -3.84   12.60   0
  11  15  -6   12.38   12.10   0
 -11 -15   6  -17.16   11.90   0
   9  15  -6   36.59   15.91   0
   9  15  -6   29.75   12.76   0
  -9 -15   6   24.98   12.14   0
   7  15  -6   19.10   13.63   0
   7  15  -6   21.02   10.70   0
  -7 -15   6    8.12   10.54   0
   5  15  -6  455.93   12.46   0
  -5 -15   6  463.50   14.43   0
   5  15  -6  414.44   15.40   0
   3  15  -6    7.30   10.92   0
   3  15  -6   21.89   11.39   0
  -3 -15   6   12.85   10.39   0
   1  15  -6  311.86   14.77   0
  -1 -15   6  304.03   13.98   0
   1  15  -6  273.17   14.52   0
   1 -15   6  129.86   13.29   0
  -1  15  -6   93.64   14.41   0
   1  15   6  100.45   19.81   0
  -1  15  -6  125.44   11.48   0
   1  15   6  110.17   20.16   0
  -3  15  -6  463.37   15.46   0
  -3  15  -6  476.67   15.25   0
   3 -15   6  505.33   14.61   0
   3  15   6  420.70   16.00   0
   3  15   6  482.52   17.98   0
  -5  15  -6   24.97   10.64   0
  -5  15  -6   22.89   13.13   0
   5 -15   6   11.13   12.28   0
   5  15   6    2.73   12.90   0
   5  15   6   13.57   14.91   0
   7  15   6   26.59   13.83   0
   7 -15   6   42.93   13.68   0
  -7 -15  -6   36.04   11.40   0
   7  15   6   34.35   14.09   0
  -7  15  -6   19.84   14.74   0
  -7  15  -6   25.72   13.98   0
  -9 -15  -6  348.50   15.06   0
  -9  15  -6  299.53   13.64   0
   9  15   6  312.59   16.64   0
   9 -15   6  366.80   14.99   0
   9  15   6  290.28   13.46   0
  -9  15  -6  319.11   14.25   0
  -8 -16   6   13.92   11.60   0
   8  16  -6    5.51   12.44   0
   8  16  -6   14.12   11.84   0
  -6 -16   6   12.62   11.83   0
   6  16  -6    8.82   12.36   0
   6  16  -6   18.97   12.69   0
   4  16  -6   88.40   16.10   0
  -4 -16   6   89.21   15.23   0
   4  16  -6   79.98   12.82   0
   2  16  -6    3.11   15.74   0
   2  16  -6   -7.90   15.37   0
  -2 -16   6    6.08   14.84   0
   0 -16   6   20.24   14.72   0
   0  16  -6    2.97   15.78   0
   0  16  -6    9.93   15.30   0
   2 -16   6   22.21   11.78   0
  -2  16  -6   30.97   15.16   0
   2  16   6   11.85   20.82   0
   2  16   6   14.18   19.56   0
  -2  16  -6   10.56   12.78   0
   4 -16   6   93.45   13.91   0
  -4  16  -6   71.37   12.59   0
  -4  16  -6   67.39   15.49   0
   4  16   6   63.57   17.32   0
   4  16   6   57.08   15.06   0
   6 -16   6    4.83   12.73   0
   6  16   6   -3.87   14.13   0
  -6  16  -6   -0.92   14.84   0
  -6  16  -6   18.26   14.60   0
   6  16   6    9.66   14.41   0
 -24   0   7   -5.67   13.81   0
  24   0  -7   22.10   11.82   0
  24   0  -7   10.77   12.65   0
  22   0  -7   -6.57   10.55   0
 -22   0   7   -9.73   12.20   0
  22   0  -7    0.89   11.39   0
 -20   0   7   10.61   10.48   0
  20   0  -7   -0.57    9.30   0
  20   0  -7    1.97   10.04   0
 -18   0   7   12.13    9.07   0
  18   0  -7   -6.72    7.96   0
  18   0  -7    5.41    6.28   0
 -16   0   7   12.23    9.87   0
  16   0  -7    2.37    8.98   0
  16   0  -7   -9.37    9.79   0
  14   0  -7   -1.49   10.64   0
 -14   0   7   -2.50   10.89   0
  14   0  -7   -8.59   10.20   0
 -14   0   7   -2.72    9.88   0
 -12   0   7   -4.14    8.16   0
  12   0  -7    1.62    8.42   0
  12   0  -7    1.30    8.97   0
 -12   0   7  -12.54    9.17   0
 -10   0   7   -5.08    8.44   0
  10   0  -7    1.01    8.90   0
  10   0  -7    6.94    9.64   0
 -10   0   7   -0.70    9.47   0
  -8   0   7   -7.18    9.00   0
  -8   0   7    8.20    9.96   0
   8   0  -7    2.71   10.15   0
   8   0  -7   -1.79    9.41   0
   6   0  -7    1.30   10.12   0
   6   0  -7    6.12    9.98   0
  -6   0   7   10.23    9.38   0
  -4   0   7    8.35    9.86   0
   4   0  -7    4.03   10.40   0
   4   0  -7    7.43   10.05   0
   2   0  -7   -5.31   10.92   0
  -2   0   7    3.95   10.19   0
   0   0   7    0.13   10.32   0
   0   0  -7  -15.66   11.40   0
  -2   0  -7    8.19   10.31   0
   2   0   7   26.54    7.17   0
   4   0   7    2.03    9.02   0
  -4   0  -7    0.99    9.72   0
   6   0   7    2.49    5.97   0
  -6   0  -7   -6.53    9.20   0
  -8   0  -7    1.37    8.90   0
   8   0   7    3.98    8.20   0
 -10   0  -7    2.11    8.50   0
  10   0   7   -7.11    8.03   0
 -12   0  -7   30.42   10.27   0
  12   0   7  -10.06    9.80   0
 -14   0  -7  -10.32    9.65   0
  14   0   7   -1.41    9.16   0
 -16   0  -7    7.35    6.19   0
  16   0   7   -0.35    8.20   0
 -18   0  -7    2.27    7.46   0
  18   0   7   -1.13    9.36   0
 -20   0  -7   19.37   11.95   0
  20   0   7   -7.62   11.22   0
  20   0   7    9.68    7.74   0
  22   0   7  -17.34   10.62   0
 -22   0  -7   26.53   12.52   0
  22   0   7   10.26   12.12   0
 -25   1   7   25.86   13.08   0
  25   1  -7   37.88   12.21   0
  25  -1  -7   33.44   11.34   0
  25  -1  -7   18.51   12.04   0
 -25  -1   7    2.74    9.45   0
 -23   1   7   95.27   12.23   0
 -23  -1   7   99.02   12.38   0
  23   1  -7   69.46   10.92   0
  23  -1  -7  120.35   10.64   0
  23   1  -7  136.10   11.17   0
  23  -1  -7  120.77   11.40   0
 -21  -1   7  322.15   11.51   0
 -21   1   7  376.35   11.67   0
  21   1  -7  368.76   10.33   0
  21  -1  -7  363.87   10.49   0
  21   1  -7  386.63   11.13   0
  21  -1  -7  388.18   11.04   0
  19  -1  -7    8.22    9.61   0
 -19  -1   7   15.09   11.08   0
 -19   1   7   23.44   10.90   0
  19   1  -7   -0.10    9.80   0
  19   1  -7   13.22   10.56   0
  19  -1  -7   -0.06   10.41   0
 -17  -1   7   38.25    9.61   0
 -17   1   7   28.03    9.62   0
  17   1  -7   39.12    8.66   0
  17  -1  -7   46.50    8.52   0
  17  -1  -7   41.85    9.26   0
  17   1  -7   47.35    9.42   0
 -15  -1   7  604.65   11.46   0
 -15  -1   7  592.27   12.14   0
  15   1  -7  573.68   11.56   0
  15  -1  -7  585.66   11.38   0
 -15   1   7  549.68   12.25   0
  15   1  -7  671.45   12.18   0
  15  -1  -7  570.12   12.01   0
 -13  -1   7 1803.07   15.99   0
 -13  -1   7 1879.38   13.24   0
  13  -1  -7 1985.61   16.00   0
  13   1  -7 1971.86   15.60   0
 -13   1   7 1934.42   16.81   0
  13   1  -7 2101.13   16.35   0
 -13   1   7 2039.81   15.88   0
  13  -1  -7 2140.91   16.73   0
 -11   1   7  696.15   12.01   0
 -11  -1   7  594.78   11.58   0
 -11  -1   7  711.90   11.05   0
  11   1  -7  707.16   11.28   0
  11  -1  -7  679.14   11.48   0
  11   1  -7  759.18   12.03   0
  11  -1  -7  768.88   12.27   0
 -11   1   7  751.48   11.40   0
  -9   1   7  638.51   12.54   0
  -9  -1   7  632.10   12.08   0
   9   1  -7  576.05    9.42   0
   9  -1  -7  612.14   12.08   0
   9   1  -7  700.03   12.61   0
   9  -1  -7  754.92   14.67   0
  -9  -1   7  667.50   11.29   0
  -9   1   7  632.37   11.47   0
   7   1  -7 1533.69   15.18   0
  -7  -1   7 1466.52   15.12   0
   7   1  -7 1782.99   16.10   0
   7  -1  -7 1585.62   16.15   0
   7  -1  -7 1454.16   15.93   0
  -7   1   7 1521.22   17.65   0
  -7   1   7 1588.10   15.79   0
  -7  -1   7 1653.16   15.08   0
   5   1  -7 9999.99   33.04   0
  -3  -1   7  225.32   11.24   0
   3  -1  -7  251.57   11.93   0
   3   1  -7  235.94   11.74   0
  -3   1   7  247.13   11.34   0
   1  -1  -7    6.14   10.82   0
   1   1  -7    0.84   10.84   0
  -1   1   7   -3.48   10.13   0
  -1  -1   7  -11.78   10.40   0
   1   1   7 4269.25   23.99   0
  -1  -1  -7 4119.92   24.11   0
   1  -1   7 4420.38   23.16   0
  -1   1  -7 4451.02   23.80   0
  -3   1  -7  320.24    8.90   0
   3   1   7  348.67   10.89   0
[truncated: 634,054 more chars]
