# Supplementary material for: Crystal structure of aqua­tris­(isonicotinamide-κN)bis­(thio­cyanato-κN)cobalt(II) 2.5-hydrate
Source: Acta Crystallogr E Crystallogr Commun. 2016 Aug 9;72(Pt 9):1263–6. doi: 10.1107/S2056989016012470 (PMC5120703; doi:10.1107/S2056989016012470)
Supplement: Supplementary file 2 [file e-72-01263-Isup2.hkl]

data_I                                                                          
_shelx_title ' Co(NCS)2(isonicotinamide)3(H2O) *(H2O)2.5 at 200 K in C2/c'      
_shelx_refln_list_code          4                                               
_shelx_F_calc_maximum      378.47                                               
_exptl_crystal_F_000      2496.00                                               
_reflns_d_resolution_high  0.7566                                               
                                                                                
loop_                                                                           
 _space_group_symop_operation_xyz                                               
 'x, y, z'                                                                      
 '-x, y, -z+1/2'                                                                
 'x+1/2, y+1/2, z'                                                              
 '-x+1/2, y+1/2, -z+1/2'                                                        
 '-x, -y, -z'                                                                   
 'x, -y, z-1/2'                                                                 
 '-x+1/2, -y+1/2, -z'                                                           
 'x+1/2, -y+1/2, z-1/2'                                                         
                                                                                
_cell_length_a    19.2539                                                       
_cell_length_b    13.1442                                                       
_cell_length_c    20.7913                                                       
_cell_angle_alpha  90.000                                                       
_cell_angle_beta   97.327                                                       
_cell_angle_gamma  90.000                                                       
                                                                                
_shelx_F_squared_multiplier     1.000                                           
                                                                                
loop_                                                                           
 _refln_index_h                                                                 
 _refln_index_k                                                                 
 _refln_index_l                                                                 
 _refln_F_squared_calc                                                          
 _refln_F_squared_meas                                                          
 _refln_F_squared_sigma                                                         
 _refln_observed_status                                                         
   4   0   0        283.52        352.60       119.56 o                         
   6   0   0       1680.14       1935.65       138.03 o                         
   8   0   0      41868.63      39412.71       982.25 o                         
  10   0   0       4948.70       4972.87        86.12 o                         
  12   0   0       1478.47       1474.41        73.54 o                         
  14   0   0      27246.84      29660.93       924.82 o                         
  16   0   0      30545.47      33658.53       182.50 o                         
  18   0   0         29.20         28.59        68.86 o                         
  20   0   0        567.96        570.01       127.03 o                         
  22   0   0       3835.36       4288.82       153.69 o                         
  24   0   0      11063.19      10975.35       469.23 o                         
   3   1   0      10051.29       8559.67       106.97 o                         
   5   1   0      22504.88      20639.74       259.81 o                         
   7   1   0       1672.27       1356.50        67.56 o                         
   9   1   0        230.20        203.84        53.63 o                         
  11   1   0       1775.91       1884.03        52.73 o                         
  13   1   0       1036.02       1224.44        49.62 o                         
  15   1   0       1723.54       1756.82        58.02 o                         
  17   1   0       4887.46       4981.23        54.31 o                         
  19   1   0        104.36         40.58        58.30 o                         
  21   1   0        164.88         86.87        66.67 o                         
  23   1   0        103.17         47.66        64.95 o                         
  25   1   0         43.05         49.40        67.41 o                         
   0   2   0       1919.20       1781.17        97.72 o                         
   2   2   0      15308.83      13823.21       212.90 o                         
   4   2   0      31451.70      31023.46       721.91 o                         
   6   2   0       3055.94       2627.41        69.09 o                         
   8   2   0      20849.14      18846.82       175.09 o                         
  10   2   0         13.36         65.82        55.85 o                         
  12   2   0       1193.08       1375.90        50.62 o                         
  14   2   0       3423.10       3808.04        77.73 o                         
  16   2   0       2637.75       2595.69        56.62 o                         
  18   2   0        790.39        879.64        49.40 o                         
  20   2   0        162.00         32.63        72.56 o                         
  22   2   0       2283.93       2067.26        66.55 o                         
  24   2   0       2270.73       2210.40       139.83 o                         
   1   3   0       1011.00       1188.06        85.17 o                         
   3   3   0      34289.24      34238.04      1007.33 o                         
   5   3   0      73726.88      71429.61       677.33 o                         
   7   3   0        228.08        176.82        58.05 o                         
   9   3   0       2358.77       2153.31        61.56 o                         
  11   3   0      23842.07      23852.85       134.09 o                         
  13   3   0        891.85       1111.24        52.36 o                         
  15   3   0         29.27         29.07        51.75 o                         
  17   3   0       1776.11       1876.10        74.06 o                         
  19   3   0       3762.46       3743.10        89.65 o                         
  21   3   0        114.92        154.91        58.86 o                         
  23   3   0        371.17        302.86        75.85 o                         
   0   4   0       5840.00       4841.79       129.30 o                         
   4   4   0       3819.06       3869.45        72.98 o                         
   6   4   0       2685.64       2519.05        59.15 o                         
   8   4   0       2423.68       2332.74        64.28 o                         
  10   4   0      11516.44      11252.50        73.71 o                         
  12   4   0       3184.10       3433.94        78.76 o                         
  14   4   0       2372.87       2409.29        58.67 o                         
  16   4   0        478.53        555.15        69.18 o                         
  18   4   0       4359.61       4848.86        74.06 o                         
  20   4   0          1.41        -50.99        50.99 o                         
  22   4   0       2113.48       1955.50        65.20 o                         
  24   4   0         60.54         -4.71        69.12 o                         
   1   5   0       8200.12       7875.57       141.09 o                         
   3   5   0      42536.37      40739.32       557.38 o                         
   5   5   0      49326.28      50409.33       638.69 o                         
   7   5   0      16786.81      17998.65       206.69 o                         
   9   5   0       9502.15       9221.52        71.79 o                         
  11   5   0        655.76        482.64        52.09 o                         
  13   5   0      12856.03      13598.25       194.37 o                         
  15   5   0       1430.36       1376.39        81.69 o                         
  17   5   0       1802.43       1943.61        71.84 o                         
  19   5   0       5356.26       5420.56       148.49 o                         
  21   5   0       3100.51       3304.19        64.60 o                         
  23   5   0        973.78        730.10        78.81 o                         
   0   6   0       2182.98       1788.04        83.47 o                         
   2   6   0        218.37         36.35        56.48 o                         
   4   6   0         39.86         10.50        55.34 o                         
   6   6   0      13055.70      13215.36       214.64 o                         
   8   6   0       4039.75       4122.77       115.38 o                         
  10   6   0       2044.99       1816.86        53.76 o                         
  12   6   0        202.61        139.48        55.87 o                         
  14   6   0       3246.70       3451.97        60.24 o                         
  16   6   0        427.57        449.56        65.89 o                         
  18   6   0       2282.98       2287.03        72.93 o                         
  20   6   0        513.45        593.93        64.59 o                         
  22   6   0       2126.80       1762.32       102.97 o                         
   1   7   0       1934.26       2078.72        62.90 o                         
   3   7   0       1519.71       1652.85        57.42 o                         
   5   7   0        408.48        657.47        56.89 o                         
   7   7   0       2678.15       3037.12        57.37 o                         
   9   7   0        102.28        281.30        56.63 o                         
  11   7   0       1768.81       1862.22        67.07 o                         
  13   7   0         66.92        110.42        57.89 o                         
  15   7   0       8318.38       8362.38        63.95 o                         
  17   7   0        246.01        294.88        60.69 o                         
  19   7   0          8.03         84.70        62.12 o                         
  21   7   0        173.38        162.16        57.57 o                         
  23   7   0        135.06         87.68       121.10 o                         
   0   8   0        316.12        405.04        83.92 o                         
   2   8   0       5932.59       5682.54        69.99 o                         
   4   8   0       6944.88       7136.29       131.84 o                         
   6   8   0        293.41        270.54        53.25 o                         
   8   8   0        783.88        837.88        63.20 o                         
  10   8   0        126.96         71.09        65.68 o                         
  12   8   0        393.17        390.22        56.75 o                         
  14   8   0       3084.15       2783.45        60.42 o                         
  16   8   0         13.79        171.56        65.84 o                         
  18   8   0        994.79       1024.98        56.70 o                         
  20   8   0       1055.42        821.66        60.88 o                         
  22   8   0        756.44        793.77       101.06 o                         
   1   9   0      15134.95      14198.37        87.41 o                         
   3   9   0       9089.08       8888.33       113.70 o                         
   5   9   0      24750.65      25075.08       273.74 o                         
   7   9   0       1040.13       1059.63        63.55 o                         
   9   9   0        507.63        539.43        66.40 o                         
  11   9   0      10034.05      10237.00        77.67 o                         
  13   9   0      13901.25      13436.70       137.73 o                         
  15   9   0       2063.88       2004.71        62.04 o                         
  17   9   0       1919.12       1888.63        59.79 o                         
  19   9   0      12038.42      11809.69       147.73 o                         
  21   9   0       4720.86       4441.81       169.05 o                         
   0  10   0         21.76        -16.82        96.67 o                         
   2  10   0       4191.69       4104.50        86.87 o                         
   4  10   0        660.35        572.58        61.94 o                         
   6  10   0      21948.28      22321.86       247.57 o                         
   8  10   0          1.18         10.36        62.77 o                         
  10  10   0       1148.38       1153.41        62.89 o                         
  12  10   0          7.46        -67.31        69.11 o                         
  14  10   0         68.19         29.70        60.32 o                         
  16  10   0         36.81        112.60        60.58 o                         
  18  10   0       1984.78       1897.57        94.23 o                         
  20  10   0        921.85        786.55        71.77 o                         
   1  11   0        236.61        258.90        67.68 o                         
   3  11   0         28.68         74.19        65.08 o                         
   5  11   0         19.59         86.97        63.60 o                         
   7  11   0       3310.81       3148.98        72.50 o                         
   9  11   0       4854.63       4710.17        67.71 o                         
  11  11   0       3895.85       3836.80        75.99 o                         
  13  11   0        282.47        264.63        66.94 o                         
  15  11   0       2405.47       2384.99        69.93 o                         
  17  11   0        387.39        411.47        62.08 o                         
  19  11   0        852.40        693.88        78.65 o                         
   0  12   0       1510.94       1329.84        78.64 o                         
   2  12   0        976.84        870.86        58.64 o                         
   4  12   0        511.10        521.30        59.75 o                         
   6  12   0       1662.86       1628.77       106.04 o                         
   8  12   0      16099.72      16289.07       243.62 o                         
  10  12   0       4692.75       4449.51        75.75 o                         
  12  12   0        379.38        439.14        58.61 o                         
  14  12   0         24.03          9.16        67.02 o                         
  16  12   0       3537.79       3290.73        94.00 o                         
  18  12   0        136.73        157.55        73.35 o                         
   1  13   0         62.31         21.48        70.72 o                         
   3  13   0       7574.24       7610.60        85.49 o                         
   5  13   0        155.08        181.65        78.13 o                         
   7  13   0        229.72        250.63        72.92 o                         
   9  13   0        719.93        728.51        66.01 o                         
  11  13   0        312.68        400.94        80.94 o                         
  13  13   0       1254.86       1222.61        71.86 o                         
  15  13   0        167.77        206.66        78.15 o                         
   0  14   0       8577.78       8728.11       125.89 o                         
   2  14   0        178.19        249.76        63.51 o                         
   4  14   0       1353.59       1249.76        80.94 o                         
   6  14   0        385.36        302.66        76.02 o                         
   8  14   0       7371.10       7578.62       121.66 o                         
  10  14   0        341.36        368.46        76.40 o                         
  12  14   0         23.77         36.09        53.66 o                         
  14  14   0       2659.72       2210.32        83.89 o                         
   1  15   0        280.63        360.72        97.24 o                         
   3  15   0       1223.83       1353.88        90.71 o                         
   5  15   0       6436.80       6162.45       115.79 o                         
   7  15   0         89.75         77.47       104.63 o                         
   9  15   0         90.00        291.77       102.51 o                         
  11  15   0         28.47       -121.64       200.38 o                         
   0  16   0         88.63        181.84       133.87 o                         
   2  16   0        112.74        160.82        99.01 o                         
   4  16   0        377.56        300.77       103.18 o                         
   6  16   0        409.41        356.14       131.98 o                         
   8  16   0        189.87        248.48       142.11 o                         
   1  17   0        756.65        630.10       112.94 o                         
   3  17   0        418.43        353.72       139.65 o                         
 -25   1   1       2887.89       2340.35       140.54 o                         
 -23   1   1         83.46        153.80        58.01 o                         
 -21   1   1       3213.91       3002.04        71.03 o                         
 -19   1   1        218.11        235.42        58.51 o                         
 -17   1   1        740.03        891.95        49.95 o                         
 -15   1   1          3.55        109.99        51.52 o                         
 -13   1   1      15915.71      15629.12       222.14 o                         
 -11   1   1       2845.62       2780.25        52.32 o                         
  -9   1   1        423.37        353.81        54.01 o                         
  -7   1   1        786.05        658.13        61.40 o                         
  -5   1   1        840.98        688.24        63.82 o                         
  -3   1   1      27877.80      23923.28       405.65 o                         
   3   1   1      36710.62      31697.99       884.74 o                         
   5   1   1       7057.70       6077.74        99.10 o                         
   7   1   1        378.11        256.02        70.36 o                         
   9   1   1       4432.81       4633.15        65.83 o                         
  11   1   1       4202.08       3568.27        85.49 o                         
  13   1   1        536.62        489.62        44.67 o                         
  15   1   1       3885.05       3960.14        56.51 o                         
  17   1   1        100.37        163.87        50.51 o                         
  19   1   1       8875.23       9389.64       211.04 o                         
  21   1   1       2325.12       2138.85        98.02 o                         
  23   1   1         42.01        154.88        76.06 o                         
  25   1   1        386.80        254.51       141.19 o                         
 -24   2   1       2224.93       2040.46        69.37 o                         
 -22   2   1       4894.72       5142.62       137.38 o                         
 -20   2   1        112.91        116.97        56.03 o                         
 -18   2   1       3847.71       3906.51        54.03 o                         
 -16   2   1        259.92        226.57        54.06 o                         
 -14   2   1      14079.31      14685.13       250.07 o                         
 -12   2   1      10450.43      10527.10       118.90 o                         
 -10   2   1       3732.06       3519.70        63.02 o                         
  -8   2   1      52863.75      51910.72       669.60 o                         
  -6   2   1      18070.59      17551.16       147.93 o                         
  -4   2   1       2536.21       1933.18        82.31 o                         
  -2   2   1       5208.04       4737.11        93.87 o                         
   0   2   1      15133.30      14588.58       246.58 o                         
   6   2   1      17823.70      16537.65       245.41 o                         
   8   2   1       6230.16       5465.77        69.68 o                         
  10   2   1      36001.13      34366.30       358.75 o                         
  12   2   1       2750.71       2433.34        56.81 o                         
  14   2   1       5023.12       5149.75        65.42 o                         
  16   2   1       2728.71       2852.63        56.50 o                         
  18   2   1      16582.34      16984.15       255.81 o                         
  20   2   1       8992.08       9023.41       169.17 o                         
  22   2   1        574.76        507.81        63.49 o                         
  24   2   1       2660.35       2473.57        92.04 o                         
 -23   3   1        438.82        458.14        81.98 o                         
 -21   3   1       1104.21       1160.43        55.18 o                         
 -19   3   1       1233.54       1328.66        58.99 o                         
 -17   3   1        545.83        617.87        48.59 o                         
 -15   3   1        344.10        418.91        62.92 o                         
 -13   3   1      22427.68      22153.36       223.11 o                         
 -11   3   1         40.15         63.47        49.38 o                         
  -9   3   1       2572.47       2603.73        65.29 o                         
  -7   3   1       9302.09      10268.56       127.14 o                         
  -5   3   1      16407.32      15790.07       247.31 o                         
  -3   3   1       2121.65       1987.82        81.67 o                         
  -1   3   1       7093.40       7432.95       166.75 o                         
   1   3   1      13372.10      12591.68       216.00 o                         
   3   3   1      35720.36      33419.67       388.66 o                         
   5   3   1       7861.03       7512.44        84.56 o                         
   7   3   1          2.54        124.90        60.58 o                         
   9   3   1       2619.45       2702.23        61.57 o                         
  11   3   1       2903.50       3063.21        63.72 o                         
  13   3   1         23.37         25.71        78.25 o                         
  15   3   1      10071.03      10445.46       146.42 o                         
  17   3   1       1255.10       1344.13        50.71 o                         
  19   3   1       1970.77       2145.15        61.95 o                         
  21   3   1        743.91        623.84        58.89 o                         
  23   3   1       3741.02       3253.56       126.43 o                         
 -24   4   1        950.28        874.83        78.99 o                         
 -22   4   1       2830.88       2749.99       143.39 o                         
 -20   4   1        881.40        931.55        56.44 o                         
 -18   4   1       3035.36       3321.24        59.40 o                         
 -16   4   1       8346.17       8785.63       191.58 o                         
 -14   4   1        599.52        698.28        58.42 o                         
 -12   4   1       1853.57       1898.61        50.89 o                         
 -10   4   1      26185.83      25543.32       236.11 o                         
  -8   4   1      11768.43      11548.72        95.00 o                         
  -6   4   1      26570.84      25964.93       442.58 o                         
  -4   4   1       8369.88       8268.14       104.49 o                         
  -2   4   1        130.64        127.99        72.26 o                         
   0   4   1       2567.53       2306.70        77.06 o                         
   2   4   1      48942.95      48840.09       484.82 o                         
   4   4   1       6931.71       7439.33       140.77 o                         
   6   4   1      24748.25      24166.03       160.71 o                         
   8   4   1       8303.26       8369.25        75.01 o                         
  10   4   1         63.46         81.67        53.33 o                         
  12   4   1        559.26        625.06        52.50 o                         
  14   4   1       3783.57       3917.63       127.50 o                         
  16   4   1       8107.68       8099.57        61.26 o                         
  18   4   1         26.77         49.89        69.75 o                         
  20   4   1        240.51        306.24        70.14 o                         
  22   4   1        341.97        299.62        61.27 o                         
  24   4   1       1978.50       1731.28       104.08 o                         
 -23   5   1          0.87         72.68        84.05 o                         
 -21   5   1       1359.81       1483.97       101.09 o                         
 -19   5   1       4529.09       4611.33        87.59 o                         
 -17   5   1       3202.08       3150.49        92.24 o                         
 -15   5   1        170.52        188.57        52.95 o                         
 -13   5   1         59.28         19.75        53.74 o                         
 -11   5   1       9399.02       8769.01       148.06 o                         
  -9   5   1         11.90        114.40        51.18 o                         
  -7   5   1       3396.25       3642.01        85.23 o                         
  -5   5   1      27917.45      27366.91       310.78 o                         
  -3   5   1      38445.05      37450.96       446.99 o                         
  -1   5   1      16505.29      16273.33       217.63 o                         
   1   5   1        307.42        270.66        63.18 o                         
   3   5   1       4279.95       4513.48        76.60 o                         
   5   5   1      81926.42      84140.02      1272.25 o                         
   7   5   1       2637.11       3221.12        64.90 o                         
   9   5   1        719.82        640.38        58.54 o                         
  11   5   1         10.50        -31.39        51.12 o                         
  13   5   1       2266.45       2452.41        66.08 o                         
  15   5   1       3482.43       3505.49        74.83 o                         
  17   5   1       1582.77       1576.02        56.46 o                         
  19   5   1       1197.96       1364.41        57.22 o                         
  21   5   1       2697.76       2468.37        62.47 o                         
  23   5   1         15.89        -72.33        72.33 o                         
 -22   6   1         17.93         59.74        60.12 o                         
 -20   6   1         35.37         48.87        64.39 o                         
 -18   6   1       1528.36       1554.91        62.41 o                         
 -16   6   1         59.17         82.34        50.51 o                         
 -14   6   1        667.12        740.88        52.97 o                         
 -12   6   1        726.30        782.81        65.46 o                         
 -10   6   1         83.43         58.97        51.03 o                         
  -8   6   1       1622.46       1853.75        62.41 o                         
  -6   6   1       3714.89       3473.12        63.28 o                         
  -4   6   1       1017.42        786.13        60.78 o                         
  -2   6   1        404.16        285.04        52.21 o                         
   0   6   1       2200.89       2715.26        71.23 o                         
   2   6   1      15294.52      14368.28       179.29 o                         
   4   6   1        393.83        556.44        58.28 o                         
   6   6   1      23127.17      24781.05       198.06 o                         
   8   6   1         74.34         59.22        57.35 o                         
  10   6   1        419.13        409.28        53.95 o                         
  12   6   1         40.92        -58.41        58.41 o                         
  14   6   1       2900.59       2989.62        62.01 o                         
  16   6   1        320.62        314.68        46.13 o                         
  18   6   1        605.82        628.86        87.17 o                         
  20   6   1          4.43        -99.23        99.23 o                         
  22   6   1         54.57         13.23        65.11 o                         
 -23   7   1        123.64         62.74        69.98 o                         
 -21   7   1        846.45        607.15        72.12 o                         
 -19   7   1       8104.14       8245.19       118.45 o                         
 -17   7   1       7499.81       7992.08        96.93 o                         
 -15   7   1        259.36        447.49        79.24 o                         
 -13   7   1       2619.09       2560.17        60.15 o                         
 -11   7   1      28886.47      31149.32       265.36 o                         
  -9   7   1      25999.12      27051.12       381.98 o                         
  -7   7   1         31.99         93.94        53.10 o                         
  -5   7   1       3446.26       3344.25        74.20 o                         
  -3   7   1     107424.77     105401.94      1605.55 o                         
  -1   7   1      19362.70      18598.23       129.14 o                         
   1   7   1       8217.01       7879.98        79.15 o                         
   3   7   1      25138.08      27283.82       340.25 o                         
   5   7   1      67118.62      63963.69      1105.76 o                         
   7   7   1       6398.40       6297.43        99.88 o                         
   9   7   1        277.90        324.60        59.20 o                         
  11   7   1       2702.78       2903.63        67.57 o                         
  13   7   1      31932.80      34676.29       137.38 o                         
  15   7   1       1098.15       1011.20        55.46 o                         
  17   7   1       1964.43       2014.14        56.79 o                         
  19   7   1        218.70        108.79        64.09 o                         
  21   7   1      10166.63       9586.21       219.62 o                         
 -22   8   1        845.76        741.61        72.42 o                         
 -20   8   1       1435.54       1550.07        56.50 o                         
 -18   8   1        142.21        288.64        55.85 o                         
 -16   8   1        912.42       1032.16        56.64 o                         
 -14   8   1       1344.80       1261.59        53.66 o                         
 -12   8   1        123.36        230.42        61.92 o                         
 -10   8   1       1887.41       1980.81        69.08 o                         
  -8   8   1       5818.78       6203.87        72.85 o                         
  -6   8   1       9491.99       9266.02       203.01 o                         
  -4   8   1        210.14        163.04        50.31 o                         
  -2   8   1       3490.76       3601.60        66.89 o                         
   0   8   1       3859.61       3921.76        66.39 o                         
   2   8   1         90.51         83.93        50.98 o                         
   4   8   1        323.59        492.40        54.95 o                         
   6   8   1       3778.60       3886.95        62.55 o                         
   8   8   1       1174.40       1321.71        67.51 o                         
  10   8   1       4667.34       5050.76        71.12 o                         
  12   8   1        115.63         83.71        58.20 o                         
  14   8   1       3847.44       3869.49       120.28 o                         
  16   8   1        775.89        919.52        65.74 o                         
  18   8   1       1028.33        967.32        59.76 o                         
  20   8   1       2481.28       2309.58        83.03 o                         
  22   8   1        964.22        847.48        86.05 o                         
 -21   9   1        331.58        318.12        64.49 o                         
 -19   9   1        735.27        847.08        88.10 o                         
 -17   9   1         55.49        116.13        54.42 o                         
 -15   9   1         45.87         44.73        59.77 o                         
 -13   9   1        240.85        229.65        54.47 o                         
 -11   9   1       3004.98       2931.64        67.63 o                         
  -9   9   1        313.95        457.09        59.53 o                         
  -7   9   1        910.64       1038.40        63.07 o                         
  -5   9   1       1305.71       1439.36        62.83 o                         
  -3   9   1       4451.16       4403.73        71.12 o                         
  -1   9   1        636.33        612.92        54.90 o                         
   1   9   1        347.58        328.12        56.16 o                         
   3   9   1          8.56          7.50        49.42 o                         
   5   9   1       2858.46       3014.86        66.67 o                         
   7   9   1       3846.91       3463.11        71.68 o                         
   9   9   1          4.74        117.30        66.24 o                         
  11   9   1        450.41        323.17        57.92 o                         
  13   9   1       1844.05       1798.55        96.11 o                         
  15   9   1       1164.68       1064.47        58.35 o                         
  17   9   1        554.50        617.93        59.47 o                         
  19   9   1        340.99        292.25        65.73 o                         
  21   9   1       2502.08       2151.65       151.54 o                         
 -20  10   1        127.53        154.04       124.60 o                         
 -18  10   1          7.73         98.55        64.24 o                         
 -16  10   1        623.62        625.25        56.65 o                         
 -14  10   1       3277.47       3298.87        66.51 o                         
 -12  10   1       3439.35       3276.85        70.37 o                         
 -10  10   1       3612.36       3948.89        84.39 o                         
  -8  10   1         33.92        122.47        56.64 o                         
  -6  10   1       1123.84       1252.57        63.59 o                         
  -4  10   1       1334.11       1407.08        70.05 o                         
  -2  10   1       1244.25       1228.87        71.28 o                         
   0  10   1       3664.33       3657.79        71.39 o                         
   2  10   1      33299.08      34535.13       311.54 o                         
   4  10   1       9964.33       9917.92       122.93 o                         
   6  10   1         13.53        111.03        64.60 o                         
   8  10   1       7290.19       7781.82        75.13 o                         
  10  10   1      12683.22      12919.42       144.39 o                         
  12  10   1          3.57        -68.60        68.60 o                         
  14  10   1        444.07        450.63        61.36 o                         
  16  10   1       2266.88       2259.94        68.54 o                         
  18  10   1       1636.93       1609.75        96.34 o                         
  20  10   1         18.52         -6.40        73.84 o                         
 -19  11   1         13.66          3.43        71.33 o                         
 -17  11   1       1634.42       1580.87        67.64 o                         
 -15  11   1       3397.32       3550.26        73.21 o                         
 -13  11   1       3204.88       3364.96        66.02 o                         
 -11  11   1       7824.07       7983.90        79.55 o                         
  -9  11   1      13446.21      13106.99       119.67 o                         
  -7  11   1        132.05        137.08        54.69 o                         
  -5  11   1       4685.23       5051.83        71.30 o                         
  -3  11   1       2842.91       2754.82        67.70 o                         
  -1  11   1      20388.17      20558.34       124.87 o                         
   1  11   1       7488.51       7497.19       112.16 o                         
   3  11   1        141.14         77.87        61.63 o                         
   5  11   1       3585.21       3508.67        73.00 o                         
   7  11   1       8274.68       8295.13       159.03 o                         
   9  11   1         28.58         52.96        56.15 o                         
  11  11   1       5816.14       6016.63        84.36 o                         
  13  11   1       1422.05       1350.38        68.04 o                         
  15  11   1       3403.27       3682.11        80.78 o                         
  17  11   1        106.36         77.38        60.76 o                         
  19  11   1       1293.45       1289.96        83.97 o                         
 -18  12   1         94.18        144.02        71.81 o                         
 -16  12   1       2150.61       2125.87        98.30 o                         
 -14  12   1       2162.98       2097.77       109.94 o                         
 -12  12   1        100.88         25.43        58.96 o                         
 -10  12   1       3523.59       3358.58        68.89 o                         
  -8  12   1       1856.75       2216.70        65.90 o                         
  -6  12   1       5127.61       5149.34        69.73 o                         
  -4  12   1       1726.13       1641.83        65.14 o                         
  -2  12   1        190.82        171.40        57.21 o                         
   0  12   1       7469.08       7462.23        75.34 o                         
   2  12   1       1867.01       1872.40        63.22 o                         
   4  12   1      13524.80      12644.31       170.25 o                         
   6  12   1        318.26        345.67        57.58 o                         
   8  12   1       3326.03       3385.57        74.53 o                         
  10  12   1       6566.63       6375.33        77.39 o                         
  12  12   1        475.62        543.12        76.61 o                         
  14  12   1         12.51         40.50        73.09 o                         
  16  12   1          3.80        -70.49        70.49 o                         
  18  12   1        547.63        343.75       107.28 o                         
 -15  13   1        302.50        185.65        83.44 o                         
 -13  13   1       1956.39       2013.33        93.90 o                         
 -11  13   1        910.92        923.17        91.56 o                         
  -9  13   1       2843.57       2792.25        83.35 o                         
  -7  13   1       1099.72       1131.67        85.75 o                         
  -5  13   1       5884.72       6355.77        89.24 o                         
  -3  13   1       4332.11       4592.06        78.75 o                         
  -1  13   1         45.07         16.70        65.37 o                         
   1  13   1        149.18        117.99        77.81 o                         
   3  13   1       3191.62       3353.95        84.83 o                         
   5  13   1       1831.49       1913.85        75.44 o                         
   7  13   1       5233.48       5097.49        94.65 o                         
   9  13   1        458.33        429.76        66.39 o                         
  11  13   1       5890.22       6065.76        86.37 o                         
  13  13   1       1542.51       1295.69        91.89 o                         
  15  13   1        203.23        115.38        74.78 o                         
 -14  14   1         82.02        -92.63       110.49 o                         
 -12  14   1        758.76        763.62        86.84 o                         
 -10  14   1        310.64        274.46       107.81 o                         
  -8  14   1       2065.03       2053.17       126.32 o                         
  -6  14   1       2144.26       2134.99       106.12 o                         
  -4  14   1        688.44        598.88        71.96 o                         
  -2  14   1        159.30        129.90        73.34 o                         
   0  14   1         73.69      14056.98      6089.56 o                         
   2  14   1         77.58         91.58        72.32 o                         
   4  14   1        277.33        376.07        74.77 o                         
   6  14   1       1515.34       1440.15        75.45 o                         
   8  14   1          6.35        -25.31        86.99 o                         
  10  14   1        706.64        651.25        73.91 o                         
  12  14   1       1709.38       1409.98        88.28 o                         
  14  14   1         12.13        -35.63        79.89 o                         
 -11  15   1         26.11         84.04       151.85 o                         
  -9  15   1         11.49       -103.29       103.29 o                         
  -7  15   1         12.39        -37.99       104.99 o                         
  -5  15   1       1018.77       1006.41       135.93 o                         
  -3  15   1        649.23        589.91        91.48 o                         
  -1  15   1        189.27        189.78        84.75 o                         
   1  15   1       1313.16       1284.03        84.48 o                         
   3  15   1       3607.11       3541.80        92.06 o                         
   5  15   1        249.33        303.33        80.83 o                         
   7  15   1        985.72        881.84        83.71 o                         
   9  15   1        597.09        406.20        84.67 o                         
  11  15   1        439.02        438.05        81.40 o                         
  -8  16   1       3720.65       3282.37       141.95 o                         
  -6  16   1       4946.15       4803.56       205.81 o                         
  -4  16   1       1435.22       1388.37       116.28 o                         
  -2  16   1       1594.09       1251.59        99.55 o                         
   0  16   1       5453.27       4888.91       122.41 o                         
   2  16   1       5152.51       4778.21       174.39 o                         
   4  16   1       2205.66       2100.56        93.19 o                         
   6  16   1       1218.09       1229.36       113.80 o                         
   8  16   1         54.62         25.58        89.84 o                         
  -3  17   1        810.36        773.43       141.73 o                         
  -1  17   1         96.76        178.28       111.34 o                         
   1  17   1        955.93        859.35       113.25 o                         
   3  17   1         62.82         62.09       114.63 o                         
 -24   0   2        813.70        706.24        85.80 o                         
 -22   0   2      22023.31      25059.86       914.54 o                         
 -20   0   2      12714.26      14015.37       140.37 o                         
 -18   0   2       1750.83       1721.72        72.62 o                         
 -16   0   2       6665.63       6808.93       181.43 o                         
 -14   0   2      30623.52      32125.35       524.67 o                         
 -12   0   2      19274.96      18300.54       315.53 o                         
 -10   0   2        364.74        457.57        76.60 o                         
  -8   0   2        172.97        105.68        81.93 o                         
  -6   0   2      35209.70      35684.09       968.73 o                         
  -4   0   2      15782.31      13864.59       518.16 o                         
  -2   0   2      17759.51      12173.41       430.49 o                         
   2   0   2      12579.05      11528.09      1039.77 o                         
   6   0   2      16815.56      16125.07       594.33 o                         
   8   0   2      15422.77      16856.35       375.87 o                         
  10   0   2      55042.48      50692.64       349.55 o                         
  12   0   2      22120.63      22622.87       402.55 o                         
  14   0   2        185.88        296.83        80.67 o                         
  16   0   2       1309.70       1249.82       125.70 o                         
  18   0   2      10071.95      10880.18       130.83 o                         
  20   0   2       3258.30       3476.51        74.86 o                         
  22   0   2       2052.48       2289.61       120.03 o                         
  24   0   2       1265.59       1334.71       187.13 o                         
 -25   1   2        404.61        225.30        78.47 o                         
 -23   1   2        168.24         70.19        88.65 o                         
 -21   1   2        523.07        460.54        55.77 o                         
 -19   1   2       1907.10       2114.11        57.08 o                         
 -17   1   2         62.29        106.94        51.25 o                         
 -15   1   2       1352.28       1471.13        54.65 o                         
 -13   1   2        577.68        800.38        45.55 o                         
 -11   1   2       3060.13       3083.19        56.03 o                         
  -9   1   2        848.30        968.52        51.55 o                         
  -7   1   2      14808.22      14314.60       326.02 o                         
  -5   1   2      51577.28      48711.44       884.13 o                         
  -3   1   2      21088.73      18463.98       425.75 o                         
  -1   1   2       7156.60       5664.44       152.71 o                         
   1   1   2       4789.82       3229.08        85.31 o                         
   3   1   2       2700.60       2608.03        90.04 o                         
   5   1   2      11541.81      10455.08       107.33 o                         
   7   1   2          6.72        -30.04        67.20 o                         
   9   1   2        342.97        328.12        63.74 o                         
  11   1   2      12980.40      13263.68       130.96 o                         
  13   1   2       2424.37       2406.76        71.99 o                         
  15   1   2        141.48         83.38        51.10 o                         
  17   1   2        191.40        210.17        46.68 o                         
  19   1   2         30.84         42.69        57.62 o                         
  21   1   2        142.28        124.23        53.78 o                         
  23   1   2        747.34        640.09        71.13 o                         
 -24   2   2        639.00        639.19        72.91 o                         
 -22   2   2       2387.14       2534.37        77.65 o                         
 -20   2   2       2779.75       3020.09        78.28 o                         
 -18   2   2        171.80        174.60        49.87 o                         
 -16   2   2       3118.03       3332.79        59.41 o                         
 -14   2   2      14302.07      15578.52       175.27 o                         
 -12   2   2        376.04        524.31        50.79 o                         
 -10   2   2        486.00        529.92        49.08 o                         
  -8   2   2      20543.55      20397.94       324.47 o                         
  -6   2   2      93551.32      89928.30      2547.11 o                         
  -4   2   2      18185.87      15953.37       212.39 o                         
  -2   2   2        644.95        514.76        78.04 o                         
   0   2   2        339.75        191.52        88.12 o                         
   2   2   2      67698.56      65967.33       449.98 o                         
   4   2   2       1590.11       1428.01        86.45 o                         
   6   2   2       9632.05       9391.19       128.75 o                         
   8   2   2       8937.38       9605.86       226.19 o                         
  10   2   2      22897.86      21837.85       395.72 o                         
  12   2   2       2505.77       2607.30        52.88 o                         
  14   2   2       2110.88       2276.79        64.63 o                         
  16   2   2       1555.80       1709.59        47.72 o                         
  18   2   2       1374.28       1247.27        61.91 o                         
  20   2   2       1420.17       1326.38        53.45 o                         
  22   2   2       1631.15       1432.15        95.04 o                         
  24   2   2        302.05        299.27        70.45 o                         
 -25   3   2       2816.44       2068.87       103.05 o                         
 -23   3   2        759.39        897.11        61.95 o                         
 -21   3   2       1106.39       1142.25        55.61 o                         
 -19   3   2       1429.73       1494.68        59.71 o                         
 -17   3   2       3409.18       3132.44        59.51 o                         
 -15   3   2        618.22        716.11        56.22 o                         
 -13   3   2       5308.22       5081.08        64.28 o                         
 -11   3   2       6520.16       5987.77       105.82 o                         
  -9   3   2       4606.60       4499.90        58.32 o                         
  -7   3   2      17838.42      16877.65       195.03 o                         
  -5   3   2       1637.20       1212.85        65.43 o                         
  -3   3   2        106.91        205.58        79.33 o                         
  -1   3   2       4109.69       3837.99       113.71 o                         
   1   3   2       7205.58       6737.77       105.26 o                         
   5   3   2       2591.18       2584.12        65.64 o                         
   7   3   2     120856.50     124410.45      1563.96 o                         
   9   3   2        888.78        941.40        57.13 o                         
  11   3   2       8076.15       8421.96        77.83 o                         
  13   3   2       1060.16       1167.01        58.79 o                         
  15   3   2       2179.57       2348.17        62.64 o                         
  17   3   2        280.36        245.85        57.95 o                         
  19   3   2          8.85         -8.22        55.86 o                         
  21   3   2       2506.81       2568.10        94.75 o                         
  23   3   2       3099.97       3119.45       125.16 o                         
 -24   4   2       1061.97        936.61        74.78 o                         
 -22   4   2         85.12        115.97        61.85 o                         
 -20   4   2       3645.49       3691.28        80.05 o                         
 -18   4   2       1876.29       2036.10        62.06 o                         
 -16   4   2      12684.30      13161.76       175.48 o                         
 -14   4   2       1580.08       1665.40        55.35 o                         
 -12   4   2        714.94        677.15        47.51 o                         
 -10   4   2      33656.26      34183.16       575.22 o                         
  -8   4   2       4390.50       3962.67        58.80 o                         
  -6   4   2      12120.34      11830.81       220.81 o                         
  -4   4   2       9487.09       8229.81       155.59 o                         
  -2   4   2        646.54        495.01        79.87 o                         
   0   4   2      50437.75      48600.50      1157.09 o                         
   2   4   2       2181.43       1656.86        78.11 o                         
   4   4   2       2756.59       2774.18        74.56 o                         
   6   4   2      12804.26      11612.04       194.32 o                         
   8   4   2       6410.35       5879.00       114.49 o                         
  10   4   2       4976.77       5117.46        79.49 o                         
  12   4   2      12433.21      11977.37       142.10 o                         
  14   4   2       1436.84       1337.61        62.65 o                         
  16   4   2       4531.09       4814.51        62.10 o                         
  18   4   2        621.37        612.84        54.03 o                         
  20   4   2       1232.60       1251.16        55.86 o                         
  22   4   2       1337.49       1320.21        83.96 o                         
  24   4   2        274.24        189.76        76.86 o                         
 -23   5   2         35.78         -6.65        73.59 o                         
 -21   5   2        738.56        756.86        61.59 o                         
 -19   5   2       6760.64       7149.64        82.17 o                         
 -17   5   2       9473.04       9566.93       161.17 o                         
 -15   5   2       6828.44       7187.31       116.01 o                         
 -13   5   2         22.12         46.43        58.01 o                         
 -11   5   2       5640.40       5345.09        52.06 o                         
  -9   5   2      29759.22      30006.46       367.13 o                         
  -7   5   2       2039.05       1839.52        59.85 o                         
  -5   5   2       1904.70       2055.24        63.59 o                         
  -3   5   2        400.75        245.07        59.61 o                         
  -1   5   2      34258.27      34055.99       520.75 o                         
   1   5   2      16678.35      15276.04       201.41 o                         
   3   5   2        162.12        199.06        62.94 o                         
   5   5   2      64817.05      66438.55       357.02 o                         
   7   5   2       1941.73       1569.42        59.90 o                         
   9   5   2        167.71        336.44        54.94 o                         
  11   5   2        405.92        399.67        53.35 o                         
  13   5   2        523.78        522.63        59.92 o                         
  15   5   2       8198.17       8346.07       111.99 o                         
  17   5   2       3851.70       4035.79        63.55 o                         
  19   5   2         12.66         -4.16        50.99 o                         
  21   5   2        551.23        428.31        59.89 o                         
  23   5   2        945.89       1070.30       118.18 o                         
 -22   6   2         80.30         66.97        62.42 o                         
 -20   6   2       2116.80       2016.45        79.14 o                         
 -18   6   2       1352.78       1446.66        56.08 o                         
 -16   6   2       8085.09       8069.50       152.52 o                         
 -14   6   2       2029.93       2098.23        54.25 o                         
 -12   6   2       1775.51       2016.77        63.78 o                         
 -10   6   2       3834.35       3914.67        63.99 o                         
  -8   6   2      27320.73      27576.39       376.76 o                         
  -6   6   2       7507.85       7004.29       108.98 o                         
  -4   6   2       3598.40       3544.46        69.65 o                         
  -2   6   2        381.68        380.02        59.54 o                         
   0   6   2       1010.36        747.91        57.17 o                         
   2   6   2      13588.28      13124.35       149.22 o                         
   4   6   2      16675.74      17003.17       174.50 o                         
   6   6   2        339.19        470.50        57.30 o                         
   8   6   2      41205.71      40411.47       428.13 o                         
  10   6   2       1861.76       1936.89        50.78 o                         
  12   6   2      10548.74      11149.89        75.79 o                         
  14   6   2         73.87         73.53        79.30 o                         
  16   6   2      11851.31      12254.52       184.53 o                         
  18   6   2       1877.65       1973.44        58.25 o                         
  20   6   2        112.55        104.27        64.85 o                         
  22   6   2        143.05         44.01        68.11 o                         
 -23   7   2        332.90        231.98        65.67 o                         
 -21   7   2       1125.01       1207.95        60.94 o                         
 -19   7   2          3.81        -44.85        57.91 o                         
 -17   7   2        222.20        333.89        62.93 o                         
 -15   7   2        726.07        835.40        74.80 o                         
 -13   7   2        453.09        439.87        60.97 o                         
 -11   7   2       2885.98       3069.29        60.98 o                         
  -9   7   2        919.30        977.92        52.70 o                         
  -7   7   2      15984.32      16445.58       249.35 o                         
  -5   7   2        208.88        443.63        57.59 o                         
  -3   7   2       8665.43       9223.45       171.74 o                         
  -1   7   2       2244.48       2459.45        66.40 o                         
   1   7   2       3463.52       4024.40        70.53 o                         
   3   7   2         63.21         98.77        61.04 o                         
   5   7   2       9094.02       8994.31        90.73 o                         
   7   7   2       2081.80       2073.40        58.26 o                         
   9   7   2        941.05       1024.09        67.91 o                         
  11   7   2        694.37        793.91        64.52 o                         
  13   7   2       2612.09       2560.64        63.05 o                         
  15   7   2       1618.81       1443.40        53.37 o                         
  17   7   2        516.38        633.50        58.68 o                         
  19   7   2       2212.40       2248.24        62.98 o                         
  21   7   2       2090.37       1688.15        91.04 o                         
 -22   8   2        331.08        416.10        70.73 o                         
 -20   8   2       1485.21       1457.05        62.16 o                         
 -18   8   2        749.26        617.22        65.89 o                         
 -16   8   2       5228.04       5534.52       153.90 o                         
 -14   8   2        455.05        562.61        66.94 o                         
 -12   8   2        600.72        699.50        56.84 o                         
 -10   8   2         25.55         32.58        49.26 o                         
  -8   8   2      17978.98      18746.26       158.56 o                         
  -6   8   2       2488.22       2647.05        58.40 o                         
  -4   8   2        806.90        780.04        51.80 o                         
  -2   8   2       4150.45       4005.19        69.09 o                         
   0   8   2       7239.45       7115.10        92.99 o                         
   2   8   2       1272.40       1032.18        51.47 o                         
   4   8   2        244.47        214.08        53.80 o                         
   6   8   2        705.54        799.50        54.70 o                         
   8   8   2      11233.49      12542.68        86.08 o                         
  10   8   2       2059.38       2193.82        65.49 o                         
  12   8   2         15.44         62.66        57.33 o                         
  14   8   2       4284.92       4019.71       104.19 o                         
  16   8   2       8992.57      10019.64        88.62 o                         
  18   8   2        300.21        261.26        66.34 o                         
  20   8   2       1212.91        876.86        92.89 o                         
  22   8   2          0.38         37.92        99.12 o                         
 -21   9   2       3016.94       2932.65        92.09 o                         
 -19   9   2       2794.12       2626.13       102.73 o                         
 -17   9   2       5074.36       4931.84        66.96 o                         
 -15   9   2       7822.76       8659.19        75.15 o                         
 -13   9   2       2738.27       2676.36        58.05 o                         
 -11   9   2       2853.72       2913.71        57.18 o                         
  -9   9   2       2577.44       2689.92        64.41 o                         
  -7   9   2      12726.61      13397.71       149.78 o                         
  -5   9   2        849.98        817.57        63.48 o                         
  -3   9   2      34682.56      34871.80       302.61 o                         
  -1   9   2      47915.65      47511.99       665.96 o                         
   1   9   2       9655.95       9472.34       142.72 o                         
   3   9   2        722.08        651.09        53.87 o                         
   5   9   2       1045.08       1044.07        66.63 o                         
   7   9   2       2719.83       2854.99        69.59 o                         
   9   9   2      17089.46      17424.30       190.61 o                         
  11   9   2       8219.42       7548.10        70.11 o                         
  13   9   2       7251.10       7642.30       113.52 o                         
  15   9   2       4333.90       4437.72        97.98 o                         
  17   9   2       6930.89       7387.87       102.14 o                         
  19   9   2        596.43        526.33       102.78 o                         
  21   9   2        322.66        253.81        68.28 o                         
 -20  10   2         83.32         76.43        73.38 o                         
 -18  10   2          3.64          0.17        58.68 o                         
 -16  10   2       1752.54       1676.56        60.04 o                         
 -14  10   2         16.08         -6.46        61.59 o                         
 -12  10   2       2032.62       2132.88        70.10 o                         
 -10  10   2        334.45        380.50        52.31 o                         
  -8  10   2         42.62        -14.32        56.24 o                         
  -6  10   2       1486.88       1537.81        67.26 o                         
  -4  10   2        102.58        106.80        64.16 o                         
  -2  10   2       2241.31       2300.94        68.51 o                         
   0  10   2         62.60         50.06        67.08 o                         
   2  10   2         13.85         56.95        71.10 o                         
   4  10   2          1.34         67.02        61.41 o                         
   6  10   2       4989.76       5004.72        72.88 o                         
   8  10   2         10.68         52.76        60.15 o                         
  10  10   2       4751.05       4550.00        64.47 o                         
  12  10   2        799.67        953.13        69.60 o                         
  14  10   2       3680.50       3631.67        74.07 o                         
  16  10   2        167.65        121.00        76.08 o                         
  18  10   2       1520.67       1319.17        80.09 o                         
  20  10   2         53.01        -18.03        68.11 o                         
 -19  11   2        205.04        248.52        69.68 o                         
 -17  11   2         21.95        -29.12        63.89 o                         
 -15  11   2        799.16        768.22        81.18 o                         
 -13  11   2       2135.29       2208.12        81.37 o                         
 -11  11   2       7783.75       7981.44       137.45 o                         
  -9  11   2       2580.78       2587.34        60.37 o                         
  -7  11   2       8807.44       9038.81       154.04 o                         
  -5  11   2         13.09         10.94        73.25 o                         
  -3  11   2       5837.85       5735.09        75.05 o                         
  -1  11   2       5530.54       5524.34        81.96 o                         
   1  11   2       1596.00       1681.15        73.04 o                         
   3  11   2       3516.23       3400.15        76.77 o                         
   5  11   2       3463.90       3236.56        66.22 o                         
   7  11   2       5066.71       4778.63        70.00 o                         
   9  11   2        672.93        807.17        68.67 o                         
  11  11   2       4419.24       4372.56        87.21 o                         
  13  11   2       1687.27       1717.78        72.60 o                         
  15  11   2        365.65        600.35        74.59 o                         
  17  11   2          6.65         63.43        58.40 o                         
  19  11   2        405.57        265.49        69.43 o                         
 -18  12   2        786.23        742.35        71.01 o                         
 -16  12   2        399.82        347.52        66.34 o                         
 -14  12   2        734.13        707.90        73.40 o                         
 -12  12   2       3342.45       3363.08        78.62 o                         
 -10  12   2        372.07        478.54        69.43 o                         
  -8  12   2       1053.57       1380.59        89.76 o                         
  -6  12   2      19197.14      19320.54       134.39 o                         
  -4  12   2        442.88        463.37        64.76 o                         
  -2  12   2        288.20        313.66        62.45 o                         
   0  12   2       1828.67       1772.19        69.37 o                         
   2  12   2       3333.00       3457.88        79.62 o                         
   4  12   2        220.97        328.17        61.37 o                         
   6  12   2         35.29         20.76        65.51 o                         
   8  12   2       3732.54       3447.20        75.99 o                         
  10  12   2       2017.49       2201.14        71.77 o                         
  12  12   2       2380.78       2150.75        67.37 o                         
  14  12   2        738.81        614.54        72.99 o                         
  16  12   2        775.30        801.03        83.58 o                         
 -15  13   2          7.76         53.51       101.24 o                         
 -13  13   2        202.68        128.38        87.51 o                         
 -11  13   2        274.53        379.10       122.73 o                         
  -9  13   2       1851.35       2115.70        86.41 o                         
  -7  13   2         52.27         44.98        82.93 o                         
  -5  13   2       1487.45       1522.68        83.43 o                         
  -3  13   2          7.37        -39.20        73.96 o                         
  -1  13   2        472.19        580.08        69.93 o                         
   1  13   2       1738.23       1729.65        78.53 o                         
   3  13   2          8.84         72.82        74.54 o                         
   5  13   2         36.40         10.04        73.10 o                         
   7  13   2       1438.24      15175.94      6328.85 o                         
   9  13   2       2521.41       2249.99        64.88 o                         
  11  13   2        323.96        277.64        73.99 o                         
  13  13   2         49.86        -60.86        70.47 o                         
  15  13   2        857.20        749.21        81.49 o                         
 -14  14   2       6204.01       5935.24       111.91 o                         
 -12  14   2       1492.19       1254.64       164.63 o                         
 -10  14   2         78.86         92.98       106.50 o                         
  -8  14   2       3975.66       4374.12       103.28 o                         
  -6  14   2       9223.60       9355.79       107.60 o                         
  -4  14   2       2777.38       2941.25        94.60 o                         
  -2  14   2        452.07        471.64        79.13 o                         
   0  14   2        819.05        918.12        75.66 o                         
   2  14   2      14521.96      14747.37       211.42 o                         
   4  14   2      13873.15      13690.26       177.51 o                         
   6  14   2         26.84          3.51        66.93 o                         
   8  14   2        537.07        452.55        70.85 o                         
  10  14   2       6210.81       5978.57       117.71 o                         
  12  14   2         48.08         66.22        74.92 o                         
  14  14   2        282.45        118.66        82.44 o                         
 -11  15   2        595.06        546.73       217.77 o                         
  -9  15   2       3869.45       3209.58       204.09 o                         
  -7  15   2         61.28        -27.67       106.80 o                         
  -5  15   2        221.27        267.56       108.43 o                         
  -3  15   2        156.54         40.99        92.97 o                         
  -1  15   2         92.36         83.67        88.10 o                         
   1  15   2        283.55        266.97        86.51 o                         
   3  15   2       2122.38       2033.98        85.24 o                         
   5  15   2       2542.92       2551.74        90.30 o                         
   7  15   2       1860.49       1768.85        97.43 o                         
   9  15   2        711.59        590.54        85.39 o                         
  11  15   2         20.74          4.42        85.20 o                         
  -8  16   2        546.93        260.54       133.61 o                         
  -6  16   2        156.82        104.23       240.73 o                         
  -4  16   2          1.94        -14.13        83.20 o                         
  -2  16   2        158.44        209.30        99.52 o                         
   0  16   2        160.29        187.28        78.67 o                         
   2  16   2        255.59        224.05        79.56 o                         
   4  16   2         46.49         70.82        77.85 o                         
   6  16   2        399.50        361.82        93.67 o                         
   8  16   2         38.15         87.77        89.92 o                         
  -3  17   2       2489.73       2309.85       151.51 o                         
  -1  17   2       5018.66       4683.34       276.00 o                         
   1  17   2        386.34        446.89        93.49 o                         
   3  17   2       1312.51       1260.43        98.99 o                         
 -25   1   3        824.00        719.15        70.39 o                         
 -23   1   3       2255.39       1966.89       105.69 o                         
 -21   1   3       4439.82       4436.45        61.33 o                         
 -19   1   3       3134.69       3191.86        66.16 o                         
 -17   1   3        338.64        456.34        51.71 o                         
 -15   1   3        395.26        437.19        56.56 o                         
 -13   1   3       4189.61       3988.79        61.14 o                         
 -11   1   3      17705.57      17001.70       234.60 o                         
  -9   1   3        835.69       1221.49        48.96 o                         
  -7   1   3       3185.48       3098.44        57.52 o                         
  -5   1   3     106018.12     106484.96       473.62 o                         
  -3   1   3      51609.02      46693.57      1667.46 o                         
   1   1   3      26536.05      23438.21       478.43 o                         
   3   1   3        435.42        568.05        84.40 o                         
   5   1   3      95206.77      92965.56      1109.38 o                         
   7   1   3      34838.06      33344.84       323.53 o                         
   9   1   3       3734.76       3852.14        79.28 o                         
  11   1   3       4886.29       4850.43        68.27 o                         
  13   1   3      33971.12      35269.62       458.77 o                         
  15   1   3       2835.09       2938.81        54.96 o                         
  17   1   3        402.36        389.87        45.41 o                         
  19   1   3        604.78        543.43        64.34 o                         
  21   1   3       6898.36       7377.69       199.87 o                         
  23   1   3        259.87        208.88        85.71 o                         
 -24   2   3        765.28        697.80       104.30 o                         
 -22   2   3       6043.11       6360.09       105.25 o                         
 -20   2   3       6450.73       6774.17       119.25 o                         
 -18   2   3      15866.30      16387.93       342.59 o                         
 -16   2   3       1907.85       1919.59        53.06 o                         
 -14   2   3      17597.33      18045.21       386.74 o                         
 -12   2   3      17225.74      16337.64       242.86 o                         
 -10   2   3       9641.47       8657.50       110.07 o                         
  -8   2   3      12736.34      13434.12       125.41 o                         
  -6   2   3       9212.97       8774.52       214.81 o                         
  -4   2   3      25187.64      23535.14       412.13 o                         
  -2   2   3      15169.53      12883.54       451.66 o                         
   0   2   3       3611.88       2998.60        86.87 o                         
   4   2   3     102234.56      97992.06       437.47 o                         
   6   2   3      19312.21      17736.81       361.35 o                         
   8   2   3       1440.39       1248.48        65.71 o                         
  10   2   3      12341.02      11231.66       134.60 o                         
  12   2   3       1190.21        957.67        48.75 o                         
  14   2   3       6210.65       6436.53        69.27 o                         
  16   2   3       1335.40       1295.46        58.16 o                         
  18   2   3       2944.36       3083.99        71.19 o                         
  20   2   3        101.35        139.46        54.82 o                         
  22   2   3        278.39        335.96        57.29 o                         
  24   2   3       1213.57       1014.49       118.10 o                         
 -25   3   3         37.95         -5.50       178.31 o                         
 -23   3   3        446.97        332.79        68.69 o                         
 -21   3   3        510.78        551.85        67.77 o                         
 -19   3   3       2700.67       2893.23        62.13 o                         
 -17   3   3         41.04        116.79        50.24 o                         
 -15   3   3        347.37        412.89        56.35 o                         
 -13   3   3       2278.08       2154.09        71.73 o                         
 -11   3   3       1058.68       1352.44        48.34 o                         
  -9   3   3       6805.40       6319.18       133.80 o                         
  -7   3   3       5357.40       5438.88       109.54 o                         
  -5   3   3      12501.45      11005.90       189.97 o                         
  -3   3   3      23779.61      22859.00       471.00 o                         
  -1   3   3       5770.45       5409.29       127.96 o                         
   5   3   3        535.25        374.76        69.20 o                         
   7   3   3       9679.07       9865.23       178.30 o                         
   9   3   3       1484.68       1663.80        53.05 o                         
  11   3   3       1621.71       1294.83        51.01 o                         
  13   3   3          6.59         42.71        64.63 o                         
  15   3   3         53.40         30.85        58.06 o                         
  17   3   3          8.48         35.93        61.67 o                         
  19   3   3         87.73         49.04        55.89 o                         
  21   3   3       1893.68       1941.13        79.73 o                         
  23   3   3        153.67         58.90       101.03 o                         
 -24   4   3        142.14         98.31        69.73 o                         
 -22   4   3         21.69         84.80        61.76 o                         
 -20   4   3       1472.89       1426.95        55.31 o                         
 -18   4   3       3368.48       3844.48        79.06 o                         
 -16   4   3          8.02          2.61        50.57 o                         
 -14   4   3         38.35        -22.13        52.37 o                         
 -12   4   3       2704.57       2599.06        79.64 o                         
 -10   4   3       5032.60       5022.64        99.39 o                         
  -8   4   3       1289.26       1234.09        51.74 o                         
  -6   4   3      34817.95      32949.01       648.97 o                         
  -4   4   3         53.01        114.22        64.50 o                         
  -2   4   3        611.48        423.05        87.58 o                         
   0   4   3       2063.37       1607.87        81.27 o                         
   2   4   3       1456.32       1125.18        70.78 o                         
   6   4   3      39611.65      42997.64       522.66 o                         
   8   4   3      38616.54      39284.61       352.21 o                         
  10   4   3       1043.27       1036.82        47.03 o                         
  12   4   3       6619.02       7019.02        75.24 o                         
  14   4   3       1442.86       1629.37        56.93 o                         
  16   4   3       1291.18       1294.85        55.76 o                         
  18   4   3      10809.31      11620.33       118.45 o                         
  20   4   3       7011.94       6981.61       140.38 o                         
  22   4   3        240.75        178.06        61.16 o                         
  24   4   3        675.05        990.83       177.35 o                         
 -23   5   3        952.53        926.02        99.02 o                         
 -21   5   3        666.14        656.84        80.98 o                         
 -19   5   3        307.34        264.79        57.41 o                         
 -17   5   3       5441.17       5535.07       108.00 o                         
 -15   5   3        852.55        834.90        48.88 o                         
 -13   5   3        372.90        563.64        58.97 o                         
 -11   5   3        112.79        105.18        45.89 o                         
  -9   5   3      25208.57      25842.28       387.41 o                         
  -7   5   3       6313.80       5830.03       134.90 o                         
  -5   5   3      19474.31      19121.11       315.28 o                         
  -3   5   3      12258.31      13290.47       223.46 o                         
  -1   5   3      10609.11       9065.39       201.21 o                         
   1   5   3       3392.49       3286.83        72.81 o                         
   3   5   3       9841.47      10151.99       136.28 o                         
   5   5   3       8485.25       7729.77       124.95 o                         
   7   5   3      15655.27      15147.51       153.18 o                         
   9   5   3        642.19        703.38        53.23 o                         
  11   5   3          1.29        -32.57        57.89 o                         
  13   5   3        139.12         75.24        59.90 o                         
  15   5   3       4442.62       4514.59        93.06 o                         
  17   5   3        144.58        118.05        64.11 o                         
  19   5   3          1.42        -50.64        50.64 o                         
  21   5   3        668.37        595.15        72.98 o                         
  23   5   3       1786.31       1502.98        95.50 o                         
 -22   6   3        654.73        612.67        68.08 o                         
 -20   6   3        626.14        635.58        59.99 o                         
 -18   6   3         99.36        233.22        57.60 o                         
 -16   6   3         94.76          1.54        52.66 o                         
 -14   6   3        345.81        313.82        55.71 o                         
 -12   6   3        331.44        305.79        52.32 o                         
 -10   6   3         55.46        -48.03        48.03 o                         
  -8   6   3       1140.46       1126.40        52.95 o                         
  -6   6   3       1592.69       1653.38        58.93 o                         
  -4   6   3        904.17       1044.90        66.56 o                         
  -2   6   3      15398.78      17078.26       407.07 o                         
   0   6   3       7714.67       9274.83       127.98 o                         
   2   6   3        179.46        131.40        62.49 o                         
   4   6   3       1657.44       1540.48        65.64 o                         
   6   6   3       2087.68       2232.17        62.35 o                         
   8   6   3        218.04        175.39        54.41 o                         
  10   6   3       8789.55       9270.59        79.34 o                         
  12   6   3          8.07         -0.87        50.41 o                         
  14   6   3         96.16        161.81        47.58 o                         
  16   6   3       3349.37       3242.90        70.94 o                         
  18   6   3       1059.92        916.42        62.56 o                         
  20   6   3        161.22         97.44        57.87 o                         
  22   6   3         42.17         -2.70        70.55 o                         
 -23   7   3       2719.64       2540.61        73.10 o                         
 -21   7   3        387.89        338.94        58.04 o                         
 -19   7   3       1283.28       1127.61        92.58 o                         
 -17   7   3      10940.18      11887.37       156.53 o                         
 -15   7   3      10721.11      10636.39       150.33 o                         
 -13   7   3        261.16        120.02        54.40 o                         
 -11   7   3       4173.45       4395.43        64.02 o                         
  -9   7   3      15547.87      14932.44       136.17 o                         
  -7   7   3       2323.75       1913.65        56.09 o                         
  -5   7   3       5650.92       5569.12       111.41 o                         
  -3   7   3       2864.26       3135.08       105.71 o                         
  -1   7   3      72619.59      69280.98      1465.36 o                         
   1   7   3      26385.38      25034.83       293.92 o                         
   3   7   3       1360.66       1370.63        63.14 o                         
   5   7   3       1510.69       1604.85        62.40 o                         
   7   7   3       4290.40       4195.80        62.08 o                         
   9   7   3      31389.57      33122.85       257.93 o                         
  11   7   3       1744.41       1807.48        62.99 o                         
  13   7   3       1997.13       2074.81        58.92 o                         
  15   7   3       3624.82       3656.76        84.77 o                         
  17   7   3       1823.83       1943.04        64.12 o                         
  19   7   3         68.95        -24.43        62.70 o                         
  21   7   3         24.02        -20.20        72.13 o                         
 -22   8   3        451.68        406.43        79.98 o                         
 -20   8   3        582.74        609.06        55.04 o                         
 -18   8   3         13.37         79.77        52.83 o                         
 -16   8   3        742.91        762.36        61.31 o                         
 -14   8   3       4399.44       4439.69        66.14 o                         
 -12   8   3         97.02        130.36        52.93 o                         
 -10   8   3        108.39         32.64        58.66 o                         
  -8   8   3         12.37          4.10        63.83 o                         
  -6   8   3        466.89        426.28        58.70 o                         
  -4   8   3       9231.75       8965.43       160.24 o                         
  -2   8   3       7807.24       7450.23       151.57 o                         
   0   8   3       8548.27       8015.18       156.28 o                         
   2   8   3       4511.73       4290.00        77.32 o                         
   4   8   3        134.22        324.43        51.69 o                         
   6   8   3       4369.50       4212.23        63.60 o                         
   8   8   3        364.55        347.58        66.64 o                         
  10   8   3       1759.21       1968.43        59.76 o                         
  12   8   3       4686.62       4755.69        64.79 o                         
  14   8   3       3843.57      12423.76      4590.09 o                         
  16   8   3       1259.98       1401.47        65.69 o                         
  18   8   3       1072.74       1097.79        72.22 o                         
  20   8   3         41.77         64.47        68.33 o                         
 -21   9   3          6.02        170.93        70.55 o                         
 -19   9   3         18.22        145.22        64.29 o                         
 -17   9   3       1236.46       1317.63        57.44 o                         
 -15   9   3          5.80        124.96        62.76 o                         
 -13   9   3        465.69        585.65        51.00 o                         
 -11   9   3        977.02       1039.74        51.13 o                         
  -9   9   3       1530.27       1634.03        61.65 o                         
  -7   9   3        298.25        324.13        69.00 o                         
  -5   9   3        924.63        892.53        82.88 o                         
  -3   9   3        323.15        348.67        75.35 o                         
  -1   9   3      12695.98      12462.76       274.60 o                         
   1   9   3       2753.05       2595.91        66.39 o                         
   3   9   3       1432.51       1419.35        70.48 o                         
   5   9   3          4.88        -21.65        63.49 o                         
   7   9   3       4333.46       4494.37        69.83 o                         
   9   9   3         59.74         46.15        59.71 o                         
  11   9   3       1827.53       1612.97        58.73 o                         
  13   9   3        994.11        885.63        67.39 o                         
  15   9   3       1339.02       1300.82        63.66 o                         
  17   9   3        575.82        487.15        76.52 o                         
  19   9   3         14.39        -23.98        61.64 o                         
  21   9   3         16.23        392.78       161.13 o                         
 -20  10   3       1203.77       1105.58        76.51 o                         
 -18  10   3         35.80        201.20        64.46 o                         
 -16  10   3        923.64       1036.93        60.26 o                         
 -14  10   3      10857.80      11569.92       171.20 o                         
 -12  10   3       9919.61      10504.01       233.01 o                         
 -10  10   3        173.11        151.91        54.11 o                         
  -8  10   3         43.10        161.64        63.05 o                         
  -6  10   3      12202.02      12867.83       145.79 o                         
  -4  10   3      15580.57      16490.09       148.33 o                         
  -2  10   3       1645.06       1683.50        80.77 o                         
   0  10   3      11566.51      11893.74       127.87 o                         
   2  10   3         68.09         72.44        64.03 o                         
   4  10   3        650.10        628.42        60.06 o                         
   6  10   3        548.19        499.38        63.22 o                         
   8  10   3       9182.01       9076.14        91.42 o                         
  10  10   3        839.98        789.31        54.13 o                         
  12  10   3       7522.23       7233.15        76.79 o                         
  14  10   3          5.35        -10.49        62.63 o                         
  16  10   3       1479.96       1526.21        74.15 o                         
  18  10   3       2092.30       1665.57        97.21 o                         
  20  10   3        959.45        820.10        96.15 o                         
 -19  11   3       2007.60       1921.70        86.81 o                         
 -17  11   3       1295.54       1254.55        69.79 o                         
 -15  11   3       3318.35       3410.25        87.78 o                         
 -13  11   3       5829.19       6231.59       123.41 o                         
 -11  11   3       5836.47       6025.59       145.95 o                         
  -9  11   3       7598.50       7802.59        91.17 o                         
  -7  11   3       2585.39       2666.86        75.17 o                         
  -5  11   3        133.91        198.49        76.03 o                         
  -3  11   3      16470.85      16411.78       111.96 o                         
  -1  11   3       4086.39       4213.34        73.70 o                         
   1  11   3       4373.71       4407.59        75.69 o                         
   3  11   3       1940.71       1860.52        61.56 o                         
   5  11   3       4166.77       3919.42        68.05 o                         
   7  11   3         20.54         34.57        57.93 o                         
   9  11   3        973.71        955.51        70.11 o                         
  11  11   3       1257.03       1311.01        70.61 o                         
  13  11   3       2071.65       2044.76        67.20 o                         
  15  11   3         18.93         94.40        72.05 o                         
  17  11   3        609.37        610.69        68.46 o                         
 -18  12   3        115.12         37.98        71.95 o                         
 -16  12   3        326.46        255.31        71.16 o                         
 -14  12   3       2193.17       2160.10        93.89 o                         
 -12  12   3       3687.15       3651.19        85.19 o                         
 -10  12   3       1466.03       1614.60        63.52 o                         
  -8  12   3        723.52        771.79        81.86 o                         
  -6  12   3         73.94        102.15        72.72 o                         
  -4  12   3      11572.22      11881.42       153.41 o                         
  -2  12   3       5573.88       5326.71        76.44 o                         
   0  12   3        450.72        508.38        63.02 o                         
   2  12   3        629.60        585.63        64.76 o                         
   4  12   3       5963.41       6096.24       134.70 o                         
   6  12   3          3.38         30.09        62.41 o                         
   8  12   3         44.31         46.44        65.70 o                         
  10  12   3        381.84        410.91        67.49 o                         
  12  12   3       1824.67       1861.99        73.66 o                         
  14  12   3        197.32        234.72        63.80 o                         
  16  12   3          4.84        -56.93        82.89 o                         
 -15  13   3        361.77        179.22       139.90 o                         
 -13  13   3        354.42        502.64       100.81 o                         
 -11  13   3       4186.23       4319.82        98.32 o                         
  -9  13   3       4099.37       4016.54        97.21 o                         
  -7  13   3       1424.92       1513.24        91.19 o                         
  -5  13   3        260.66        257.63        79.71 o                         
  -3  13   3       6255.47       6607.21       105.30 o                         
  -1  13   3       2582.08       2773.68        86.22 o                         
   1  13   3         13.28         89.55        76.81 o                         
   3  13   3          6.43         56.42        73.92 o                         
   5  13   3       6025.03       6336.60       104.96 o                         
   7  13   3       1958.66       1757.32        68.73 o                         
   9  13   3        718.39        746.00        62.67 o                         
  11  13   3        117.39        140.85        73.07 o                         
  13  13   3       3067.22       2725.16        76.24 o                         
  15  13   3        195.76        277.23       102.86 o                         
 -14  14   3       1052.82       1082.62       138.19 o                         
 -12  14   3         55.82       -105.57       105.57 o                         
 -10  14   3       1246.80       1411.89        89.50 o                         
  -8  14   3        474.50        344.00        96.32 o                         
  -6  14   3       3348.73       3427.24        83.73 o                         
  -4  14   3        590.46        625.09        77.62 o                         
  -2  14   3        759.72        800.75        95.55 o                         
   0  14   3        586.46        585.96        72.53 o                         
   2  14   3       2543.25       2605.23        79.60 o                         
   4  14   3        477.27        530.52        71.82 o                         
   6  14   3         17.12        -48.91        67.64 o                         
   8  14   3        309.26        286.10        65.36 o                         
  10  14   3        115.14         21.56        65.99 o                         
  12  14   3          5.75        -12.03        88.03 o                         
  14  14   3         78.92        100.88        79.12 o                         
 -11  15   3       1391.91       1363.32       124.39 o                         
  -9  15   3        552.52        474.67       106.90 o                         
  -7  15   3        141.88         68.27        86.54 o                         
  -5  15   3        336.51        348.71        92.74 o                         
  -3  15   3        285.66        339.98        95.66 o                         
  -1  15   3        657.66        567.47        79.96 o                         
   1  15   3       1676.44       1602.55        91.05 o                         
   3  15   3        458.05        365.05        79.97 o                         
   5  15   3       1064.52        990.66        77.71 o                         
   7  15   3        586.74        523.25        74.08 o                         
   9  15   3        174.79        301.78        77.53 o                         
  11  15   3         40.18         61.52        74.80 o                         
  -8  16   3        145.76         76.22       131.53 o                         
  -6  16   3       8628.55       8659.31       221.99 o                         
  -4  16   3        846.48        815.45        91.95 o                         
  -2  16   3        313.42        302.84        94.36 o                         
   0  16   3         28.98          7.35        80.58 o                         
   2  16   3       2185.23       2069.18        85.80 o                         
   4  16   3       4316.04       4048.15       101.90 o                         
   6  16   3       2000.90       1925.76       100.44 o                         
   8  16   3        190.65        178.25        90.69 o                         
  -3  17   3        322.49        280.51       113.41 o                         
  -1  17   3        317.87        178.84       111.17 o                         
   1  17   3        364.55        260.15        95.60 o                         
   3  17   3         23.12         37.24        90.42 o                         
 -24   0   4       1137.55       1126.19       120.05 o                         
 -22   0   4       3853.82       4036.48        97.83 o                         
 -20   0   4       9174.81      10571.77       156.94 o                         
 -18   0   4      15857.06      16255.16       561.78 o                         
 -16   0   4       1219.57       1157.47        69.13 o                         
 -14   0   4       1094.78       1062.33        85.71 o                         
 -12   0   4      26265.60      26087.96       709.94 o                         
 -10   0   4      28521.75      27195.43       543.70 o                         
  -8   0   4        207.33        164.31        69.71 o                         
  -6   0   4      20917.86      17983.56       405.72 o                         
  -2   0   4      29360.85      24766.88       213.46 o                         
   0   0   4      27744.07      23794.83      1995.26 o                         
   2   0   4      14218.90      13671.58       167.48 o                         
   4   0   4      11438.48      11041.89       145.33 o                         
   6   0   4      32535.81      30641.75       169.44 o                         
   8   0   4        714.94        397.79        72.22 o                         
  10   0   4      72529.10      73743.24       743.29 o                         
  12   0   4       1989.50       1848.92        85.33 o                         
  14   0   4      12497.45      12954.49       120.23 o                         
  16   0   4         59.21         98.37        71.89 o                         
  18   0   4        213.65        186.66        71.71 o                         
  20   0   4      12329.40      13076.62       177.99 o                         
  22   0   4        744.10        530.94        91.31 o                         
  24   0   4          6.52        -67.02       108.60 o                         
 -25   1   4          2.62         32.28        68.80 o                         
 -23   1   4       1840.01       1825.20        83.31 o                         
 -21   1   4        939.31        886.37        52.10 o                         
 -19   1   4        251.39        171.29        59.24 o                         
 -17   1   4        403.61        408.06        52.58 o                         
 -15   1   4        113.74        269.35        56.88 o                         
 -13   1   4        217.78        131.99        51.91 o                         
 -11   1   4         64.54        152.81        47.22 o                         
  -9   1   4       2349.34       2235.34        50.22 o                         
  -7   1   4       5340.24       4493.72        76.63 o                         
  -5   1   4     110147.66     100027.75       472.11 o                         
  -3   1   4      17661.03      16095.60       416.83 o                         
  -1   1   4       3155.43       2901.17        85.60 o                         
   1   1   4       1054.67        888.87        84.86 o                         
   3   1   4        638.17        678.14        82.92 o                         
   5   1   4       2402.72       2498.46        72.54 o                         
   7   1   4      20474.84      19685.88       185.97 o                         
   9   1   4       8887.00       7848.90       152.90 o                         
  11   1   4       4455.75       4315.98        66.30 o                         
  13   1   4       8786.04       8853.02        83.80 o                         
  15   1   4       1902.00       1818.34        57.09 o                         
  17   1   4       2035.01       2188.08        51.13 o                         
  19   1   4        474.45        525.93        56.45 o                         
  21   1   4        205.09        181.45        62.04 o                         
  23   1   4       4681.04       4568.90       127.64 o                         
 -24   2   4        511.54        628.19        74.21 o                         
 -22   2   4       2019.59       1906.28        68.32 o                         
 -20   2   4       1037.54       1078.04        58.17 o                         
 -18   2   4       2250.06       2123.43        53.20 o                         
 -16   2   4      15201.92      15370.98       310.53 o                         
 -14   2   4       2745.94       2756.40        82.04 o                         
 -12   2   4      11754.49      11453.47       129.55 o                         
 -10   2   4       1637.25       1613.86        68.54 o                         
  -8   2   4       6038.97       5877.98       126.43 o                         
  -6   2   4       4462.39       3760.99        79.03 o                         
  -4   2   4       1069.96       1412.28        67.27 o                         
  -2   2   4       2339.37       2078.15        88.72 o                         
   2   2   4      22016.09      20392.63       171.61 o                         
   4   2   4      16603.77      13891.75       125.13 o                         
   6   2   4        207.76        249.13        66.63 o                         
   8   2   4      18910.58      19326.41        95.91 o                         
  10   2   4       3352.35       3421.39        65.79 o                         
  12   2   4       5437.49       4943.19        94.92 o                         
  14   2   4       1515.01       1441.91        64.85 o                         
  16   2   4       1005.81       1040.33        56.97 o                         
  18   2   4       1588.74       1685.59        52.19 o                         
  20   2   4        578.33        539.89        54.94 o                         
  22   2   4       1986.04       1827.98       129.26 o                         
  24   2   4        159.80         36.75        62.38 o                         
 -25   3   4        990.03       1115.90       228.22 o                         
 -23   3   4       1069.38        929.17        94.28 o                         
 -21   3   4       1691.99       1748.20        59.29 o                         
 -19   3   4       1101.71       1352.81        60.08 o                         
 -17   3   4       6224.34       6369.42        59.19 o                         
 -15   3   4      10523.52      10593.35       104.33 o                         
 -13   3   4        553.64        671.44        53.58 o                         
 -11   3   4       8040.17       8192.02        65.85 o                         
  -9   3   4      46588.12      48054.03       974.21 o                         
  -7   3   4       8648.56       7767.58        90.39 o                         
  -5   3   4       1235.69       1724.30        56.47 o                         
  -3   3   4       2755.69       4973.75      1464.35 o                         
  -1   3   4        200.30        120.11        90.76 o                         
   1   3   4      23388.32      20852.76       253.24 o                         
   3   3   4        217.48         82.41        73.51 o                         
   5   3   4      36675.93      35782.15       301.47 o                         
   7   3   4      62040.10      63887.68       416.20 o                         
   9   3   4       9068.42       8744.76        76.67 o                         
  11   3   4        695.86        715.30        48.19 o                         
  13   3   4       7236.70       7623.76        71.06 o                         
  15   3   4       5363.56       5617.74        91.12 o                         
  17   3   4        654.95        741.81        48.70 o                         
  19   3   4        103.64         39.58        51.09 o                         
  21   3   4       3178.19       3079.74        60.76 o                         
  23   3   4       1684.50       1548.54       117.34 o                         
 -24   4   4        216.11         67.49        72.16 o                         
 -22   4   4        282.71        322.78        57.47 o                         
 -20   4   4       1532.11       1555.65        58.09 o                         
 -18   4   4        316.80        213.10        60.12 o                         
 -16   4   4       5476.08       5469.17        74.62 o                         
 -14   4   4        208.57        226.82        56.85 o                         
 -12   4   4       6651.31       7241.80       163.15 o                         
 -10   4   4        770.16        835.30        50.04 o                         
  -8   4   4      14905.25      13781.88       362.81 o                         
  -6   4   4         33.20         10.17        51.40 o                         
  -4   4   4       2921.22       2587.10        79.87 o                         
  -2   4   4      23869.33      24395.48       460.80 o                         
   0   4   4      42225.37      40780.09       989.78 o                         
   2   4   4      16111.14      14778.86       107.50 o                         
   4   4   4       7241.67       7266.52       105.47 o                         
   6   4   4       3112.37       2913.77        69.88 o                         
   8   4   4      24058.91      24828.46       185.82 o                         
  10   4   4        472.42        501.75        52.23 o                         
  12   4   4       3710.51       4292.96        72.49 o                         
  14   4   4        214.87        180.25        60.65 o                         
  16   4   4       4799.54       4587.89        56.78 o                         
  18   4   4       2501.98       2662.86        73.13 o                         
  20   4   4        573.08        468.87        59.84 o                         
  22   4   4       1234.37       1129.44        62.33 o                         
 -23   5   4       3963.02       4138.03        92.71 o                         
 -21   5   4       2764.34       2840.90        71.71 o                         
 -19   5   4        253.13        264.14        54.17 o                         
 -17   5   4       9222.68       9388.31       211.78 o                         
 -15   5   4       7893.15       8061.00       160.39 o                         
 -13   5   4        181.59        224.90        54.41 o                         
 -11   5   4       2230.70       2278.18        48.87 o                         
  -9   5   4      11821.38      11599.23       108.02 o                         
  -7   5   4      33189.53      32658.26       526.37 o                         
  -5   5   4        427.71        283.49        64.75 o                         
  -3   5   4        705.68        555.93        77.65 o                         
  -1   5   4       3493.95       3332.65        71.72 o                         
   1   5   4      66747.98      68789.68       844.41 o                         
   3   5   4      31741.62      32303.96       256.02 o                         
   5   5   4       2360.45       2150.24        62.84 o                         
   7   5   4       2593.25       2906.09        59.61 o                         
   9   5   4       9041.43       8383.08        99.41 o                         
  11   5   4         26.86         79.46        62.65 o                         
  13   5   4       1124.34       1296.02        60.71 o                         
  15   5   4        343.92        384.92        54.25 o                         
  17   5   4       2733.22       3131.68       116.54 o                         
  19   5   4        464.49        468.32        54.98 o                         
  21   5   4        957.20        814.71        62.93 o                         
  23   5   4         32.33         68.58       112.92 o                         
 -22   6   4       1553.76       1199.39        81.45 o                         
 -20   6   4       1672.63       1986.15        73.29 o                         
 -18   6   4         12.70        -31.39        55.02 o                         
 -16   6   4       1362.77       1425.29        49.73 o                         
 -14   6   4      14335.44      14639.92       182.90 o                         
 -12   6   4       2738.66       3083.39        72.24 o                         
 -10   6   4        828.55        909.82        46.23 o                         
  -8   6   4       3837.22       3748.23        62.44 o                         
  -6   6   4      24939.49      23778.48       543.32 o                         
  -4   6   4      43895.77      42466.13       585.66 o                         
  -2   6   4      11835.01      12485.06       280.20 o                         
   0   6   4       2158.65       1854.57        71.33 o                         
   2   6   4      44399.44      43906.26       762.03 o                         
   4   6   4       4304.58       3937.30        67.15 o                         
   6   6   4        605.52        539.74        53.91 o                         
   8   6   4       1565.13       1604.65        56.31 o                         
  10   6   4      32834.52      34848.74       381.07 o                         
  12   6   4       2831.03       2958.73        65.47 o                         
  14   6   4         71.60        133.13        56.32 o                         
  16   6   4        122.11        128.92        67.37 o                         
  18   6   4       8311.99       8799.71       115.23 o                         
  20   6   4       4531.42       4084.13        75.77 o                         
  22   6   4        257.16        374.98        69.78 o                         
 -23   7   4        148.78         94.28        67.29 o                         
 -21   7   4         93.55        126.18        57.27 o                         
 -19   7   4        520.71        544.82        53.35 o                         
 -17   7   4        581.02        554.58        55.05 o                         
 -15   7   4       2014.46       1984.34        57.48 o                         
 -13   7   4          9.38        -48.91        48.91 o                         
 -11   7   4       1134.00        979.86        59.43 o                         
  -9   7   4       1076.65       1146.88        57.82 o                         
  -7   7   4       6204.28       6204.34        99.67 o                         
  -5   7   4         59.47         47.12        68.98 o                         
  -3   7   4       4011.05       4241.79        80.85 o                         
  -1   7   4       5014.33       4883.95        73.24 o                         
   1   7   4       2930.34       3279.51        65.63 o                         
   3   7   4       2235.46       2078.91        61.73 o                         
   5   7   4        380.03        392.61        54.02 o                         
   7   7   4          3.59         22.07        52.32 o                         
   9   7   4        553.84        630.04        66.87 o                         
  11   7   4       6529.58       7373.61       120.67 o                         
  13   7   4        770.93        769.69        57.55 o                         
  15   7   4         42.54        -63.59        63.59 o                         
  17   7   4         17.28         91.46        91.70 o                         
  19   7   4        505.30        441.92        69.67 o                         
  21   7   4          1.04        -50.50        64.19 o                         
 -22   8   4        939.72        603.43        94.47 o                         
 -20   8   4         51.16        195.61        67.97 o                         
 -18   8   4        611.64        621.67        58.08 o                         
 -16   8   4       2083.62       2132.36        82.94 o                         
 -14   8   4       1147.12       1081.30        48.54 o                         
 -12   8   4       5213.80       5523.43        98.65 o                         
 -10   8   4       4231.46       4215.64        69.66 o                         
  -8   8   4        301.12        339.53        70.84 o                         
  -6   8   4      12877.67      12094.93       336.17 o                         
  -4   8   4       4871.35       4512.08       121.79 o                         
  -2   8   4       8237.04       8149.51       212.03 o                         
   0   8   4       1526.67       1404.15        54.06 o                         
   2   8   4      13658.40      11798.57        84.26 o                         
   4   8   4       1062.37        997.33        53.25 o                         
   6   8   4         16.14         46.37        70.81 o                         
   8   8   4        693.65        705.32        63.40 o                         
  10   8   4       5200.43       5526.02        68.69 o                         
  12   8   4       4909.99       5134.47        77.98 o                         
  14   8   4        146.21         52.69        83.52 o                         
  16   8   4       1528.71       1488.17        62.86 o                         
  18   8   4       1852.91       1995.35        86.90 o                         
  20   8   4        457.82        434.92        71.35 o                         
 -21   9   4       2093.38       1829.02        75.01 o                         
 -19   9   4        161.65        249.95        59.75 o                         
 -17   9   4       3433.21       3387.26        96.18 o                         
 -15   9   4       5284.36       5618.22       107.90 o                         
 -13   9   4       4913.92       4895.85        97.48 o                         
 -11   9   4       1686.69       1614.50        57.29 o                         
  -9   9   4      14849.67      15809.54       320.73 o                         
  -7   9   4       7645.86       7531.30       146.78 o                         
  -5   9   4      12450.24      12360.27       187.59 o                         
  -3   9   4        116.20        269.24        87.65 o                         
  -1   9   4      38551.38      38648.22       548.73 o                         
   1   9   4      46244.66      44807.75       657.33 o                         
   3   9   4       6901.17       7112.24        83.96 o                         
   5   9   4       3728.37       3750.42        69.80 o                         
   7   9   4        317.90        280.78        59.59 o                         
   9   9   4       2661.99       2657.00        63.18 o                         
  11   9   4       1679.35       1749.61        60.17 o                         
  13   9   4         30.29          1.88        64.04 o                         
  15   9   4      25072.67      24321.80       334.12 o                         
  17   9   4        482.49        541.36        65.43 o                         
  19   9   4        795.67        761.48        74.59 o                         
 -20  10   4        407.66        315.17        72.90 o                         
 -18  10   4         89.39         -4.53        64.30 o                         
 -16  10   4        979.09       1096.43        62.81 o                         
 -14  10   4       2120.71       2247.40        61.09 o                         
 -12  10   4          3.05        -61.61        61.61 o                         
 -10  10   4       4187.33       4005.30       181.04 o                         
  -8  10   4       8213.80       8214.78       289.44 o                         
  -6  10   4        694.58        824.18        77.39 o                         
  -4  10   4        481.32        520.24        88.96 o                         
  -2  10   4       1299.83       1302.09        77.29 o                         
   0  10   4       3871.84       4216.77        80.52 o                         
   2  10   4      10213.28       9948.04       157.15 o                         
   4  10   4         50.96         84.78        68.60 o                         
   6  10   4        476.94        528.70        59.90 o                         
   8  10   4       7142.80       6974.16       146.13 o                         
  10  10   4        292.23        355.64        56.47 o                         
  12  10   4          8.31         32.42        94.52 o                         
  14  10   4          6.10        -31.55        70.48 o                         
  16  10   4         40.92         39.49        75.53 o                         
  18  10   4         35.18         40.99        79.30 o                         
 -19  11   4         91.57         28.05        76.05 o                         
 -17  11   4        327.81        301.79        66.83 o                         
 -15  11   4        362.66        310.75        74.22 o                         
 -13  11   4        939.85       1006.15       161.42 o                         
 -11  11   4       3333.84       3931.20        79.42 o                         
  -9  11   4         43.48        160.69        69.43 o                         
  -7  11   4       1091.82        968.54        70.85 o                         
  -5  11   4        926.62        986.42        73.53 o                         
  -3  11   4          9.46         23.44        72.92 o                         
  -1  11   4       4094.83       4510.13        74.12 o                         
   1  11   4       3746.66       3865.72        75.38 o                         
   3  11   4       2499.22       2805.10        64.43 o                         
   5  11   4       2938.76       2868.02        61.99 o                         
   7  11   4       2861.27       2867.74        69.17 o                         
   9  11   4       4019.42       3945.93        72.03 o                         
  11  11   4       3624.70       3445.27        69.04 o                         
  13  11   4        612.23        627.35        59.74 o                         
  15  11   4       1728.49       1731.64       119.56 o                         
  17  11   4       1308.93       1163.35        80.45 o                         
 -18  12   4         58.70        156.90        80.57 o                         
 -16  12   4         35.70        114.10        87.85 o                         
 -14  12   4        984.69        983.13        91.65 o                         
 -12  12   4       6633.61       6877.60       181.81 o                         
 -10  12   4       4225.23       4490.96        87.28 o                         
  -8  12   4          8.88        -30.58        90.39 o                         
  -6  12   4        934.71       1011.96        85.11 o                         
  -4  12   4       4136.97       4128.01        95.21 o                         
  -2  12   4       4144.06       4401.55        83.36 o                         
   0  12   4        402.80        357.43        68.06 o                         
   2  12   4       3790.17       3744.36        69.08 o                         
   4  12   4      20038.80      18722.77       254.54 o                         
   6  12   4       4305.56       4186.00        67.34 o                         
   8  12   4        205.16        285.72        70.35 o                         
  10  12   4        436.42        557.36        69.49 o                         
  12  12   4       1757.24       1893.45        74.87 o                         
  14  12   4         60.71         69.89        70.94 o                         
  16  12   4          1.27        -38.95        87.26 o                         
 -15  13   4         62.04        -20.95       101.26 o                         
 -13  13   4        531.40        684.58       116.99 o                         
 -11  13   4        172.45         93.76        90.76 o                         
  -9  13   4         89.84        189.98        87.00 o                         
  -7  13   4       3419.70       3506.48       136.59 o                         
  -5  13   4       1779.81       1898.91        83.23 o                         
  -3  13   4        633.96        616.99        81.18 o                         
  -1  13   4         63.37         96.32        77.56 o                         
   1  13   4       2804.84       2973.16        83.00 o                         
   3  13   4         38.42         30.66        67.57 o                         
   5  13   4       1340.41       1252.91        61.89 o                         
   7  13   4       1208.35       1172.38        58.61 o                         
   9  13   4         25.62        109.64        63.60 o                         
  11  13   4         36.53         67.29        71.85 o                         
  13  13   4         25.35        -42.37        69.66 o                         
  15  13   4        185.62         85.37        86.96 o                         
 -14  14   4         41.09          8.63       132.08 o                         
 -12  14   4        700.47        640.74       107.74 o                         
 -10  14   4       2681.40       2887.70       148.91 o                         
  -8  14   4       1161.95       1228.72       103.55 o                         
  -6  14   4        191.91        284.04        80.22 o                         
  -4  14   4       8849.30       8816.87       237.61 o                         
  -2  14   4       4570.65       4494.07       101.05 o                         
   0  14   4        112.01        134.54        75.63 o                         
   2  14   4        296.28        294.85        73.63 o                         
   4  14   4       1991.20       2138.44        76.16 o                         
   6  14   4       4876.43       4888.38       125.64 o                         
   8  14   4        128.88        203.47        73.03 o                         
  10  14   4         72.31         13.36        69.49 o                         
  12  14   4        674.94        537.96        81.55 o                         
 -11  15   4          7.08        117.13       120.39 o                         
  -9  15   4       4765.36       4427.76       108.63 o                         
  -7  15   4       5252.30       5219.67       246.58 o                         
  -5  15   4         17.69         -7.26        92.07 o                         
  -3  15   4       2028.57       2052.45       103.72 o                         
  -1  15   4       2125.55       2157.59        95.46 o                         
   1  15   4       4672.52       4813.14       113.61 o                         
   3  15   4          1.53        -22.38        83.11 o                         
   5  15   4       1353.82       1327.67        77.47 o                         
   7  15   4        209.99        158.46        77.76 o                         
   9  15   4        731.98        757.98        79.41 o                         
  11  15   4          1.63         30.03        73.37 o                         
  -8  16   4        358.48        373.08       110.33 o                         
  -6  16   4         11.82         98.80        98.61 o                         
  -4  16   4         34.61        -22.59       115.78 o                         
  -2  16   4        623.38        603.51        84.97 o                         
   0  16   4         48.40        122.36        92.89 o                         
   2  16   4        731.13        743.04        83.73 o                         
   4  16   4        379.19        380.12        96.79 o                         
   6  16   4        432.32        336.82        90.15 o                         
   8  16   4        120.36         79.71        82.20 o                         
  -3  17   4          2.62        157.76       113.39 o                         
  -1  17   4        623.74        531.64       105.14 o                         
   1  17   4       1547.33       1555.47       113.41 o                         
 -25   1   5        900.99        905.55        69.56 o                         
 -23   1   5       1312.36       1248.49        64.15 o                         
 -21   1   5        779.99        769.19        70.40 o                         
 -19   1   5        590.53        666.36        60.52 o                         
 -17   1   5      13501.11      13599.33       290.81 o                         
 -15   1   5      21896.89      22910.67       496.00 o                         
 -13   1   5       1123.82       1117.23        43.49 o                         
 -11   1   5       3556.14       3498.47        97.47 o                         
  -9   1   5      15305.80      14511.44       258.90 o                         
  -7   1   5      43360.29      39861.21       883.03 o                         
  -5   1   5        190.81        190.60        53.72 o                         
  -3   1   5       8961.91       8694.44       224.83 o                         
  -1   1   5      50267.07      48854.01       852.39 o                         
   1   1   5        395.58        665.82        84.24 o                         
   3   1   5      21044.17      18564.00       328.58 o                         
   5   1   5       1698.33       1428.88        70.15 o                         
   7   1   5      46440.84      41959.45       898.23 o                         
   9   1   5      33975.32      33968.36       197.88 o                         
  11   1   5       7347.33       6953.80       100.59 o                         
  13   1   5        259.01        298.77        61.30 o                         
  15   1   5      16257.23      17406.13       283.96 o                         
  17   1   5       5251.47       5547.79        70.02 o                         
  19   1   5       1435.69       1473.53        91.13 o                         
  21   1   5         87.45         99.48        63.09 o                         
  23   1   5       1634.40       1661.08       125.02 o                         
 -24   2   5        961.98        904.10        82.32 o                         
 -22   2   5        936.69        929.48        65.08 o                         
 -20   2   5       1411.95       1465.08        58.18 o                         
 -18   2   5      14064.03      14632.48       317.35 o                         
 -16   2   5       9456.84      10013.72       114.33 o                         
 -14   2   5       3131.22       3271.56        59.67 o                         
 -12   2   5       8483.07       7459.88       145.71 o                         
 -10   2   5      25034.97      25213.27       392.09 o                         
  -8   2   5       1080.41        972.66        45.90 o                         
  -6   2   5      33617.62      34802.14       504.20 o                         
  -4   2   5      11096.48      10291.96       281.07 o                         
  -2   2   5      28937.39      26121.90      1300.42 o                         
   0   2   5       3471.37       3382.55       119.20 o                         
   2   2   5       2369.11       4632.41      1513.61 o                         
   4   2   5       2287.91       2704.27        75.26 o                         
   6   2   5      36826.33      36334.63       566.72 o                         
   8   2   5       6482.70       6188.39        73.80 o                         
  10   2   5       2170.69       2225.65        61.70 o                         
  12   2   5       8358.73       8550.39       488.16 o                         
  14   2   5       9719.98      10345.16       162.00 o                         
  16   2   5       2337.26       2225.83        52.56 o                         
  18   2   5      10765.41      11467.02       124.04 o                         
  20   2   5        360.84        365.05        50.05 o                         
  22   2   5       2141.02       1959.50        68.01 o                         
  24   2   5         13.05        154.40        83.00 o                         
 -23   3   5          7.09         63.12        63.72 o                         
 -21   3   5        969.13        972.16        80.05 o                         
 -19   3   5      10867.81      11470.24       201.95 o                         
 -17   3   5        355.32        387.93        44.22 o                         
 -15   3   5       2946.01       3166.60        62.46 o                         
 -13   3   5         89.97        107.46        52.66 o                         
 -11   3   5      26450.36      27187.08       612.82 o                         
  -9   3   5        214.58        187.43        47.23 o                         
  -7   3   5       3549.27       3348.44        83.52 o                         
  -5   3   5       6363.46       5800.15       135.25 o                         
  -3   3   5       5325.75       4592.02        97.98 o                         
  -1   3   5        230.52       4960.20      2282.37 o                         
   1   3   5       8069.12       7190.38       183.06 o                         
   3   3   5       2085.17       2203.50        73.72 o                         
   5   3   5      62339.96      60095.83       546.75 o                         
   7   3   5       5910.58       5684.90        74.12 o                         
   9   3   5       1594.32       1442.60        50.99 o                         
  11   3   5        481.06        515.59        57.39 o                         
  13   3   5       7429.55       7851.12        70.46 o                         
  15   3   5        105.20         96.15        47.64 o                         
  17   3   5        178.35        198.59        64.62 o                         
  19   3   5        810.42        888.48        94.83 o                         
  21   3   5       1907.13       1916.56       105.10 o                         
  23   3   5        544.75        438.31        97.39 o                         
 -24   4   5         15.42        -28.63        72.51 o                         
 -22   4   5         15.53         10.90        66.29 o                         
 -20   4   5       6020.98       5720.33        67.62 o                         
 -18   4   5       3758.09       3979.45       110.92 o                         
 -16   4   5       2782.47       2994.83        53.99 o                         
 -14   4   5       7245.19       7969.03       132.27 o                         
 -12   4   5      23035.76      22929.85       424.15 o                         
 -10   4   5       7590.93       7040.24       161.12 o                         
  -8   4   5       3484.36       3419.01        78.68 o                         
  -6   4   5       2510.91       2268.92        59.98 o                         
  -4   4   5      16720.45      15874.34       264.24 o                         
  -2   4   5      25362.25      25173.77       464.18 o                         
   0   4   5       9774.11      10232.47       120.81 o                         
   2   4   5       5783.24       5407.33        81.36 o                         
   4   4   5      54208.00      53003.34      1163.02 o                         
   6   4   5      14805.38      14179.06       307.54 o                         
   8   4   5        148.65        205.41        58.70 o                         
  10   4   5      12470.19      12681.80        70.93 o                         
  12   4   5       9503.37       9805.01        96.21 o                         
  14   4   5        431.64        516.29        57.63 o                         
  16   4   5        471.86        537.47        61.68 o                         
  18   4   5       3421.31       3348.24       111.00 o                         
  20   4   5       4053.94       4245.20        65.21 o                         
  22   4   5        572.03        507.77        63.36 o                         
 -23   5   5         37.48         58.49        71.16 o                         
 -21   5   5       5266.09       5267.90        73.32 o                         
 -19   5   5        764.00        674.49        54.87 o                         
 -17   5   5       2310.23       2149.75       348.29 o                         
 -15   5   5       2437.55       2461.92        55.17 o                         
 -13   5   5       6087.87       6003.36        76.30 o                         
 -11   5   5       2054.55       1880.54        51.25 o                         
  -9   5   5        496.56        470.55        44.44 o                         
  -7   5   5      26660.45      24925.52       423.44 o                         
  -5   5   5       5102.76       4411.20       112.07 o                         
  -3   5   5        971.58        872.61        75.82 o                         
  -1   5   5       5792.97       5418.90        93.04 o                         
   1   5   5      20569.71      20840.78       541.24 o                         
   3   5   5      14900.84      13713.94       196.08 o                         
   5   5   5      16586.24      16362.63        88.33 o                         
   7   5   5       2671.54       2763.83        65.75 o                         
   9   5   5       3369.07       3294.36        53.72 o                         
  11   5   5      12520.66      13410.97       152.81 o                         
  13   5   5       2593.31       2825.21        90.35 o                         
  15   5   5       6778.28       6873.89       174.03 o                         
  17   5   5       9147.43       9623.75       175.02 o                         
  19   5   5        764.11        751.32        53.95 o                         
  21   5   5        295.38        224.61        60.84 o                         
  23   5   5         31.53         22.21        61.85 o                         
 -22   6   5        813.01        863.56        72.27 o                         
 -20   6   5         76.00        110.03        70.64 o                         
 -18   6   5          8.99         60.43        66.15 o                         
 -16   6   5        412.75        455.58        72.88 o                         
 -14   6   5        228.18        365.00        48.99 o                         
 -12   6   5       2398.54       2511.12        56.12 o                         
 -10   6   5        216.75        170.35        47.84 o                         
  -8   6   5      21287.73      21143.24       334.94 o                         
  -6   6   5      11374.30      11301.91       275.63 o                         
  -4   6   5        166.80        130.09        71.86 o                         
  -2   6   5       3324.30       3559.49        81.26 o                         
   0   6   5       2720.70       2856.69        68.37 o                         
   2   6   5       8449.46       8429.68        80.97 o                         
   4   6   5      11280.36      10861.94       268.96 o                         
   6   6   5       4131.85       4376.28        61.32 o                         
   8   6   5        825.07        842.91        52.34 o                         
  10   6   5       1370.38       1473.37        64.00 o                         
  12   6   5        863.40        888.97        59.36 o                         
  14   6   5        341.60        347.97        54.97 o                         
  16   6   5       1675.30       1594.09        59.66 o                         
  18   6   5        155.53         77.93        55.47 o                         
  20   6   5       1136.49       1130.97        93.98 o                         
  22   6   5         12.95        -63.81        63.81 o                         
 -23   7   5       1438.35       1358.85        62.90 o                         
 -21   7   5       3410.60       3008.33       121.09 o                         
 -19   7   5        972.18        948.05        54.81 o                         
 -17   7   5          9.03        -27.46        57.18 o                         
 -15   7   5       7315.03       7942.80       194.28 o                         
 -13   7   5      33499.06      34675.26       763.65 o                         
 -11   7   5        166.75        178.97        58.02 o                         
  -9   7   5       4092.58       3949.84        95.21 o                         
  -7   7   5       9205.45       9019.31       282.24 o                         
  -5   7   5      22550.45      23071.61       562.30 o                         
  -3   7   5        473.37        383.69        59.90 o                         
  -1   7   5       4670.34       4976.63       127.17 o                         
   1   7   5      12397.88      11422.62       183.21 o                         
   3   7   5      32298.21      32111.23       327.07 o                         
   5   7   5         69.16         72.90        52.99 o                         
   7   7   5         38.92         66.41        52.25 o                         
   9   7   5       5550.34       6134.57        87.14 o                         
  11   7   5       4024.18       4057.27        64.29 o                         
  13   7   5       1328.13       1438.96        72.87 o                         
  15   7   5        935.64        901.92        66.47 o                         
  17   7   5       2609.45       2435.72        64.41 o                         
  19   7   5       1816.94       1759.90        97.83 o                         
  21   7   5        282.26        153.02        70.02 o                         
 -22   8   5       1481.85       1276.94       140.68 o                         
 -20   8   5         58.93        151.48        65.44 o                         
 -18   8   5       1099.70       1109.46        60.00 o                         
 -16   8   5       1482.61       1609.36        75.71 o                         
 -14   8   5       3168.46       3211.83        84.78 o                         
 -12   8   5       3371.56       3329.61        59.04 o                         
 -10   8   5      12472.80      12852.63       255.20 o                         
  -8   8   5        155.32        188.18        71.81 o                         
  -6   8   5        140.01        143.27        65.70 o                         
  -4   8   5       4801.91       4650.73       140.02 o                         
  -2   8   5      27799.47      27558.71       920.05 o                         
   0   8   5        737.61        627.84        52.91 o                         
   2   8   5      18565.36      18405.64       135.12 o                         
   4   8   5       3789.46       3831.72        63.80 o                         
   6   8   5       3344.72       3516.82        68.32 o                         
   8   8   5       2231.50       2284.57        62.88 o                         
  10   8   5       1338.82       1397.28        60.92 o                         
  12   8   5       8913.63       8903.64        70.41 o                         
  14   8   5      13531.70      13966.86       150.87 o                         
  16   8   5        675.74        650.70        61.32 o                         
  18   8   5       3211.08       3032.55        73.29 o                         
  20   8   5       2801.73       2743.32        82.22 o                         
 -21   9   5       1463.90       1380.51        76.05 o                         
 -19   9   5       1502.28       1513.55        66.27 o                         
 -17   9   5         33.05         67.89        51.68 o                         
 -15   9   5        491.41        668.61        73.60 o                         
 -13   9   5       4255.11       4473.65       112.98 o                         
 -11   9   5       1342.37       1113.82        90.95 o                         
  -9   9   5        183.09        170.42        65.95 o                         
  -7   9   5       2352.19       2435.62        82.76 o                         
  -5   9   5        214.77        254.47        79.90 o                         
  -3   9   5       2677.87       2799.86        91.46 o                         
  -1   9   5        514.70        580.64        78.18 o                         
   1   9   5         81.02         26.04        63.72 o                         
   3   9   5       1191.22       1323.68        70.97 o                         
   5   9   5        580.99        614.29        73.99 o                         
   7   9   5       1178.88       1141.25        60.66 o                         
   9   9   5       2152.58       2205.00        67.72 o                         
  11   9   5       3824.30       4215.26        62.72 o                         
  13   9   5       4879.40       5619.42        73.04 o                         
  15   9   5        258.65        233.47        62.61 o                         
  17   9   5         78.34         61.04        80.73 o                         
  19   9   5        867.75       1047.74        95.07 o                         
 -20  10   5       1483.97       1445.63        99.43 o                         
 -18  10   5         43.97         34.65        63.50 o                         
 -16  10   5         91.13        101.55        63.15 o                         
 -14  10   5       4292.45       4658.17       120.82 o                         
 -12  10   5         76.01         35.62        72.25 o                         
 -10  10   5       3793.56       3742.84        65.96 o                         
  -8  10   5          9.86         -5.89        71.79 o                         
  -6  10   5       3757.73       3743.74        83.06 o                         
  -4  10   5      10051.42      10590.50       101.79 o                         
  -2  10   5      45484.00      46923.89       664.64 o                         
   0  10   5       2181.90       2059.94        68.38 o                         
   2  10   5        857.05        895.11        64.91 o                         
   4  10   5       1037.55       1173.14        62.57 o                         
   6  10   5      10888.14      10841.03       119.69 o                         
   8  10   5        545.99        603.80        58.14 o                         
  10  10   5       2050.95       1879.06        67.88 o                         
  12  10   5       7103.11       7425.18        72.80 o                         
  14  10   5       2088.26       2080.23        77.46 o                         
  16  10   5          1.55        -70.10        70.10 o                         
  18  10   5       1487.56       1145.28       111.94 o                         
 -19  11   5        204.98         84.81        78.28 o                         
 -17  11   5        389.81        310.96        65.08 o                         
 -15  11   5       1150.58       1096.89        87.15 o                         
 -13  11   5       1889.66       1847.27        70.40 o                         
 -11  11   5       3208.96       3385.75       130.49 o                         
  -9  11   5        272.77        227.87        81.03 o                         
  -7  11   5       4931.60       5131.07       112.09 o                         
  -5  11   5       6211.37       6152.29        88.08 o                         
  -3  11   5       7337.62       7809.64       178.77 o                         
  -1  11   5       1985.03       1793.20        71.55 o                         
   1  11   5       7061.81       6825.96        87.12 o                         
   3  11   5        713.35        724.41        59.61 o                         
   5  11   5       8344.45       8402.62        80.11 o                         
   7  11   5         59.85         46.00        59.79 o                         
   9  11   5        659.75        635.74        70.16 o                         
  11  11   5        120.66        153.15        60.33 o                         
  13  11   5        222.97        201.05        58.27 o                         
  15  11   5        100.44        186.84        67.12 o                         
  17  11   5        711.29        484.57        80.72 o                         
 -18  12   5       1079.39        903.45        99.46 o                         
 -16  12   5        864.23        816.23        97.36 o                         
 -14  12   5       1380.01       1374.41        84.81 o                         
 -12  12   5        169.96        105.85        66.10 o                         
 -10  12   5       4638.96       4795.07       114.94 o                         
  -8  12   5       1943.91       2003.06        83.88 o                         
  -6  12   5        748.16        701.98        82.66 o                         
  -4  12   5         12.37         18.12        70.83 o                         
  -2  12   5        464.74        422.63        77.08 o                         
   0  12   5      21957.62      21074.65       161.61 o                         
   2  12   5        331.10        365.61        57.10 o                         
   4  12   5        238.55        116.84        62.17 o                         
   6  12   5       3059.77       3044.71        77.65 o                         
   8  12   5         24.14         44.20        67.14 o                         
  10  12   5        280.44        281.72        63.60 o                         
  12  12   5       2213.04       2230.02        76.76 o                         
  14  12   5       1023.41        806.01        75.85 o                         
  16  12   5        113.34        193.92        75.60 o                         
 -15  13   5       2205.45       2415.10       255.73 o                         
 -13  13   5        124.77        294.88        92.87 o                         
 -11  13   5        447.67        553.50        95.72 o                         
  -9  13   5       5192.74       5338.69       121.29 o                         
  -7  13   5       6648.80       7154.12       125.90 o                         
  -5  13   5         69.83        105.38        77.41 o                         
  -3  13   5        110.53         42.52        97.42 o                         
  -1  13   5       2929.73       3142.60        86.19 o                         
   1  13   5       7710.77       8282.71        93.27 o                         
   3  13   5       3062.72       3069.32        81.37 o                         
   5  13   5         76.17         90.38        57.07 o                         
   7  13   5       9461.05       9367.57       173.44 o                         
   9  13   5       2368.08       2402.20        75.14 o                         
  11  13   5         21.33        -50.86        74.36 o                         
  13  13   5       1519.63       1480.97        89.01 o                         
  15  13   5       3976.89       3450.60       114.06 o                         
 -14  14   5          9.17       -163.32       241.28 o                         
 -12  14   5       1933.62       1698.70       180.36 o                         
 -10  14   5         81.10        299.98        86.64 o                         
  -8  14   5        278.52        231.73        94.43 o                         
  -6  14   5          4.64         25.02        83.28 o                         
  -4  14   5       2553.44       2403.15        85.95 o                         
  -2  14   5        388.00        380.56        81.49 o                         
   0  14   5          1.09         39.81        70.08 o                         
   2  14   5         43.26         38.10        74.11 o                         
   4  14   5        388.57        424.26        72.34 o                         
   6  14   5        501.94        546.84        67.14 o                         
   8  14   5       2091.22       1873.23        73.81 o                         
  10  14   5         13.50        -15.40        67.48 o                         
  12  14   5       1007.51       1092.82        77.98 o                         
 -11  15   5         30.42         66.21       103.87 o                         
  -9  15   5       3100.23       3113.08       112.45 o                         
  -7  15   5       1818.28       1726.64       125.31 o                         
  -5  15   5        143.19          0.24        92.44 o                         
  -3  15   5        770.88        706.00        93.76 o                         
  -1  15   5       2678.64       2868.71       112.31 o                         
   1  15   5       1048.11       1097.29        84.93 o                         
   3  15   5         19.31         31.32        76.13 o                         
   5  15   5         66.13         40.77        78.43 o                         
   7  15   5       5051.34       4710.01       275.28 o                         
   9  15   5        344.45        385.09        80.07 o                         
  11  15   5        663.94        627.95        71.64 o                         
  -8  16   5       1118.89       1078.15        98.50 o                         
  -6  16   5        255.08        177.35       104.36 o                         
  -4  16   5       1561.11       1521.31       107.99 o                         
  -2  16   5       4193.38       4066.40       119.47 o                         
   0  16   5        919.74        976.22       110.76 o                         
   2  16   5        161.98        221.68        98.70 o                         
   4  16   5        952.85        825.45        90.27 o                         
   6  16   5       1338.39       1171.73        90.23 o                         
  -1  17   5        547.61        585.16        93.94 o                         
 -24   0   6       3746.31       3381.00       170.66 o                         
 -22   0   6         83.66         22.10        91.37 o                         
 -20   0   6         21.56         45.95        88.88 o                         
 -18   0   6       8164.64       8785.18       349.77 o                         
 -16   0   6      17599.61      17428.40       718.10 o                         
 -14   0   6       7436.74       7576.64       267.09 o                         
 -12   0   6        743.30        622.85        61.09 o                         
 -10   0   6      38502.70      40429.91      1035.48 o                         
  -8   0   6      22747.49      19182.43       639.28 o                         
  -6   0   6        193.78        138.59        70.95 o                         
  -4   0   6       1485.36       1266.42        92.18 o                         
   0   0   6      58763.07      60686.88       255.69 o                         
   2   0   6       1611.34       1980.32       113.90 o                         
   4   0   6      37025.31      38187.40       184.59 o                         
   6   0   6      14415.09      15325.65       506.07 o                         
   8   0   6      70780.86      70925.18       704.32 o                         
  10   0   6        528.04        424.02        85.40 o                         
  12   0   6       7762.13       7790.96       255.72 o                         
  14   0   6       9531.95      10046.65       225.19 o                         
  16   0   6       1725.54       1716.00       208.56 o                         
  18   0   6        234.99        299.94        98.34 o                         
  20   0   6        633.98        429.44        76.71 o                         
  22   0   6         67.40        116.32        85.75 o                         
 -25   1   6       2695.21       2462.97       159.06 o                         
 -23   1   6       1444.58       1252.48        60.07 o                         
 -21   1   6         86.02         28.82        55.93 o                         
 -19   1   6       2219.10       2393.24        68.35 o                         
 -17   1   6       1963.52       2161.35        87.10 o                         
 -15   1   6       5500.03       5337.64       128.44 o                         
 -13   1   6       2579.59       2343.33        68.21 o                         
 -11   1   6        404.67        441.18        44.02 o                         
  -9   1   6      83633.49      84826.84      1885.44 o                         
  -7   1   6       1784.41       1642.68        51.16 o                         
  -5   1   6      77862.34      74753.95      1807.13 o                         
  -3   1   6       9467.51       8959.86       195.30 o                         
  -1   1   6      13107.58      12010.83       306.45 o                         
   1   1   6      16821.31      16077.94       300.81 o                         
   3   1   6         13.52         16.81        70.24 o                         
   5   1   6       9859.37       9818.99       225.66 o                         
   7   1   6       7400.79       7611.48       100.22 o                         
   9   1   6      16384.67      16159.79       167.40 o                         
  11   1   6      14605.41      14708.89       192.07 o                         
  13   1   6        767.57        800.13        68.48 o                         
  15   1   6       3921.89       3928.47       109.93 o                         
  17   1   6        605.96        780.00        75.28 o                         
  19   1   6       2158.22       2164.03        87.97 o                         
  21   1   6          1.26        -16.67        62.91 o                         
  23   1   6       1359.96       1128.75        84.37 o                         
 -24   2   6       2119.65       1852.05       185.15 o                         
 -22   2   6         11.63        -53.10        96.47 o                         
 -20   2   6       1449.29       1256.61        54.17 o                         
 -18   2   6        561.54        545.32        49.35 o                         
 -16   2   6       4799.79       4703.05        57.24 o                         
 -14   2   6       3292.82       3704.75        80.30 o                         
 -12   2   6         66.55         58.66        46.25 o                         
 -10   2   6       8837.03       8516.35       179.39 o                         
  -8   2   6      23756.22      23819.33       455.56 o                         
  -6   2   6      21919.44      22296.95       368.08 o                         
  -4   2   6       3260.95       3127.02        70.07 o                         
  -2   2   6       3970.92       3841.87       113.94 o                         
   0   2   6      41436.14      39065.94      1307.34 o                         
   2   2   6       8702.77       8351.28       117.83 o                         
   4   2   6      16460.18      14616.80       179.19 o                         
   6   2   6      10857.87      11042.91       111.66 o                         
   8   2   6      46110.89      46446.93       241.00 o                         
  10   2   6         82.44        243.13        57.51 o                         
  12   2   6       3628.03       4213.86        99.36 o                         
  14   2   6       1296.54       1401.47        67.87 o                         
  16   2   6        232.53        202.81        63.98 o                         
  18   2   6       2773.01       2799.58        57.37 o                         
  20   2   6       1520.35       1502.37        85.73 o                         
  22   2   6       3469.17       2903.51       131.34 o                         
 -23   3   6        701.31        677.43        56.85 o                         
 -21   3   6        664.09        732.58        55.85 o                         
 -19   3   6          9.31         75.60        78.70 o                         
 -17   3   6          3.35        -14.12        49.66 o                         
 -15   3   6       8987.57       9475.09       162.36 o                         
 -13   3   6      22134.80      23128.54       602.12 o                         
 -11   3   6       1559.80       1372.74        48.02 o                         
  -9   3   6         44.33         77.68        44.90 o                         
  -7   3   6      21649.56      20508.52       624.19 o                         
  -5   3   6       9456.21       8545.50       210.55 o                         
  -3   3   6        306.56        375.01        59.38 o                         
  -1   3   6       2679.95       2599.91        81.81 o                         
   1   3   6       3122.20       3803.70        78.74 o                         
   5   3   6       2144.21       2165.53        66.91 o                         
   7   3   6      20021.99      19458.71       119.78 o                         
   9   3   6      12106.83      11169.87       127.36 o                         
  11   3   6      12333.13      11638.16       101.94 o                         
  13   3   6       1557.77       1697.53        69.21 o                         
  15   3   6        313.32        334.59        53.60 o                         
  17   3   6      16552.90      18865.03       411.18 o                         
  19   3   6      11435.95      11284.69       218.26 o                         
  21   3   6          2.68         -0.16        79.98 o                         
  23   3   6       1737.91       1461.27        77.90 o                         
 -24   4   6        420.45        444.20        65.48 o                         
 -22   4   6        754.57        785.38        70.97 o                         
 -20   4   6       5110.82       5242.95       109.89 o                         
 -18   4   6       1242.33       1438.54        61.21 o                         
 -16   4   6       4444.00       4480.20       135.23 o                         
 -14   4   6      16336.75      16417.64       519.65 o                         
 -12   4   6        125.31        112.73        50.03 o                         
 -10   4   6      12833.44      11796.75       234.65 o                         
  -8   4   6       3426.74       3594.05        79.97 o                         
  -6   4   6       9937.16       9457.55       150.81 o                         
  -4   4   6        688.61        704.80        62.88 o                         
  -2   4   6       2138.43       2421.11        79.69 o                         
   0   4   6       1140.34       1007.51        72.15 o                         
   2   4   6       7703.95       8915.86       101.60 o                         
   4   4   6       9523.82       9672.36        82.93 o                         
   6   4   6       3059.01       2762.90        68.89 o                         
   8   4   6       9169.49       9554.43        76.52 o                         
  10   4   6       2854.95       2681.18        61.58 o                         
  12   4   6         68.46         66.05        54.48 o                         
  14   4   6        316.94        265.71        55.76 o                         
  16   4   6        401.38        458.04        48.61 o                         
  18   4   6       1145.57       1241.54        52.65 o                         
  20   4   6         77.61         56.10        82.01 o                         
  22   4   6        271.70        215.74        70.85 o                         
 -23   5   6         21.77        -26.23        93.30 o                         
 -21   5   6        911.26        978.40        68.61 o                         
 -19   5   6       6660.82       7088.99       174.61 o                         
 -17   5   6       1696.32       1683.48        62.94 o                         
 -15   5   6        845.43        800.25        49.91 o                         
 -13   5   6        968.42       1019.33        58.19 o                         
 -11   5   6       5480.11       5625.25       147.15 o                         
  -9   5   6       1798.29       1612.04        48.88 o                         
  -7   5   6       2266.60       2477.79        60.30 o                         
  -5   5   6      21936.62      21628.79       169.09 o                         
  -3   5   6        942.31       1091.58        72.26 o                         
  -1   5   6       2993.92       3346.15        78.67 o                         
   1   5   6       4724.02       5203.74        77.85 o                         
   3   5   6       2097.98       2071.06        74.24 o                         
   5   5   6      31223.01      32049.33       280.67 o                         
   7   5   6       3995.65       4354.41        76.92 o                         
   9   5   6        792.74        711.99        51.63 o                         
  11   5   6       1617.83       1587.45        58.14 o                         
  13   5   6       1473.22       1411.69        58.85 o                         
  15   5   6       1035.29        954.16        53.73 o                         
  17   5   6        747.47        739.58        82.88 o                         
  19   5   6       1148.12       1138.57        71.70 o                         
  21   5   6         11.94         22.59        65.62 o                         
 -22   6   6          4.08          4.77        64.07 o                         
 -20   6   6       2352.44       2438.91        78.05 o                         
 -18   6   6       7199.01       7388.97       198.88 o                         
 -16   6   6         39.56         29.82        47.63 o                         
 -14   6   6       1578.47       1914.51        74.77 o                         
 -12   6   6       5923.27       6575.15       127.10 o                         
 -10   6   6      28418.62      29846.18       683.77 o                         
  -8   6   6        688.07        637.66        54.98 o                         
  -6   6   6         15.05         86.90        68.64 o                         
  -4   6   6       4827.38       3593.05        70.84 o                         
  -2   6   6      25082.17      23178.05       869.33 o                         
   0   6   6       6192.33       6298.51        84.98 o                         
   2   6   6       2460.46       2452.81        64.35 o                         
   4   6   6      36101.36      35743.50       745.58 o                         
   6   6   6      53693.19      54495.25       421.16 o                         
   8   6   6       5899.12       5889.15       117.67 o                         
  10   6   6       1046.15       1062.77        61.39 o                         
  12   6   6       5414.69       5164.20       111.75 o                         
  14   6   6      10634.95      10700.29       272.25 o                         
  16   6   6       1205.05       1327.76        79.34 o                         
  18   6   6         37.78         56.61        55.38 o                         
  20   6   6       2393.75       2200.97       175.16 o                         
  22   6   6       4967.40       4050.27       197.80 o                         
 -23   7   6       1473.82       1293.03        74.15 o                         
 -21   7   6        477.75        496.21        64.81 o                         
 -19   7   6          7.47        102.87        62.92 o                         
 -17   7   6       1411.40       1443.91        69.68 o                         
 -15   7   6       4602.29       4622.25       117.49 o                         
 -13   7   6        653.04        633.81        47.45 o                         
 -11   7   6      11346.18      12063.33       196.62 o                         
  -9   7   6       1991.36       1901.66        68.74 o                         
  -7   7   6       4696.86       4631.04        77.56 o                         
  -5   7   6        160.14         35.37        67.36 o                         
  -3   7   6       6804.05       7371.84        85.18 o                         
  -1   7   6          6.24         22.69        53.69 o                         
   1   7   6       4072.96       4012.89        67.10 o                         
   3   7   6       2111.84       1968.51        62.51 o                         
   5   7   6       2365.71       2181.09        55.84 o                         
   7   7   6      15496.26      16828.35       184.70 o                         
   9   7   6       4923.67       5035.51       119.09 o                         
  11   7   6        531.33        542.20        59.18 o                         
  13   7   6        168.68        149.74        52.38 o                         
  15   7   6        117.85        103.99        61.84 o                         
  17   7   6       1935.77       1823.86        61.38 o                         
  19   7   6         49.80        -38.60       101.27 o                         
  21   7   6         14.21         -9.28        87.23 o                         
 -22   8   6        667.85        616.05        72.89 o                         
 -20   8   6       2871.17       2717.22        99.44 o                         
 -18   8   6       1313.95       1424.22        74.89 o                         
 -16   8   6        487.04        390.81        56.11 o                         
 -14   8   6         28.12         58.70        52.91 o                         
 -12   8   6      12996.81      13878.71       311.81 o                         
 -10   8   6      15285.24      16508.26       335.56 o                         
  -8   8   6       2915.57       2911.15       110.60 o                         
  -6   8   6       2550.45       2652.93        77.97 o                         
  -4   8   6      19345.24      19736.13       436.07 o                         
  -2   8   6      14593.12      13527.87       278.45 o                         
   0   8   6       1671.09       1872.26        55.46 o                         
   2   8   6          2.63         37.23        58.85 o                         
   4   8   6      15181.85      15525.29       184.83 o                         
   6   8   6       4911.61       5103.58        71.67 o                         
   8   8   6       1261.65       1297.71        63.34 o                         
  10   8   6          8.62        -19.87        57.91 o                         
  12   8   6      26734.75      27028.72       317.81 o                         
  14   8   6       4434.50       4221.53        65.71 o                         
  16   8   6        222.02        195.74        58.57 o                         
  18   8   6         38.08         75.63        72.27 o                         
  20   8   6       1770.43       1404.17        79.96 o                         
 -21   9   6       3641.83       3628.86       193.12 o                         
 -19   9   6       4385.70       4150.47       154.04 o                         
 -17   9   6          0.62        -58.72        62.59 o                         
 -15   9   6         19.62         34.91        56.30 o                         
 -13   9   6       2911.34       3331.89       151.95 o                         
 -11   9   6        865.62        925.47        73.03 o                         
  -9   9   6       1573.45       1663.42        77.42 o                         
  -7   9   6       4283.67       4554.87        86.43 o                         
  -5   9   6      11840.54      12435.59       264.58 o                         
  -3   9   6       1272.76       1266.80        82.21 o                         
  -1   9   6       1539.44       1707.12        72.86 o                         
   1   9   6       2879.97       3371.45        69.52 o                         
   3   9   6       8477.24       9214.20       114.47 o                         
   5   9   6          9.24          7.67        68.49 o                         
   7   9   6        222.61        220.70        59.86 o                         
   9   9   6         25.99         70.99        69.16 o                         
  11   9   6       3916.81       3637.74        66.07 o                         
  13   9   6       1076.05       1021.76        65.65 o                         
  15   9   6         80.57        106.02        60.60 o                         
  17   9   6         90.78         34.08        66.89 o                         
  19   9   6         97.07         68.47        71.62 o                         
 -20  10   6        337.64        384.73        67.86 o                         
 -18  10   6         41.67         64.45        66.76 o                         
 -16  10   6       2701.40       2628.24        98.58 o                         
 -14  10   6        484.44        291.63        75.49 o                         
 -12  10   6       3884.76       3992.59       118.55 o                         
 -10  10   6        150.89        111.53       137.23 o                         
  -8  10   6        412.22        532.85        71.33 o                         
  -6  10   6       3393.43       3271.33        85.79 o                         
  -4  10   6       5530.27       6064.06        88.70 o                         
  -2  10   6        790.37        654.88        82.62 o                         
   0  10   6       6401.47       5834.01        80.21 o                         
   2  10   6       7255.81       7177.81       103.92 o                         
   4  10   6      11124.92      11118.99       133.82 o                         
   6  10   6        521.73        534.94        63.03 o                         
   8  10   6        607.37        635.45        59.11 o                         
  10  10   6       4778.40      13546.42      5012.35 o                         
  12  10   6       1168.85       1162.57        67.17 o                         
  14  10   6        153.07        115.44        64.91 o                         
  16  10   6       3177.35       2933.17        69.47 o                         
  18  10   6          3.54         87.76        71.67 o                         
 -19  11   6        153.25        138.47        78.33 o                         
 -17  11   6        644.87        592.32        98.44 o                         
 -15  11   6      11202.49      11614.97       209.53 o                         
 -13  11   6       2255.46       2325.47        71.08 o                         
 -11  11   6       2390.82       2500.20        84.20 o                         
  -9  11   6        117.96        161.00        82.18 o                         
  -7  11   6      13841.93      14184.17       124.59 o                         
  -5  11   6       2782.40       2851.89        75.16 o                         
  -3  11   6       2600.65       2687.34        80.62 o                         
  -1  11   6       6559.26       6250.18       169.31 o                         
   1  11   6      17360.57      17029.28       312.86 o                         
   3  11   6       4866.58       4700.97       111.23 o                         
   5  11   6          4.56        -16.03        53.93 o                         
   7  11   6       2636.18       2674.73        72.17 o                         
   9  11   6       3780.55       3678.57       100.29 o                         
  11  11   6        539.82        599.23        67.45 o                         
  13  11   6        794.65        877.49       107.34 o                         
  15  11   6        234.30        277.55        88.78 o                         
  17  11   6       3713.52       3326.29        82.43 o                         
 -18  12   6       1019.93       1152.78       173.09 o                         
 -16  12   6       4105.53       3821.67       106.37 o                         
 -14  12   6       1044.61       1195.84       106.39 o                         
 -12  12   6       4171.92       4368.53       178.69 o                         
 -10  12   6       6533.44       6703.18        90.43 o                         
  -8  12   6       4530.44       4693.78        88.60 o                         
  -6  12   6       2711.02       2807.17       120.66 o                         
  -4  12   6        452.33        438.08        78.10 o                         
  -2  12   6       7051.74       7252.84        87.25 o                         
   0  12   6       3366.93       3276.64        68.03 o                         
   2  12   6       7624.54       7435.04       110.71 o                         
   4  12   6      15226.13      14911.76       309.29 o                         
   6  12   6       1218.51       1288.36        73.72 o                         
   8  12   6       4223.90       4321.88        76.41 o                         
  10  12   6       1424.53       1335.19        65.41 o                         
  12  12   6        128.13        110.08        79.65 o                         
  14  12   6        607.16        682.22        71.98 o                         
  16  12   6        833.62        592.89       102.29 o                         
 -15  13   6          9.77         58.32        86.46 o                         
 -13  13   6          6.56        -48.66        85.60 o                         
 -11  13   6         50.47        219.93        88.82 o                         
  -9  13   6         27.93        -12.77        76.30 o                         
  -7  13   6       4582.62       4499.24       106.48 o                         
  -5  13   6          3.58         79.17        77.69 o                         
  -3  13   6        125.04        189.07        88.65 o                         
  -1  13   6       2176.31       2179.21        87.64 o                         
   1  13   6        689.19        604.09        70.78 o                         
   3  13   6         69.63       7237.10      3146.64 o                         
   5  13   6       9616.84       9021.46       183.28 o                         
   7  13   6        240.97        146.27        58.23 o                         
   9  13   6       2895.11       3018.24       135.07 o                         
  11  13   6        348.82        349.29        66.43 o                         
  13  13   6         44.00        119.89        79.12 o                         
 -14  14   6        260.66        255.72        95.68 o                         
 -12  14   6        522.80        588.31       176.63 o                         
 -10  14   6        197.71        -19.96        86.92 o                         
  -8  14   6       4573.54       4704.07        97.57 o                         
  -6  14   6        713.68        751.79        89.82 o                         
  -4  14   6       3888.25       3810.51       152.52 o                         
  -2  14   6        395.40        429.29        80.81 o                         
   0  14   6       6490.70       6976.75       147.05 o                         
   2  14   6          3.54          7.02        73.51 o                         
   4  14   6        102.18        166.86        73.94 o                         
   6  14   6        662.89        613.27        68.98 o                         
   8  14   6         29.83         61.63        67.01 o                         
  10  14   6        227.38        225.02        68.75 o                         
  12  14   6        511.71        516.63        90.73 o                         
 -11  15   6          7.36        -40.43        98.64 o                         
  -9  15   6        327.61        411.28       105.82 o                         
  -7  15   6        341.45        217.29        90.42 o                         
  -5  15   6       6185.92       6157.45       185.08 o                         
  -3  15   6         52.64        190.90        86.34 o                         
  -1  15   6       4179.31       4087.38       147.17 o                         
   1  15   6       1488.73       1613.00        93.99 o                         
   3  15   6       6456.07       6493.67       148.64 o                         
   5  15   6        212.13        212.32        77.13 o                         
   7  15   6        408.27        431.13        75.65 o                         
   9  15   6       4866.66       4444.59       143.83 o                         
  -8  16   6         63.28        155.28        94.81 o                         
  -6  16   6        168.16        184.36        97.46 o                         
  -4  16   6       1335.99       1172.40       115.15 o                         
  -2  16   6          2.11          6.55       121.47 o                         
   0  16   6         42.88        154.65       121.03 o                         
   2  16   6        287.77        253.33        91.45 o                         
   4  16   6        907.50       1016.42        89.90 o                         
   6  16   6         81.65         76.17        86.56 o                         
 -25   1   7        296.07        312.53        73.14 o                         
 -23   1   7       1571.42       1538.38       116.28 o                         
 -21   1   7       4890.15       5076.60        98.76 o                         
 -19   1   7        147.09        133.09        58.10 o                         
 -17   1   7        565.14        569.16        51.35 o                         
 -15   1   7       7639.30       8171.47       150.58 o                         
 -13   1   7      25815.18      27222.51       440.86 o                         
 -11   1   7      10105.46       9779.82       204.09 o                         
  -9   1   7       9132.78       8873.96       209.29 o                         
  -7   1   7      22374.59      21713.71       411.99 o                         
  -5   1   7     143242.81     137481.06       454.24 o                         
  -3   1   7       3454.73       3301.50        79.41 o                         
  -1   1   7          2.67        -30.11        72.42 o                         
   1   1   7      62380.43      59419.83       956.92 o                         
   3   1   7       5852.91       4781.29       128.46 o                         
   5   1   7        165.19         85.49        62.46 o                         
   7   1   7       3763.91       4002.40        64.29 o                         
   9   1   7      46204.20      45517.48       636.88 o                         
  11   1   7      42278.19      43129.18       479.72 o                         
  13   1   7        864.06        753.15        55.58 o                         
  15   1   7          0.84        -53.95        53.95 o                         
  17   1   7       3228.58       3477.15        95.03 o                         
  19   1   7       3318.01       3410.49        64.73 o                         
  21   1   7       1295.40       1372.57        99.69 o                         
  23   1   7         69.68        -44.56        64.14 o                         
 -24   2   7        556.52        647.99        71.45 o                         
 -22   2   7       2266.79       2322.21       112.91 o                         
 -20   2   7        169.91        192.55        56.00 o                         
 -18   2   7       1384.28       1374.21        65.55 o                         
 -16   2   7       1905.64       2103.78        77.07 o                         
 -14   2   7      16558.21      17357.77       320.09 o                         
 -12   2   7       1330.44       1545.77        49.54 o                         
 -10   2   7      20320.22      20415.73       271.23 o                         
  -8   2   7      20863.06      19244.89       433.62 o                         
  -6   2   7        499.12        342.74        49.80 o                         
  -4   2   7       1460.30       1429.33        57.31 o                         
  -2   2   7        456.76        433.79        64.03 o                         
   0   2   7      26205.62      24606.23       208.26 o                         
   2   2   7       3212.50       3337.95        74.08 o                         
   4   2   7       5489.54       5343.77        75.40 o                         
   6   2   7        433.79        464.77        61.87 o                         
   8   2   7        489.57        791.99        59.34 o                         
  10   2   7       1020.49       1153.04        61.12 o                         
  12   2   7       8983.78       9741.15       188.40 o                         
  14   2   7       3005.36       3059.44        57.76 o                         
  16   2   7         56.22         66.62        47.27 o                         
  18   2   7         25.11         -9.06        74.42 o                         
  20   2   7       2612.79       2581.77        72.79 o                         
  22   2   7       2415.62       2458.83        68.40 o                         
 -23   3   7        513.87        380.73        63.96 o                         
 -21   3   7        215.63        254.42        57.24 o                         
 -19   3   7         48.28        -28.16        53.51 o                         
 -17   3   7        990.17       1041.62        47.33 o                         
 -15   3   7          3.65        -46.08        47.96 o                         
 -13   3   7        204.39        209.85        54.97 o                         
 -11   3   7        177.97        124.99        46.85 o                         
  -9   3   7       4569.94       4178.23        83.17 o                         
  -7   3   7        152.87        195.51        46.76 o                         
  -5   3   7        257.13        201.03        55.95 o                         
  -3   3   7       4571.29       4203.48        83.80 o                         
  -1   3   7       1884.70       1268.16        65.73 o                         
   1   3   7       1931.11       1708.99        71.91 o                         
   3   3   7        996.20       1019.43        87.97 o                         
   5   3   7       8156.83       8179.07       113.33 o                         
   7   3   7        414.70        370.65        59.00 o                         
   9   3   7      18050.21      18801.12       128.13 o                         
  11   3   7       1000.22       1047.79        63.87 o                         
  13   3   7       7641.94       8246.84        77.13 o                         
  15   3   7       1277.14       1329.45        68.91 o                         
  17   3   7          8.18        -34.80        57.71 o                         
  19   3   7          7.12        105.74        54.14 o                         
  21   3   7        108.93        101.47        66.40 o                         
  23   3   7        800.42        796.01       109.41 o                         
 -24   4   7       1004.36        938.70        98.29 o                         
 -22   4   7       1088.06       1076.99        58.38 o                         
 -20   4   7        206.99         86.85        55.24 o                         
 -18   4   7       5704.45       5799.14       240.49 o                         
 -16   4   7      10714.57      11714.43       328.19 o                         
 -14   4   7        936.67        858.43        55.95 o                         
 -12   4   7        355.25        441.28        55.95 o                         
 -10   4   7      21776.71      20458.70       371.26 o                         
  -8   4   7      19267.76      17341.10       488.88 o                         
  -6   4   7        203.47        233.90        53.16 o                         
  -4   4   7       9045.96       8978.52       198.71 o                         
  -2   4   7      38434.47      37684.16       943.51 o                         
   0   4   7      23933.53      22213.90       114.76 o                         
   2   4   7       6775.45       6462.51        79.56 o                         
   4   4   7       3120.30       2804.02        67.35 o                         
   6   4   7       6374.96       5944.16        70.69 o                         
   8   4   7      14617.32      14175.73       192.66 o                         
  10   4   7       2394.15       2635.73        73.70 o                         
  12   4   7        150.28        171.95        59.65 o                         
  14   4   7      21648.60      23054.80       197.71 o                         
  16   4   7      10907.69      12255.45       119.39 o                         
  18   4   7         70.88        -34.35        60.14 o                         
  20   4   7         12.89         60.49        56.81 o                         
  22   4   7        396.53        455.37        70.16 o                         
 -23   5   7       1371.69       1408.38        67.34 o                         
 -21   5   7        992.04       1040.95        68.40 o                         
 -19   5   7       4890.34       5239.66       192.36 o                         
 -17   5   7       1309.17       1663.21       130.27 o                         
 -15   5   7       8267.02       8852.52       182.02 o                         
 -13   5   7         82.20         20.83        53.65 o                         
 -11   5   7       9803.51      10562.90       151.02 o                         
  -9   5   7         88.30         45.32        44.54 o                         
  -7   5   7       3760.03       3322.72        66.80 o                         
  -5   5   7        502.62        437.45        55.39 o                         
  -3   5   7      59518.48      62675.69      1227.03 o                         
  -1   5   7      25075.27      26043.55       261.38 o                         
   1   5   7       1815.83       1766.44        83.48 o                         
   3   5   7       1167.81        791.73        64.13 o                         
   5   5   7      23959.79      23544.21       159.51 o                         
   7   5   7        128.59        151.18        58.66 o                         
   9   5   7       3976.03       4309.52        75.03 o                         
  11   5   7         84.55        136.83        59.16 o                         
  13   5   7       3891.25       4149.17        69.89 o                         
  15   5   7        670.98        859.98        89.29 o                         
  17   5   7       3443.95       3589.47        65.58 o                         
  19   5   7       2131.44       2039.51        85.94 o                         
  21   5   7       2791.06       2703.70        92.35 o                         
 -22   6   7          8.29        -19.67        91.48 o                         
 -20   6   7          6.18        -56.90        78.92 o                         
 -18   6   7       1219.89       1270.67        60.10 o                         
 -16   6   7        274.70        308.06        59.29 o                         
 -14   6   7       3661.85       3847.41        82.21 o                         
 -12   6   7       6856.35       7178.82       135.17 o                         
 -10   6   7      16097.80      16673.81       294.43 o                         
  -8   6   7       2269.52       1976.30        57.94 o                         
  -6   6   7        328.63        431.61        68.36 o                         
  -4   6   7        439.73        985.24       110.19 o                         
  -2   6   7       1993.01       1681.67        71.53 o                         
   0   6   7          8.08         -5.74        64.61 o                         
   2   6   7      10709.79      11290.86       105.39 o                         
   4   6   7       6446.00       6155.03       193.85 o                         
   6   6   7       6155.69       6010.22        82.25 o                         
   8   6   7      13755.80      14610.39       129.33 o                         
  10   6   7       1423.09       1559.25        67.30 o                         
  12   6   7          3.54         -9.96        55.29 o                         
  14   6   7       1556.46       1553.80        50.33 o                         
  16   6   7        492.11        557.99        60.76 o                         
  18   6   7          0.80        -14.54        69.59 o                         
  20   6   7        297.63        337.09        60.47 o                         
 -21   7   7        486.37        441.90        57.50 o                         
 -19   7   7       5088.16       5105.67       179.47 o                         
 -17   7   7        470.24        497.20        55.65 o                         
 -15   7   7         64.43        -55.94        55.94 o                         
 -13   7   7        703.28        656.52        49.69 o                         
 -11   7   7       1951.21       1886.36        61.24 o                         
  -9   7   7       1358.59       1515.46        68.39 o                         
  -7   7   7       7982.00       8059.80        88.96 o                         
  -5   7   7       2810.67       2860.19       116.99 o                         
  -3   7   7       8295.34       7260.95       179.94 o                         
  -1   7   7         75.86         50.02        51.11 o                         
   1   7   7       7624.94       7723.77       106.20 o                         
   3   7   7        349.79        274.77        56.86 o                         
   5   7   7      39914.55      39487.71       423.79 o                         
   7   7   7        165.46        115.90        61.27 o                         
   9   7   7       6762.31       6885.61        68.88 o                         
  11   7   7       4197.25       3985.49        61.41 o                         
  13   7   7       1804.38       1629.25        87.46 o                         
  15   7   7         55.41         67.17        60.18 o                         
  17   7   7        619.08        609.24        59.40 o                         
  19   7   7       1359.62       1116.03        72.55 o                         
  21   7   7        336.22        288.36        70.03 o                         
 -22   8   7       2511.47       2364.12       105.63 o                         
 -20   8   7       2328.13       2207.70       114.41 o                         
 -18   8   7       3139.27       3150.52        73.16 o                         
 -16   8   7       1943.75       1999.80        68.92 o                         
 -14   8   7         34.88        -19.48        55.87 o                         
 -12   8   7        636.49        646.83        56.60 o                         
 -10   8   7        709.16        825.57        67.03 o                         
  -8   8   7      10758.54      11617.38       231.16 o                         
  -6   8   7         61.18        112.72        80.86 o                         
  -4   8   7      17834.29      18201.83       287.52 o                         
  -2   8   7       1633.48       1514.21        68.86 o                         
   0   8   7      10974.86       9870.53       179.37 o                         
   2   8   7       3263.66       3103.82        63.56 o                         
   4   8   7       1950.43       2200.76        76.53 o                         
   6   8   7       4832.49       4941.14        72.18 o                         
   8   8   7      11816.63      12008.11       223.80 o                         
  10   8   7       8680.17       8841.91       127.34 o                         
  12   8   7        709.65        714.55        48.47 o                         
  14   8   7        514.25        459.60        76.32 o                         
  16   8   7        253.31        159.07        60.20 o                         
  18   8   7        431.64        383.45        66.98 o                         
  20   8   7        107.91         71.66       109.67 o                         
 -21   9   7        114.66         86.06        75.71 o                         
 -19   9   7         80.38         60.67        63.29 o                         
 -17   9   7        719.32        769.80        62.29 o                         
 -15   9   7          7.89         71.15        56.18 o                         
 -13   9   7         60.11         95.85        65.49 o                         
 -11   9   7       3155.57       3055.94        64.65 o                         
  -9   9   7       1691.57       1817.28       132.71 o                         
  -7   9   7       4019.63       4311.54       101.40 o                         
  -5   9   7        827.95        834.24        78.90 o                         
  -3   9   7      19925.08      21206.75       516.34 o                         
  -1   9   7       3241.60       3528.38       130.90 o                         
   1   9   7       5355.80       5267.62        77.60 o                         
   3   9   7        865.95        829.45        71.13 o                         
   5   9   7       1954.34       2010.59        64.00 o                         
   7   9   7        234.87         92.44        56.35 o                         
   9   9   7        544.20        435.91        54.05 o                         
  11   9   7        202.68         33.33        66.28 o                         
  13   9   7       1043.95        990.05        57.94 o                         
  15   9   7         36.85        125.57        55.33 o                         
  17   9   7        331.36        300.53        69.02 o                         
  19   9   7         68.26        -78.14        78.14 o                         
 -20  10   7        221.07        132.39        75.44 o                         
 -18  10   7        997.10        878.08        70.96 o                         
 -16  10   7       5265.94       5634.75       122.27 o                         
 -14  10   7        431.71        474.73        79.51 o                         
 -12  10   7          6.55         22.95        69.63 o                         
 -10  10   7      10187.30      10519.62       154.67 o                         
  -8  10   7       4151.55       4397.20       189.57 o                         
  -6  10   7       1507.08       1629.67        76.13 o                         
  -4  10   7       3855.89       4090.37        97.90 o                         
  -2  10   7       3973.39       3951.50        83.29 o                         
   0  10   7      16178.68      15752.48       312.43 o                         
   2  10   7       6356.57       6348.83       111.44 o                         
   4  10   7      13066.15      13624.04       183.94 o                         
   6  10   7       5513.27       5856.37       117.13 o                         
   8  10   7       9883.05       9243.04       177.63 o                         
  10  10   7       4064.75       4010.39        80.86 o                         
  12  10   7        876.45        962.22        78.16 o                         
  14  10   7       3605.11       3987.56        89.98 o                         
  16  10   7       2441.01       2064.38       132.78 o                         
  18  10   7         10.18         38.42        77.85 o                         
 -19  11   7         20.21        131.24        88.80 o                         
 -17  11   7       6560.12       6073.28       217.88 o                         
 -15  11   7         45.90       -119.20       119.20 o                         
 -13  11   7       1479.62       1565.27       110.58 o                         
 -11  11   7       4485.01       4638.24        77.91 o                         
  -9  11   7        266.82        314.40        81.53 o                         
  -7  11   7        413.86        384.15        68.40 o                         
  -5  11   7         13.06          4.38        68.21 o                         
  -3  11   7       1977.04       2131.51        77.75 o                         
  -1  11   7       3261.59       3133.95        76.80 o                         
   1  11   7       4527.35       4570.42        80.42 o                         
   3  11   7       3362.23       3414.09        68.49 o                         
   5  11   7        552.52        591.95        61.03 o                         
   7  11   7        997.11      18592.09      7727.21 o                         
   9  11   7          6.44         59.42        62.17 o                         
  11  11   7        108.84        159.32        58.18 o                         
  13  11   7       1543.03       1555.16        73.39 o                         
  15  11   7       1001.46       1063.00        70.04 o                         
  17  11   7        269.74        141.55        77.88 o                         
 -16  12   7        345.06        591.41       102.07 o                         
 -14  12   7        823.80        878.59       114.72 o                         
 -12  12   7        170.56        222.79        88.63 o                         
 -10  12   7       1159.13       1062.16        80.66 o                         
  -8  12   7       1278.89       1434.83        81.48 o                         
  -6  12   7       3549.32       3604.67        87.87 o                         
  -4  12   7        976.54       1156.54        94.76 o                         
  -2  12   7       3195.26       3079.29        91.99 o                         
   0  12   7       1698.11       1815.89       102.41 o                         
   2  12   7        209.04      15018.40      5719.79 o                         
   4  12   7        292.30        252.40       125.32 o                         
   6  12   7        398.28        459.80        67.31 o                         
   8  12   7        178.62        149.08        58.66 o                         
  10  12   7         14.45         -4.37        58.62 o                         
  12  12   7          4.13        -69.00        69.00 o                         
  14  12   7          5.32        -33.04        75.63 o                         
  16  12   7        167.70        161.41        78.96 o                         
 -15  13   7       1038.19       1201.73       159.88 o                         
 -13  13   7       2428.35       2535.79        90.57 o                         
 -11  13   7        624.03        732.20        88.59 o                         
  -9  13   7          8.28        -17.88        80.14 o                         
  -7  13   7        853.65       1098.31        78.44 o                         
  -5  13   7       9603.23      10180.49       173.01 o                         
  -3  13   7       1991.31       2140.65        81.92 o                         
  -1  13   7       1004.90        935.14        96.11 o                         
   1  13   7       4857.29       5224.67       152.26 o                         
   3  13   7      14240.08      15509.17      1510.87 o                         
   5  13   7       6644.64       6534.80       120.26 o                         
   7  13   7         13.81         14.06        66.42 o                         
   9  13   7       1500.96       1321.91       112.94 o                         
  11  13   7        781.26        565.78        69.29 o                         
  13  13   7       1128.26       1217.39        96.48 o                         
 -14  14   7        226.63        119.58       100.12 o                         
 -12  14   7         13.58         36.93        99.46 o                         
 -10  14   7        803.16        812.09        86.68 o                         
  -8  14   7        781.86        665.98        94.13 o                         
  -6  14   7         68.74        131.63        92.59 o                         
  -4  14   7         27.35        -51.77        92.28 o                         
  -2  14   7       4929.31       5126.14       108.56 o                         
   0  14   7        671.22        714.95        88.80 o                         
   2  14   7          1.31        -29.88        69.68 o                         
   4  14   7        414.34        382.68        81.93 o                         
   6  14   7       2591.43       2323.36        68.63 o                         
   8  14   7        670.94        648.25        65.07 o                         
  10  14   7         51.71        106.15        81.50 o                         
  12  14   7        100.67         56.02        84.36 o                         
 -11  15   7        259.88         80.64       114.17 o                         
  -9  15   7        310.68        413.14        99.18 o                         
  -7  15   7        101.92         54.49        84.19 o                         
  -5  15   7       1213.99       1197.72        87.85 o                         
  -3  15   7        107.34        -91.73        91.73 o                         
  -1  15   7        277.67        272.46        91.85 o                         
   1  15   7        946.70       1018.96        93.80 o                         
   3  15   7       1766.70       1614.45        80.87 o                         
   5  15   7       1002.32       1135.72        80.96 o                         
   7  15   7         97.90        166.67        77.99 o                         
   9  15   7        918.38        731.72        72.98 o                         
  -8  16   7        360.13        420.69       164.56 o                         
  -6  16   7        414.82        438.19        97.25 o                         
  -4  16   7        311.47        346.47        97.92 o                         
  -2  16   7       1541.38       1385.55       107.49 o                         
   0  16   7       2233.34       2143.71       116.50 o                         
   2  16   7          3.19          1.55       102.71 o                         
   4  16   7         41.49         25.72        87.38 o                         
   6  16   7        993.90        961.64        81.91 o                         
 -24   0   8         19.52         45.53       102.75 o                         
 -22   0   8       3181.29       3046.14       122.03 o                         
 -20   0   8         26.30        -16.19        78.93 o                         
 -18   0   8         87.44        238.25        79.38 o                         
 -16   0   8         57.17         74.04        74.93 o                         
 -14   0   8      26776.78      28631.51       638.45 o                         
 -12   0   8         20.68         54.07        59.62 o                         
 -10   0   8       2776.36       2246.59        81.10 o                         
  -8   0   8      62739.90      61492.13      2460.89 o                         
  -6   0   8      26970.30      26261.44       725.71 o                         
  -4   0   8      10824.75       9526.41       239.42 o                         
  -2   0   8      31475.76      27114.26       167.37 o                         
   0   0   8        721.40        774.99        95.68 o                         
   2   0   8         98.84         83.77        75.35 o                         
   4   0   8        638.82        625.78        89.98 o                         
   6   0   8      20041.04      20035.38       131.28 o                         
   8   0   8       6976.65       6388.16        97.35 o                         
  10   0   8      30421.32      30431.56       139.21 o                         
  12   0   8        573.94        624.75       103.39 o                         
  14   0   8      24506.41      26622.71       170.00 o                         
  16   0   8       1753.61       1833.55       138.79 o                         
  18   0   8        115.54        244.96       119.75 o                         
  20   0   8         55.53        -89.44        89.44 o                         
  22   0   8       1869.20       1718.91        92.47 o                         
 -25   1   8        159.62        192.47       166.08 o                         
 -23   1   8         95.25         53.35        61.24 o                         
 -21   1   8       1686.08       1666.15        56.56 o                         
 -19   1   8         30.74        -21.98        53.17 o                         
 -17   1   8        124.06        213.47        49.86 o                         
 -15   1   8       1072.37       1159.14        52.96 o                         
 -13   1   8      19057.49      20324.04       451.45 o                         
 -11   1   8       1303.30       1075.05        44.46 o                         
  -9   1   8       7964.50       8149.11       186.45 o                         
  -7   1   8       1740.22       2034.31        52.98 o                         
  -5   1   8       2819.91       2733.23        92.42 o                         
  -3   1   8      32179.97      30487.78       751.67 o                         
  -1   1   8      36753.05      35492.10       767.97 o                         
   1   1   8       3350.42       2801.88        72.10 o                         
   3   1   8       2670.19       2328.00        62.54 o                         
   5   1   8         41.13        240.56        60.84 o                         
   7   1   8       1602.55       1598.10        61.36 o                         
   9   1   8       3665.24       3316.17        73.54 o                         
  11   1   8      12120.18      12991.06        86.33 o                         
  13   1   8      12080.59      13043.33        83.39 o                         
  15   1   8        204.84        146.15        58.97 o                         
  17   1   8       2767.78       2930.70       156.84 o                         
  19   1   8       4723.34       4752.45        99.96 o                         
  21   1   8       1626.81       1557.39        64.52 o                         
  23   1   8         55.33         65.42        71.76 o                         
 -24   2   8         65.17         -6.84        70.65 o                         
 -22   2   8        143.21        194.50        62.82 o                         
 -20   2   8          5.78         10.29        55.66 o                         
 -18   2   8       4668.20       4955.50        69.62 o                         
 -16   2   8        268.94        257.92        48.11 o                         
 -14   2   8       8658.26       9026.59       231.79 o                         
 -12   2   8      15979.57      16340.68       374.88 o                         
 -10   2   8       8801.77       7967.88       176.40 o                         
  -8   2   8         99.83        -26.58        46.53 o                         
  -6   2   8       8131.12       7805.72       145.13 o                         
  -4   2   8      14229.57      14985.43       370.94 o                         
  -2   2   8      41056.40      38411.41      1013.54 o                         
   0   2   8       6489.25       6321.08       230.78 o                         
   2   2   8      34277.75      31726.68       463.49 o                         
   4   2   8      18884.43      19454.56       282.18 o                         
   6   2   8         18.87         44.29        58.88 o                         
   8   2   8       2496.18       2116.57        68.15 o                         
  10   2   8      14816.13      14003.11        78.55 o                         
  12   2   8        264.52        364.41        54.55 o                         
  14   2   8       7273.20       7206.89       106.98 o                         
  16   2   8          7.93         73.84        64.00 o                         
  18   2   8       2233.25       2487.11       140.48 o                         
  20   2   8        293.45        266.10        58.30 o                         
  22   2   8        110.92        203.29        71.09 o                         
 -23   3   8       1040.20       1051.77        82.29 o                         
 -21   3   8       1050.62       1140.96        87.79 o                         
 -19   3   8       5580.89       6104.21       214.34 o                         
 -17   3   8       1754.53       1596.96        47.86 o                         
 -15   3   8       7809.10       8523.13       156.18 o                         
 -13   3   8      18191.89      18096.91       256.13 o                         
 -11   3   8      25188.36      24896.61       322.69 o                         
  -9   3   8        859.68        779.78        46.48 o                         
  -7   3   8        376.01        204.83        51.84 o                         
  -5   3   8      32040.99      30210.58       534.73 o                         
  -3   3   8      30126.95      29849.93      1013.16 o                         
  -1   3   8       1880.79       1941.36        74.39 o                         
   1   3   8      11220.65      11211.28       153.74 o                         
   3   3   8      46638.22      46737.38       694.62 o                         
   5   3   8      11868.96      10997.82        98.48 o                         
   7   3   8       2495.35       2196.37        61.78 o                         
   9   3   8       3466.58       3247.27        62.20 o                         
  11   3   8      14537.03      15695.03       100.73 o                         
  13   3   8       1285.95       1537.17        65.50 o                         
  15   3   8       1759.26       1882.68        61.52 o                         
  17   3   8       7898.48       8397.66       107.00 o                         
  19   3   8       2885.61       3035.66        71.69 o                         
  21   3   8       1861.53       1712.03       110.62 o                         
 -24   4   8         63.54         81.02        68.59 o                         
 -22   4   8        983.60        904.39        63.79 o                         
 -20   4   8        119.29         69.86        51.17 o                         
 -18   4   8          6.97        -39.02        77.84 o                         
 -16   4   8       7036.23       7220.46       217.04 o                         
 -14   4   8       6040.10       6022.10       146.03 o                         
 -12   4   8       3387.92       3533.71        86.97 o                         
 -10   4   8       3189.55       3027.88        52.32 o                         
  -8   4   8       3874.31       3372.51        61.16 o                         
  -6   4   8       2379.23       2408.80        49.00 o                         
  -4   4   8      16269.20      17272.54       530.61 o                         
  -2   4   8       4436.82       4458.79        90.05 o                         
   0   4   8        191.25        154.70        60.72 o                         
   2   4   8       1483.10       1325.28        66.20 o                         
   4   4   8      14099.26      14032.96       300.06 o                         
   6   4   8       5201.70       5364.23        70.59 o                         
   8   4   8       1791.14       1790.55        58.38 o                         
  10   4   8       5572.23       6367.23        77.07 o                         
  12   4   8        242.02        392.89        68.91 o                         
  14   4   8        743.89        760.83        60.94 o                         
  16   4   8       5848.64       6048.19       135.91 o                         
  18   4   8        284.42        208.10        59.36 o                         
  20   4   8        146.41        232.15        66.47 o                         
  22   4   8         57.71          0.57        77.51 o                         
 -23   5   8         20.47        -48.22        91.99 o                         
 -21   5   8        674.87        663.28        74.76 o                         
 -19   5   8       1416.20       1585.63        65.60 o                         
 -17   5   8       4588.28       5031.72       180.68 o                         
 -15   5   8       2104.48       1920.81        82.91 o                         
 -13   5   8       2007.37       2085.98        59.30 o                         
 -11   5   8       1037.61       1024.67        59.16 o                         
  -9   5   8        329.49        369.09        51.78 o                         
  -7   5   8        238.72        288.98        53.96 o                         
  -5   5   8         56.11         29.56        55.34 o                         
  -3   5   8      12237.82      11644.44       211.14 o                         
  -1   5   8       1103.83       1167.56        67.25 o                         
   1   5   8       7800.60       7901.13       209.63 o                         
   3   5   8       6278.33       6387.52        94.50 o                         
   5   5   8       2385.09       2328.31        62.41 o                         
   7   5   8        923.91        950.05        57.73 o                         
   9   5   8        564.42        686.44        68.96 o                         
  11   5   8        194.44        234.08        65.34 o                         
  13   5   8       2609.99       2691.16        58.97 o                         
  15   5   8        149.33        384.01       110.63 o                         
  17   5   8        212.68        235.20        59.76 o                         
  19   5   8        873.74        865.54        71.29 o                         
  21   5   8        528.35        465.03        65.23 o                         
 -22   6   8        334.80        259.63        85.36 o                         
 -20   6   8        487.31        485.35        75.56 o                         
 -18   6   8       3396.25       3773.19        73.36 o                         
 -16   6   8      19099.16      20398.66       590.59 o                         
 -14   6   8       1950.40       1685.65        49.68 o                         
 -12   6   8         42.78         63.71        56.41 o                         
 -10   6   8      10198.81      10183.30       280.19 o                         
  -8   6   8      34551.18      34024.62       614.13 o                         
  -6   6   8       5470.45       5308.29        94.65 o                         
  -4   6   8       1538.27       1460.50        69.00 o                         
  -2   6   8       6590.60       6434.23       171.62 o                         
   0   6   8      19122.68      18155.23       251.48 o                         
   2   6   8       5972.51       5990.45       141.55 o                         
   4   6   8        100.86        116.05        61.83 o                         
   6   6   8      42150.66      43182.68       287.32 o                         
   8   6   8       2135.93       2336.81        64.96 o                         
  10   6   8        443.28        506.76        58.88 o                         
  12   6   8       1322.61       1350.78        55.77 o                         
  14   6   8       4575.61       4633.21        92.51 o                         
  16   6   8      19054.50      19713.66       190.98 o                         
  18   6   8        740.60        701.35        69.80 o                         
  20   6   8         64.18        140.41       114.34 o                         
 -21   7   8         13.18        -60.88        65.76 o                         
 -19   7   8         39.61         -2.42        69.02 o                         
 -17   7   8       1014.51       1029.89        65.53 o                         
 -15   7   8        671.31        721.11        59.32 o                         
 -13   7   8       3752.86       3698.99        58.94 o                         
 -11   7   8       1466.63       1688.48        57.60 o                         
  -9   7   8         68.76        158.28        61.18 o                         
  -7   7   8         47.45        -33.28        71.75 o                         
  -5   7   8       1120.76        993.22        60.93 o                         
  -3   7   8        831.53        662.57        66.40 o                         
  -1   7   8       3127.81       3160.81       120.00 o                         
   1   7   8       7338.20       7812.88        81.96 o                         
   3   7   8       3056.31       2793.15        60.09 o                         
   5   7   8         56.29          4.91        63.29 o                         
   7   7   8         33.35         28.02        61.59 o                         
   9   7   8        201.24        212.55        57.77 o                         
  11   7   8        254.81        211.37        53.86 o                         
  13   7   8        832.87        758.44        63.88 o                         
  15   7   8        519.19        451.69        55.22 o                         
  17   7   8         11.26         37.47        68.14 o                         
  19   7   8       1874.38       1604.74       110.71 o                         
 -22   8   8         89.87        135.95       113.74 o                         
 -20   8   8         69.65         18.26        54.67 o                         
 -18   8   8        943.70        844.62        62.53 o                         
 -16   8   8       4532.34       4702.59       191.47 o                         
 -14   8   8        663.12        730.12        57.83 o                         
 -12   8   8        344.82        354.51        50.90 o                         
 -10   8   8       2127.18       2333.49        69.52 o                         
  -8   8   8      27854.86      29740.39       406.28 o                         
  -6   8   8       3797.50       3628.67        85.69 o                         
  -4   8   8        912.71       1048.73        83.10 o                         
  -2   8   8       3026.07       3115.02        85.43 o                         
   0   8   8      14314.34      15314.66       236.70 o                         
   2   8   8          9.57         38.60        69.07 o                         
   4   8   8       3718.37       3634.21        73.41 o                         
   6   8   8        980.83        993.14        60.60 o                         
   8   8   8      38835.49      42104.26       427.88 o                         
  10   8   8        257.87        255.46        53.93 o                         
  12   8   8       4161.97       4382.51        69.02 o                         
  14   8   8         88.99        163.58        55.09 o                         
  16   8   8       2960.13       3345.32        76.32 o                         
  18   8   8         61.32         21.29        65.81 o                         
  20   8   8         16.43        -54.13       107.36 o                         
 -21   9   8       3492.56       2964.42       273.26 o                         
 -19   9   8       1581.71       1526.97        62.85 o                         
 -17   9   8        199.17        276.88        57.80 o                         
 -15   9   8        969.39       1122.61        71.25 o                         
 -13   9   8       3783.27       3682.54       138.79 o                         
 -11   9   8        759.82        940.78       154.99 o                         
  -9   9   8       1677.23       1626.43        74.61 o                         
  -7   9   8         11.71        -38.60        74.92 o                         
  -5   9   8       3463.96       3585.78        83.57 o                         
  -3   9   8      11079.12      11873.67       276.97 o                         
  -1   9   8       1152.59       1189.24        68.78 o                         
   1   9   8         26.29         16.56        68.09 o                         
   3   9   8         60.65         14.78        68.59 o                         
   5   9   8        455.83        480.31        60.33 o                         
   7   9   8         68.03         90.01        54.62 o                         
   9   9   8       1476.16       1311.04        64.77 o                         
  11   9   8      24012.63      24283.54       230.67 o                         
  13   9   8        164.74        198.19        61.48 o                         
  15   9   8          1.47        -68.63        68.63 o                         
  17   9   8         63.76          6.36        68.01 o                         
  19   9   8       1260.17        983.90       158.88 o                         
 -20  10   8          3.03        -42.80        79.90 o                         
 -18  10   8         61.27        -64.40        70.28 o                         
 -16  10   8        460.84        503.16        81.54 o                         
 -14  10   8        525.41        574.52        68.41 o                         
 -12  10   8       7002.05       7602.71        93.06 o                         
 -10  10   8       3719.86       4055.36        79.56 o                         
  -8  10   8        467.70        600.30        69.70 o                         
  -6  10   8        610.06        773.82        72.33 o                         
  -4  10   8       4312.50       4580.74        81.10 o                         
  -2  10   8        714.53        770.86        86.23 o                         
   0  10   8       1131.14       1230.95        61.72 o                         
   2  10   8       2179.29       2122.57        72.95 o                         
   4  10   8       1809.32       1732.54        62.93 o                         
   6  10   8       1341.74       1300.33        55.72 o                         
   8  10   8        979.04        982.38        62.43 o                         
  10  10   8         19.11        -41.85        67.89 o                         
  12  10   8       2130.86       1907.66        64.25 o                         
  14  10   8        429.40        482.98        68.90 o                         
  16  10   8         14.17        -46.40        86.26 o                         
  18  10   8        629.04        530.43        81.54 o                         
 -17  11   8       1186.41       1177.49       132.91 o                         
 -15  11   8        336.87        444.64        78.62 o                         
 -13  11   8        545.96        496.32        87.88 o                         
 -11  11   8       4111.87       4527.79        96.14 o                         
  -9  11   8        685.55        854.82        81.30 o                         
  -7  11   8        976.06       1023.16        86.23 o                         
  -5  11   8       3191.00       3456.27        74.30 o                         
  -3  11   8       3066.89       3176.34        74.87 o                         
  -1  11   8        456.49        277.59        69.13 o                         
   1  11   8       5078.29       5230.36       131.40 o                         
   3  11   8       9160.43       9521.48       201.31 o                         
   5  11   8       9308.85       9551.22       140.15 o                         
   7  11   8       2751.54       2598.56        70.80 o                         
   9  11   8         34.17         79.89        62.14 o                         
  11  11   8       3885.60       4007.41        78.87 o                         
  13  11   8       1653.41       1690.84        70.74 o                         
  15  11   8         32.46         64.42        70.39 o                         
  17  11   8        434.03        349.80        83.05 o                         
 -16  12   8        394.21        263.74       194.03 o                         
 -14  12   8       1909.94       1702.04        95.31 o                         
 -12  12   8         52.97         29.00        90.01 o                         
 -10  12   8       5871.78       6290.14       187.55 o                         
  -8  12   8         23.87        -78.70        78.70 o                         
  -6  12   8       5300.69       5800.48        90.26 o                         
  -4  12   8         50.30        213.55        95.75 o                         
  -2  12   8       5182.98       5669.11        91.27 o                         
   0  12   8       1920.74       1781.81        77.62 o                         
   2  12   8      13537.58      13815.72       250.75 o                         
   4  12   8          1.21         32.89        59.80 o                         
   6  12   8       5915.99       5977.96       115.06 o                         
   8  12   8       1402.68       1341.09        64.77 o                         
  10  12   8       4370.32       4546.25        90.75 o                         
  12  12   8        288.35        335.70        82.17 o                         
  14  12   8       1358.49       1504.16       116.67 o                         
 -15  13   8        144.32         54.85        98.53 o                         
 -13  13   8        856.87        835.61        86.93 o                         
 -11  13   8         15.73        137.52        95.13 o                         
  -9  13   8        423.61        175.64       115.67 o                         
  -7  13   8       1882.46       1857.69        79.95 o                         
  -5  13   8        927.25        908.59        79.15 o                         
  -3  13   8        142.00        234.74       110.25 o                         
  -1  13   8       3075.70       2758.42        82.65 o                         
   1  13   8          0.10        -51.75        67.61 o                         
   3  13   8        320.35        302.72        63.31 o                         
   5  13   8        332.42        363.10        59.30 o                         
   7  13   8       1373.04       1396.08        73.18 o                         
   9  13   8        197.15        202.73        71.16 o                         
  11  13   8        168.90        166.03        78.74 o                         
  13  13   8         14.56        -75.87        80.40 o                         
 -12  14   8          6.54       -136.18       136.18 o                         
 -10  14   8        138.89        149.53        85.18 o                         
  -8  14   8       1334.91       1320.51        94.09 o                         
  -6  14   8        525.43        587.19        94.87 o                         
  -4  14   8        202.32        157.99        88.92 o                         
  -2  14   8        210.74        329.14        87.04 o                         
   0  14   8         15.47        -37.72        88.06 o                         
   2  14   8       4989.05       5191.20       136.04 o                         
   4  14   8          0.02         46.83        83.62 o                         
   6  14   8       1626.17       1437.49        68.27 o                         
   8  14   8        355.71        369.22        69.24 o                         
  10  14   8        114.02        147.15        80.82 o                         
 -11  15   8       1929.50       1732.24       120.18 o                         
  -9  15   8        122.50        211.88        98.59 o                         
  -7  15   8       2213.72       2243.64       141.99 o                         
  -5  15   8       1755.34       1812.01       109.85 o                         
  -3  15   8       2110.28       2105.42        90.32 o                         
  -1  15   8       3934.29       4008.31        99.93 o                         
   1  15   8       5269.61       5237.68       126.36 o                         
   3  15   8        349.87        360.98        85.16 o                         
   5  15   8       2643.48       2313.13       166.93 o                         
   7  15   8        397.39        269.84        75.96 o                         
   9  15   8       1293.46       1252.88       117.74 o                         
  -6  16   8       1581.31       1482.59       111.64 o                         
  -4  16   8         41.34        -25.31       108.84 o                         
  -2  16   8        136.91        217.89       102.46 o                         
   0  16   8        327.46        282.60       103.77 o                         
   2  16   8          0.47         42.31       120.05 o                         
   4  16   8         63.02         49.89        82.04 o                         
 -23   1   9        421.90        180.11        71.08 o                         
 -21   1   9       2605.49       2753.30        90.26 o                         
 -19   1   9       6508.06       7032.90       226.57 o                         
 -17   1   9        582.99        498.95        42.97 o                         
 -15   1   9        876.33        714.96        47.62 o                         
 -13   1   9       1249.38       1567.82        63.00 o                         
 -11   1   9      65906.69      62529.45      1565.45 o                         
  -9   1   9       2487.30       2017.08        54.63 o                         
  -7   1   9       5215.25       6062.87       137.24 o                         
  -5   1   9       2445.74       2153.22        91.03 o                         
  -3   1   9      25761.40      25013.42       247.54 o                         
  -1   1   9      17000.34      16280.96       155.49 o                         
   1   1   9       2341.39       2178.30       105.79 o                         
   3   1   9       3466.45       3906.92       131.65 o                         
   5   1   9      12186.37      10195.18        88.82 o                         
   7   1   9       4786.08       4516.70        99.71 o                         
   9   1   9       5244.26       5339.32        65.80 o                         
  11   1   9       2901.25       2998.28        72.23 o                         
  13   1   9      23913.54      26186.68       337.58 o                         
  15   1   9         10.24        -46.18        57.58 o                         
  17   1   9          5.47         53.62        78.44 o                         
  19   1   9        585.90        598.56       103.08 o                         
  21   1   9       8206.94       7797.53       303.72 o                         
 -24   2   9        299.67        329.56        70.74 o                         
 -22   2   9        692.43        635.28        63.62 o                         
 -20   2   9         20.26        -18.21        58.30 o                         
 -18   2   9       1931.84       2062.34        90.64 o                         
 -16   2   9        894.24        826.26        48.41 o                         
 -14   2   9       3525.63       3800.45        53.39 o                         
 -12   2   9        789.68        789.85        49.94 o                         
 -10   2   9       2764.95       2462.41        77.95 o                         
  -8   2   9         20.02         39.29        48.89 o                         
  -6   2   9         22.88        114.71        50.68 o                         
  -4   2   9       2647.85       2687.04        81.50 o                         
  -2   2   9       4136.66       3710.13        87.59 o                         
   0   2   9       3995.15       4193.35       111.34 o                         
   2   2   9       2929.28       2572.95        66.54 o                         
   4   2   9         19.76          4.18        54.03 o                         
   6   2   9        263.21        365.72        51.82 o                         
   8   2   9        617.60        435.67        51.25 o                         
  10   2   9       1548.50       1666.05        71.40 o                         
  12   2   9         34.79         44.86        65.54 o                         
  14   2   9       3496.87       3393.18        65.26 o                         
  16   2   9       1722.45       1893.42        75.74 o                         
  18   2   9       2365.06       2174.65        58.19 o                         
  20   2   9         75.92          3.51        85.55 o                         
  22   2   9        455.18        409.22        69.56 o                         
 -23   3   9        407.28        330.58        74.07 o                         
 -21   3   9        756.25        750.44        86.20 o                         
 -19   3   9          3.34         34.36        56.59 o                         
 -17   3   9       1721.80       1810.61        77.57 o                         
 -15   3   9       4842.71       5005.16        89.12 o                         
 -13   3   9      21403.83      21971.77       428.87 o                         
 -11   3   9        765.88        694.93        42.18 o                         
  -9   3   9      13967.18      13657.11       236.25 o                         
  -7   3   9       4977.50       4645.04       116.66 o                         
  -5   3   9        516.16        350.96        49.29 o                         
  -3   3   9       1667.61       1580.82        90.71 o                         
  -1   3   9       2111.29       1718.47        63.11 o                         
   1   3   9      11151.45      12093.27       216.39 o                         
   3   3   9         75.04        100.00        53.43 o                         
   5   3   9         24.09        -29.90        57.56 o                         
   7   3   9       1851.07       1393.88        64.17 o                         
   9   3   9        679.57        839.14        62.50 o                         
  11   3   9        671.64        717.00        66.84 o                         
  13   3   9         25.84         57.36        55.40 o                         
  15   3   9        119.62        135.67        79.77 o                         
  17   3   9          0.16        -34.57        72.93 o                         
  19   3   9        136.59        165.80       109.39 o                         
  21   3   9        178.52        216.35       105.26 o                         
 -24   4   9       4400.09       3863.35       180.77 o                         
 -22   4   9        945.98        901.85        95.47 o                         
 -20   4   9        286.55        339.52        59.49 o                         
 -18   4   9       1870.09       2009.17        87.07 o                         
 -16   4   9       3639.13       3852.99        62.12 o                         
 -14   4   9       4765.74       5089.30       123.60 o                         
 -12   4   9       3650.35       3348.27        77.79 o                         
 -10   4   9        178.50        180.93        46.04 o                         
  -8   4   9      19298.20      18604.75       379.46 o                         
  -6   4   9      38142.95      37310.11      1140.78 o                         
  -4   4   9       4689.60       4469.51       167.82 o                         
  -2   4   9        766.74        773.17        64.53 o                         
   0   4   9      17033.66      16089.74       258.62 o                         
   2   4   9      38828.02      37852.50       770.81 o                         
   4   4   9        637.98        688.12        58.49 o                         
   6   4   9       1567.58       1647.75        53.76 o                         
   8   4   9       9966.23       9741.70        92.71 o                         
  10   4   9        128.08         46.61        77.89 o                         
  12   4   9       4084.88       4194.91        67.57 o                         
  14   4   9        228.84         76.85        58.63 o                         
  16   4   9      16045.38      17304.17       391.56 o                         
  18   4   9       6675.96       6633.68       177.89 o                         
  20   4   9         94.31         73.04        66.13 o                         
  22   4   9        112.90         90.01        89.84 o                         
 -23   5   9        208.76        219.21        74.62 o                         
 -21   5   9       2598.32       2555.44       144.50 o                         
 -19   5   9       1883.26       1887.71        92.77 o                         
 -17   5   9       2242.67       2285.59        85.11 o                         
 -15   5   9       1966.56       2058.69        78.48 o                         
 -13   5   9       5827.07       6006.94       179.90 o                         
 -11   5   9       8505.93       8278.90       102.41 o                         
  -9   5   9       9850.58       8710.74       178.10 o                         
  -7   5   9         78.93         54.35        41.76 o                         
  -5   5   9      35300.96      34666.67       753.67 o                         
  -3   5   9        602.05        514.47        56.82 o                         
  -1   5   9      17221.68      16481.27       442.33 o                         
   1   5   9      11319.12      11178.25       239.61 o                         
   3   5   9      44141.29      43699.06       286.86 o                         
   5   5   9       2402.92       2879.65        61.88 o                         
   7   5   9      18949.73      18351.75       193.40 o                         
   9   5   9       6520.08       6878.39        75.86 o                         
  11   5   9      12716.01      13489.58       278.39 o                         
  13   5   9       1795.39       1899.06        61.12 o                         
  15   5   9       6876.27       7454.13        71.49 o                         
  17   5   9         42.77         48.39        53.53 o                         
  19   5   9       1612.18       1430.63       128.41 o                         
  21   5   9        435.14        564.11       143.13 o                         
 -22   6   9        948.27       1019.30        99.50 o                         
 -20   6   9        594.14        708.48       101.48 o                         
 -18   6   9         90.92         12.38        52.41 o                         
 -16   6   9       1168.60       1280.31        63.27 o                         
 -14   6   9         34.34         16.75        45.92 o                         
 -12   6   9       5997.28       6475.94        81.93 o                         
 -10   6   9         17.74         -1.64        58.01 o                         
  -8   6   9       2507.56       2393.22        83.37 o                         
  -6   6   9       8202.01       8229.18       136.90 o                         
  -4   6   9       8247.02       8364.30       186.46 o                         
  -2   6   9       2950.47       3027.42       145.47 o                         
   0   6   9      11728.27      11588.87       170.71 o                         
   2   6   9        776.62        906.20        58.28 o                         
   4   6   9       2250.61       2303.07        77.37 o                         
   6   6   9       1676.71       1812.49        73.03 o                         
   8   6   9        117.99        159.16        65.57 o                         
  10   6   9       7656.95       7777.02       357.91 o                         
  12   6   9       3606.03       3883.60        63.38 o                         
  14   6   9        116.74        113.50        62.62 o                         
  16   6   9        301.86        287.50        59.34 o                         
  18   6   9       1227.91       1204.32        69.58 o                         
  20   6   9         43.95        -35.73        69.70 o                         
 -21   7   9        503.91        491.64        71.88 o                         
 -19   7   9        851.76        814.48        56.95 o                         
 -17   7   9       9742.68       9914.96       269.60 o                         
 -15   7   9       1492.67       1735.35        67.52 o                         
 -13   7   9        867.50        880.02        50.51 o                         
 -11   7   9       1690.68       1601.25        52.69 o                         
  -9   7   9      15082.44      15854.14       291.59 o                         
  -7   7   9        258.48        276.81        81.21 o                         
  -5   7   9        194.50        384.84        55.97 o                         
  -3   7   9         45.59        -23.24        55.24 o                         
  -1   7   9        985.51        961.16        65.78 o                         
   1   7   9       2050.05       2119.38       116.62 o                         
   3   7   9       6748.71       6594.65       132.08 o                         
   5   7   9       7043.28       7636.65        85.98 o                         
   7   7   9       4964.10       5375.05        95.75 o                         
   9   7   9       1252.39       1316.09        58.15 o                         
  11   7   9       5702.05       5885.04       125.86 o                         
  13   7   9        868.06        835.18        77.11 o                         
  15   7   9        231.20         98.76        54.67 o                         
  17   7   9         27.11         54.09        67.84 o                         
  19   7   9       1447.33       1226.07        79.80 o                         
 -20   8   9         48.78         28.29        81.38 o                         
 -18   8   9        664.29        676.12        61.84 o                         
 -16   8   9       7400.54       7739.27       262.91 o                         
 -14   8   9       8174.77       9333.96       219.97 o                         
 -12   8   9       5093.54       5148.57       105.54 o                         
 -10   8   9         79.22         67.35        73.18 o                         
  -8   8   9      11133.17      11835.99       172.89 o                         
  -6   8   9      16856.16      17939.32       286.51 o                         
  -4   8   9       2451.73       2483.06        83.19 o                         
  -2   8   9       7241.35       7500.54       219.09 o                         
   0   8   9       8326.21       8620.26       172.23 o                         
   2   8   9       3242.27       3280.54        73.35 o                         
   4   8   9       5590.17       5852.95       104.48 o                         
   6   8   9       8365.07       8760.49       115.75 o                         
   8   8   9      36716.98      39664.77       382.96 o                         
  10   8   9      14760.92      14651.33       198.67 o                         
  12   8   9          5.66        -44.90        78.39 o                         
  14   8   9        660.70        660.32        59.31 o                         
  16   8   9        151.16        275.95        76.51 o                         
  18   8   9        447.53        303.11        76.48 o                         
 -21   9   9        811.02         51.28       178.18 o                         
 -19   9   9          4.53        -70.37        70.37 o                         
 -17   9   9       1715.99       1661.75        70.53 o                         
 -15   9   9         15.10        -23.15        54.97 o                         
 -13   9   9       2575.08       2431.91       104.73 o                         
 -11   9   9         19.42         -9.84        67.42 o                         
  -9   9   9         21.16         78.84        59.65 o                         
  -7   9   9         36.37        126.26        73.33 o                         
  -5   9   9       1866.19       1931.37        79.87 o                         
  -3   9   9         27.20         33.95        76.40 o                         
  -1   9   9       1072.89       1140.09        72.81 o                         
   1   9   9         42.94         39.73        67.60 o                         
   3   9   9       2069.35       2143.63        68.15 o                         
   5   9   9       6489.69       6170.95        89.83 o                         
   7   9   9       8644.59       8862.29       225.28 o                         
   9   9   9         61.99        258.81        56.09 o                         
  11   9   9        953.05        963.55        62.84 o                         
  13   9   9          4.07        -21.19        58.27 o                         
  15   9   9       1991.38       2023.19        64.90 o                         
  17   9   9        113.40        330.38        95.89 o                         
 -18  10   9       1506.81       1309.12        79.85 o                         
 -16  10   9       2682.11       2798.20        99.30 o                         
 -14  10   9       5608.38       6042.79        87.94 o                         
 -12  10   9       1050.36       1051.87        77.90 o                         
 -10  10   9       2669.09       2908.39       174.14 o                         
  -8  10   9       2907.98       3056.38       115.71 o                         
  -6  10   9      20168.43      21197.63       440.71 o                         
  -4  10   9         72.00        163.07        71.08 o                         
  -2  10   9       1404.05       1700.06        78.33 o                         
   0  10   9      16424.66      16655.49       284.65 o                         
   2  10   9       2696.21       2909.29        69.80 o                         
   4  10   9         13.32         33.85        58.57 o                         
   6  10   9       2873.92       2792.14        83.59 o                         
   8  10   9      21095.03      21528.33       453.07 o                         
  10  10   9       7242.76       7503.40       303.27 o                         
  12  10   9       1306.26       1295.77        61.09 o                         
  14  10   9        295.39        212.93        70.17 o                         
  16  10   9       1402.75       1480.82        84.34 o                         
 -17  11   9       3585.66       3468.47        95.28 o                         
 -15  11   9       1017.37       1146.80        90.38 o                         
 -13  11   9       1287.02       1529.88       138.75 o                         
 -11  11   9       5960.65       6378.41       112.11 o                         
  -9  11   9       1224.61        990.86       100.20 o                         
  -7  11   9         41.65         99.87        81.12 o                         
  -5  11   9      10051.10       9950.50       181.18 o                         
  -3  11   9       4037.06       4025.21       164.67 o                         
  -1  11   9        184.33         99.71        67.15 o                         
   1  11   9        648.03        658.76        55.34 o                         
   3  11   9       2969.17       2753.71        65.95 o                         
   5  11   9       2847.80       2990.73        71.00 o                         
   7  11   9        161.84        204.12        63.06 o                         
   9  11   9        134.67        120.33        59.17 o                         
  11  11   9         85.19         85.11        68.75 o                         
  13  11   9       1259.87       1062.15        76.97 o                         
  15  11   9         16.08         52.55        76.31 o                         
 -16  12   9        282.77        220.41        91.16 o                         
 -14  12   9          7.52        -86.97        86.97 o                         
 -12  12   9       2277.90       2130.75        93.09 o                         
 -10  12   9       1499.46       1406.27       124.43 o                         
  -8  12   9          2.44          4.14       102.75 o                         
  -6  12   9          4.11        168.38       104.22 o                         
  -4  12   9       2821.19       2836.71       100.66 o                         
  -2  12   9       1277.60       1246.88        92.73 o                         
   0  12   9        280.36        346.79        79.70 o                         
   2  12   9          5.43        -38.19        64.78 o                         
   4  12   9        456.89        433.05        70.43 o                         
   6  12   9        217.90        155.48        59.78 o                         
   8  12   9        116.74        132.37        61.91 o                         
  10  12   9        139.22         83.50        75.61 o                         
  12  12   9       1302.56       1028.47        92.89 o                         
  14  12   9        667.86        685.57        76.22 o                         
 -15  13   9         30.73         93.77       127.77 o                         
 -13  13   9       1643.80       1571.82        96.71 o                         
 -11  13   9       5151.53       5230.62       173.98 o                         
  -9  13   9        691.24        880.57        91.54 o                         
  -7  13   9          6.65         53.44        74.40 o                         
  -5  13   9       2342.54       2428.04       108.59 o                         
  -3  13   9       6942.40       7590.82        95.70 o                         
  -1  13   9       3376.89       3638.22       139.91 o                         
   1  13   9        732.92        684.47        71.46 o                         
   3  13   9       6698.23       6571.14       165.06 o                         
   5  13   9      10527.73      10293.17       218.40 o                         
   7  13   9        687.52        575.95        79.33 o                         
   9  13   9        546.14        732.41        98.91 o                         
  11  13   9       3277.01       3299.95       136.86 o                         
  13  13   9       5356.62       4847.27       172.63 o                         
 -12  14   9        466.31        392.84        98.64 o                         
 -10  14   9        203.46        297.00       116.70 o                         
  -8  14   9        984.25       1082.90        93.38 o                         
  -6  14   9       1376.02       1352.00        90.30 o                         
  -4  14   9        232.98        239.54        87.98 o                         
  -2  14   9          0.86        -31.82        93.60 o                         
   0  14   9        146.72        225.62        87.55 o                         
   2  14   9       1896.01       2089.31       100.84 o                         
   4  14   9         12.77         10.53        72.50 o                         
   6  14   9         20.28         97.51        67.80 o                         
   8  14   9       2029.06       1965.01       132.01 o                         
  10  14   9        508.38        407.05        88.31 o                         
  -9  15   9       2396.97       2177.91       101.72 o                         
  -7  15   9        116.13         45.64        99.89 o                         
  -5  15   9        289.22        249.25        89.49 o                         
  -3  15   9       3820.72       3780.62       163.99 o                         
  -1  15   9       1781.65       1763.47        88.91 o                         
   1  15   9        109.46        150.53       103.17 o                         
   3  15   9       1073.52       1053.78        89.17 o                         
   5  15   9       5006.77       4937.83       147.78 o                         
   7  15   9       1348.63       1385.90        90.52 o                         
  -6  16   9        808.50        716.11        95.55 o                         
  -4  16   9        111.85         65.12        95.05 o                         
  -2  16   9        172.35        297.02        95.88 o                         
   0  16   9        279.98        219.09       101.86 o                         
   2  16   9       2558.98       2158.21       121.61 o                         
 -24   0  10       2480.27       2393.16       151.50 o                         
 -22   0  10        680.11        570.25       108.62 o                         
 -20   0  10         29.13         13.64        86.69 o                         
 -18   0  10       3265.92       3567.57       186.86 o                         
 -16   0  10        347.63        426.94        62.02 o                         
 -14   0  10      10148.13      10911.80       139.68 o                         
 -12   0  10      12215.48      12799.54       364.03 o                         
 -10   0  10         11.24         12.84        68.31 o                         
  -8   0  10      25909.27      26147.33       952.94 o                         
  -6   0  10         40.62         34.48        70.35 o                         
  -4   0  10      65795.23      67054.52       216.49 o                         
  -2   0  10      10138.41      10845.41       117.81 o                         
   0   0  10       1548.32       1136.93        88.85 o                         
   2   0  10       1415.71       1092.95       112.32 o                         
   4   0  10       4823.83       4821.25        96.10 o                         
   6   0  10        733.64        677.17        82.68 o                         
   8   0  10      24652.31      24619.47       129.63 o                         
  10   0  10       1788.19       2046.70        82.95 o                         
  12   0  10        650.39        715.28        92.09 o                         
  14   0  10       2636.22       2532.04        75.20 o                         
  16   0  10       1393.14       1593.09        98.75 o                         
  18   0  10       3389.44       3093.21       101.90 o                         
  20   0  10        587.03        465.98       107.83 o                         
  22   0  10        434.49        404.12        96.97 o                         
 -23   1  10       1279.41       1173.35       136.61 o                         
 -21   1  10        435.01        492.15        64.95 o                         
 -19   1  10        302.12        348.20        56.76 o                         
 -17   1  10       2358.67       2472.76        63.48 o                         
 -15   1  10       2906.29       2817.05        49.30 o                         
 -13   1  10      14768.81      15422.91       297.26 o                         
 -11   1  10      19662.48      18941.66       388.37 o                         
  -9   1  10      45971.86      46472.41       725.09 o                         
  -7   1  10        553.86        610.32        51.44 o                         
  -5   1  10          2.72        141.98        55.67 o                         
  -3   1  10      15429.72      15711.87        93.82 o                         
  -1   1  10      26783.18      26642.27       321.61 o                         
   1   1  10       1397.38       1058.17        60.95 o                         
   3   1  10       1583.16       1885.69        64.17 o                         
   5   1  10      21429.36      21710.79        92.27 o                         
   7   1  10       3505.14       3404.49        62.26 o                         
   9   1  10       7075.44       7471.10        71.46 o                         
  11   1  10       4114.15       4253.90        70.45 o                         
  13   1  10        466.80        506.66       107.84 o                         
  15   1  10       2518.19       2647.39        81.95 o                         
  17   1  10       1197.98       1211.13        69.24 o                         
  19   1  10       1304.40       1155.84        79.47 o                         
  21   1  10        440.76        541.66       123.63 o                         
 -24   2  10       1212.18       1044.92       115.97 o                         
 -22   2  10        164.89        220.97        61.98 o                         
 -20   2  10       2198.11       2124.96        96.48 o                         
 -18   2  10       1909.85       1838.82        56.18 o                         
 -16   2  10       1874.99       2085.32        74.18 o                         
 -14   2  10       5191.91       5314.04        96.90 o                         
 -12   2  10       5939.79       6045.39       119.42 o                         
 -10   2  10       6260.18       6240.02       141.36 o                         
  -8   2  10       5199.30       4700.10        63.59 o                         
  -6   2  10       2312.42       2550.37        67.04 o                         
  -4   2  10      26832.08      26047.68       387.51 o                         
  -2   2  10        361.87        249.36        63.51 o                         
   0   2  10      50740.86      48050.29       669.55 o                         
   2   2  10        133.94         92.63        60.42 o                         
   4   2  10      12665.37      12612.41        80.52 o                         
   6   2  10       2639.39       2689.04        61.68 o                         
   8   2  10      15562.40      15537.13       180.95 o                         
  10   2  10         10.01        -63.88        68.93 o                         
  12   2  10       1639.43       1533.69        83.91 o                         
  14   2  10         49.90         40.90        74.35 o                         
  16   2  10       4339.85       4714.07        75.13 o                         
  18   2  10        156.78        208.03        68.49 o                         
  20   2  10       1612.57       1599.86       132.79 o                         
  22   2  10         55.40        104.19        67.78 o                         
 -23   3  10       2228.61       2147.87       105.37 o                         
 -21   3  10         31.00         67.15        65.12 o                         
 -19   3  10       7726.99       8442.23       181.89 o                         
 -17   3  10       9289.27      10539.74       217.58 o                         
 -15   3  10        892.65        861.66        49.88 o                         
 -13   3  10         48.46         92.75        47.13 o                         
 -11   3  10      12573.82      13250.40       271.85 o                         
  -9   3  10      19720.77      19075.84       273.08 o                         
  -7   3  10      22456.28      22239.66       457.58 o                         
  -5   3  10       5928.48       6173.23       197.42 o                         
  -3   3  10      16386.26      15569.28       416.84 o                         
  -1   3  10      63522.63      62964.28      1438.13 o                         
   1   3  10       2109.49       2175.12        62.53 o                         
   3   3  10       6611.38       6609.30        71.00 o                         
   5   3  10      16411.14      15264.73       106.62 o                         
   7   3  10      13097.07      12090.77       164.65 o                         
   9   3  10       1809.73       1837.14        69.90 o                         
  11   3  10       8363.54       8940.38        77.51 o                         
  13   3  10      29578.10      31194.40       251.84 o                         
  15   3  10       9068.17      10001.89       161.37 o                         
  17   3  10          3.12         18.74        66.16 o                         
  19   3  10        383.58        386.61        72.12 o                         
  21   3  10       3778.54       3756.45        99.45 o                         
 -22   4  10          7.64         39.02        64.45 o                         
 -20   4  10        842.53        898.54        67.86 o                         
 -18   4  10         85.73        215.45        50.01 o                         
 -16   4  10       1867.11       1817.83        83.91 o                         
 -14   4  10        758.91        690.27        49.07 o                         
 -12   4  10       9048.44       9439.56       256.14 o                         
 -10   4  10       9722.41      10188.52       195.07 o                         
  -8   4  10       6650.98       6142.74       142.17 o                         
  -6   4  10       3605.49       3468.57        67.10 o                         
  -4   4  10         14.76         32.73        55.27 o                         
  -2   4  10      29311.02      31259.59      1295.83 o                         
   0   4  10       2450.46       2566.60        89.98 o                         
   2   4  10        788.80        771.74        59.50 o                         
   4   4  10         23.51         67.79        56.03 o                         
   6   4  10        713.47        835.71        56.77 o                         
   8   4  10      11121.38      11293.40        89.22 o                         
  10   4  10         73.78         81.02        65.21 o                         
  12   4  10       8768.40       8913.09       105.05 o                         
  14   4  10       7132.83       7664.67       208.13 o                         
  16   4  10        592.17        535.87        80.43 o                         
  18   4  10         54.07        -68.98        68.98 o                         
  20   4  10         72.50         90.23        85.01 o                         
 -23   5  10        308.96        254.42        86.75 o                         
 -21   5  10        145.44         99.17        63.59 o                         
 -19   5  10        101.53        121.88        52.50 o                         
 -17   5  10        150.32        182.00        54.20 o                         
 -15   5  10        400.24        298.25        46.65 o                         
 -13   5  10        848.91        854.51        53.77 o                         
 -11   5  10       2630.12       2963.15        69.55 o                         
  -9   5  10       4360.54       4857.58       107.61 o                         
  -7   5  10        222.49        263.62        52.34 o                         
  -5   5  10        869.74        982.48        55.45 o                         
  -3   5  10       4115.22       3974.37       128.65 o                         
  -1   5  10       2647.67       2996.92        69.07 o                         
   1   5  10         56.15         32.08        62.06 o                         
   3   5  10       3913.26       3951.41        64.89 o                         
   5   5  10       3696.76       3278.89        68.77 o                         
   7   5  10       4145.00       4353.55        74.36 o                         
   9   5  10        120.19         55.70        65.07 o                         
  11   5  10       3964.36       4046.51        68.08 o                         
  13   5  10       1812.62       1934.85        79.12 o                         
  15   5  10       4982.60       5517.60        73.96 o                         
  17   5  10        573.69        477.54        67.49 o                         
  19   5  10       1276.39       1178.13        74.05 o                         
  21   5  10        151.58         87.50        73.51 o                         
 -22   6  10       7196.03       6645.93       356.68 o                         
 -20   6  10       1942.48       1828.18        67.54 o                         
 -18   6  10         54.48        110.53        50.42 o                         
 -16   6  10       2644.15       2950.59        85.92 o                         
 -14   6  10       8530.14       8538.31        91.60 o                         
 -12   6  10       1084.41       1250.24        74.36 o                         
 -10   6  10         13.93         31.18        58.57 o                         
  -8   6  10        520.71        601.83        60.12 o                         
  -6   6  10      57834.41      57470.93      1750.92 o                         
  -4   6  10       8437.84       7895.32       261.60 o                         
  -2   6  10          5.37        -24.31        53.04 o                         
   0   6  10       1361.53       1399.24        60.90 o                         
   2   6  10      35259.14      34796.93       232.77 o                         
   4   6  10      25211.48      24745.81       397.83 o                         
   6   6  10       2249.26       2318.69        72.19 o                         
   8   6  10         66.05         96.20        64.81 o                         
  10   6  10      16010.09      16765.15       114.32 o                         
  12   6  10       2829.61       2799.69        62.20 o                         
  14   6  10         44.51         43.71        60.82 o                         
  16   6  10         13.48        -47.12        57.98 o                         
  18   6  10       7450.58       7583.88       102.23 o                         
  20   6  10        316.43        220.37        75.44 o                         
 -21   7  10         75.46         49.59        75.82 o                         
 -19   7  10       1457.12       1410.93        72.02 o                         
 -17   7  10        558.38        610.77        57.09 o                         
 -15   7  10        354.97        317.01        60.17 o                         
 -13   7  10          5.89         10.26        56.93 o                         
 -11   7  10       2549.44       2645.26        67.87 o                         
  -9   7  10       1919.29       2220.11        78.11 o                         
  -7   7  10       6036.63       6562.48       117.32 o                         
  -5   7  10       2234.63       2328.04       163.14 o                         
  -3   7  10        380.93        408.56        71.45 o                         
  -1   7  10        764.08        804.23        55.93 o                         
   1   7  10         23.24         25.67        65.83 o                         
   3   7  10        999.98        942.19        76.44 o                         
   5   7  10        356.20        278.13        69.23 o                         
   7   7  10       4319.59       4894.83        75.39 o                         
   9   7  10        129.41         45.24        54.38 o                         
  11   7  10        944.79        930.59        52.91 o                         
  13   7  10        117.29        108.41        54.87 o                         
  15   7  10          4.45        -57.63        57.63 o                         
  17   7  10        826.79        689.17        70.14 o                         
  19   7  10        420.03        441.29        81.57 o                         
 -20   8  10       2939.13       2801.44        94.34 o                         
 -18   8  10          6.92        -58.66        58.66 o                         
 -16   8  10         81.43        100.09        49.08 o                         
 -14   8  10      15709.71      16808.98       212.49 o                         
 -12   8  10       6587.45       6831.52       129.90 o                         
 -10   8  10       1619.65       1682.56        74.09 o                         
  -8   8  10         23.65        -15.27        65.04 o                         
  -6   8  10      11149.17      11728.42       330.74 o                         
  -4   8  10      15560.51      17065.01       263.09 o                         
  -2   8  10        410.98        335.56        64.73 o                         
   0   8  10       2534.27       2486.63        72.25 o                         
   2   8  10       7193.61       7492.23        78.46 o                         
   4   8  10       5284.15       5026.02        67.29 o                         
   6   8  10      15675.43      15700.99       253.91 o                         
   8   8  10       7284.83       7659.02        99.13 o                         
  10   8  10      16878.78      16944.86       565.25 o                         
  12   8  10       4341.37       4225.09        95.53 o                         
  14   8  10        107.06        155.11        56.10 o                         
  16   8  10        484.65        472.85        67.55 o                         
  18   8  10       2032.55       1997.05        84.37 o                         
 -19   9  10         71.06        225.69       126.05 o                         
 -17   9  10        358.15        477.44        62.24 o                         
 -15   9  10         15.31         88.36        69.83 o                         
 -13   9  10        593.21        668.76       111.00 o                         
 -11   9  10       1680.61       1993.88       102.98 o                         
  -9   9  10         29.33        152.95       116.09 o                         
  -7   9  10       3409.07       3692.10        78.32 o                         
  -5   9  10         11.71         41.71        63.90 o                         
  -3   9  10       6098.26       6805.44       161.99 o                         
  -1   9  10        930.14        992.19        60.82 o                         
   1   9  10         49.70         61.60        66.22 o                         
   3   9  10         94.78        164.14        62.25 o                         
   5   9  10         52.97        161.86        59.83 o                         
   7   9  10       6081.46       5715.05        96.98 o                         
   9   9  10        298.40        362.30        63.32 o                         
  11   9  10        647.53        604.40        61.45 o                         
  13   9  10       1132.55       1265.19        60.02 o                         
  15   9  10        100.37         19.07        88.10 o                         
  17   9  10        405.71        414.12        78.96 o                         
 -18  10  10        260.35        384.95        89.98 o                         
 -16  10  10       1809.91       1735.00        92.55 o                         
 -14  10  10        109.65         22.76        76.78 o                         
 -12  10  10        555.32        551.80        79.90 o                         
 -10  10  10       1050.38       1041.88        83.26 o                         
  -8  10  10       5983.98       6431.46        84.87 o                         
  -6  10  10        115.54        138.79        68.69 o                         
  -4  10  10      10422.86      11086.43       264.24 o                         
  -2  10  10          0.76          4.49        68.74 o                         
   0  10  10       1550.04       1542.56        59.48 o                         
   2  10  10        118.75        146.07        59.42 o                         
   4  10  10       3325.62       3468.22       112.04 o                         
   6  10  10         44.80         10.59        65.58 o                         
   8  10  10        302.49        229.04        64.86 o                         
  10  10  10       1336.91       1265.01        66.42 o                         
  12  10  10       4460.82       4333.18       185.24 o                         
  14  10  10        303.58        167.67        68.60 o                         
  16  10  10          2.39        -22.14        68.57 o                         
 -17  11  10       4124.81       4337.55       136.46 o                         
 -15  11  10       2040.44       2178.15       159.47 o                         
 -13  11  10        133.46        101.32        90.96 o                         
 -11  11  10       3338.33       3475.26        74.80 o                         
  -9  11  10       6325.66       6976.71       205.11 o                         
  -7  11  10       1439.13       1681.96        83.49 o                         
  -5  11  10       2387.01       2563.28        86.08 o                         
  -3  11  10       5030.81       5351.49       186.08 o                         
  -1  11  10       9787.73       9897.28       300.62 o                         
   1  11  10        295.27        277.64        61.27 o                         
   3  11  10        271.45        347.18        71.49 o                         
   5  11  10       1923.79       1946.40        67.37 o                         
   7  11  10       5393.27       5862.31       227.91 o                         
   9  11  10          2.45         -3.43        68.52 o                         
  11  11  10          2.99        -57.90        73.29 o                         
  13  11  10        637.59        541.32        68.80 o                         
  15  11  10       1118.67       1069.08        77.08 o                         
 -16  12  10       1620.65       1763.80       309.32 o                         
 -14  12  10       7354.49       7297.55       257.70 o                         
 -12  12  10       1924.07       2015.99        92.09 o                         
 -10  12  10          5.87        -80.06        80.06 o                         
  -8  12  10        462.37        477.08        77.82 o                         
  -6  12  10        207.57        179.87        93.76 o                         
  -4  12  10        933.77        960.76        74.10 o                         
  -2  12  10        371.99        370.79        78.57 o                         
   0  12  10      13838.20      14577.29       371.20 o                         
   2  12  10       2599.86       2546.07        65.85 o                         
   4  12  10       3364.23       3459.66        84.24 o                         
   6  12  10        668.44        685.65        65.40 o                         
   8  12  10       7790.18       8246.32       276.76 o                         
  10  12  10       1137.41       1155.91        76.01 o                         
  12  12  10       2352.89       2380.38       123.82 o                         
  14  12  10        206.99        234.47        74.00 o                         
 -15  13  10        131.16         63.10       170.75 o                         
 -13  13  10         16.21        -73.95       103.21 o                         
 -11  13  10       1688.58       1453.94        89.36 o                         
  -9  13  10        310.54        369.64       158.99 o                         
  -7  13  10        126.09        242.95       101.30 o                         
  -5  13  10       3923.16       3696.75        74.62 o                         
  -3  13  10        870.49        874.65        88.30 o                         
  -1  13  10         28.75          3.65        75.07 o                         
   1  13  10        702.69        577.75        67.19 o                         
   3  13  10       2022.50       2036.17        87.73 o                         
   5  13  10        406.08        454.16        71.68 o                         
   7  13  10        717.01        712.01        74.79 o                         
   9  13  10        674.51        647.82        88.94 o                         
  11  13  10        166.03        120.81        74.91 o                         
 -12  14  10         10.09        202.19       118.41 o                         
 -10  14  10         18.91        134.21       100.35 o                         
  -8  14  10       2799.36       2610.57        92.42 o                         
  -6  14  10        109.16        -32.95        86.64 o                         
  -4  14  10       1589.65       1781.02        95.75 o                         
  -2  14  10        906.31       1049.33        88.27 o                         
   0  14  10         13.50        -25.70        86.72 o                         
   2  14  10        261.48        362.29        74.65 o                         
   4  14  10        968.08        965.97        79.67 o                         
   6  14  10        160.43        157.97        69.66 o                         
   8  14  10        130.30         61.39        75.74 o                         
  10  14  10         12.68          1.81        79.68 o                         
  -9  15  10       3095.38       2941.74       140.23 o                         
  -7  15  10        415.65        372.40        99.00 o                         
  -5  15  10        819.08        984.38       106.18 o                         
  -3  15  10       1161.21       1247.74        95.23 o                         
  -1  15  10       1589.04       1546.26        88.00 o                         
   1  15  10       3880.12       3789.13       227.77 o                         
   3  15  10         32.39        121.61        91.01 o                         
   5  15  10       9163.06       8879.86       313.79 o                         
   7  15  10        681.69        612.69        72.17 o                         
  -4  16  10        278.75        300.46       113.07 o                         
  -2  16  10        700.38        552.93        96.14 o                         
   0  16  10        956.33        963.95        98.78 o                         
 -23   1  11       3300.90       3540.57       104.25 o                         
 -21   1  11         16.41         56.74        63.74 o                         
 -19   1  11        131.89        149.03        56.28 o                         
 -17   1  11       3456.14       3886.75       108.51 o                         
 -15   1  11       5975.65       6465.85       131.58 o                         
 -13   1  11        881.50        971.52        50.28 o                         
 -11   1  11         26.26         52.26        59.64 o                         
  -9   1  11      32135.42      30308.71       660.76 o                         
  -7   1  11      38714.16      37351.55       925.61 o                         
  -5   1  11       3020.60       2639.71        52.70 o                         
  -3   1  11       4799.85       4741.74        69.58 o                         
  -1   1  11      49231.62      47152.34      1514.31 o                         
   1   1  11      31566.44      31038.83       341.87 o                         
   3   1  11        435.92        472.51        58.52 o                         
   5   1  11       7414.03       7745.70        70.78 o                         
   7   1  11      27693.23      29122.13       100.09 o                         
   9   1  11      15212.77      15618.04        86.92 o                         
  11   1  11        125.32        513.50       114.68 o                         
  13   1  11       2547.54       2357.03        62.22 o                         
  15   1  11       4267.53       4756.37       220.09 o                         
  17   1  11       3627.64       3554.25        65.96 o                         
  19   1  11       1181.75        989.03        77.43 o                         
  21   1  11       1017.22        881.68       101.27 o                         
 -24   2  11          0.44        -47.06        76.34 o                         
 -22   2  11        154.63        139.52        63.82 o                         
 -20   2  11        141.11         64.33        56.00 o                         
 -18   2  11         93.11          1.97        54.23 o                         
 -16   2  11        854.33        883.33        44.45 o                         
 -14   2  11       4551.57       4867.47        68.05 o                         
 -12   2  11       2358.73       2389.15        69.78 o                         
 -10   2  11       4112.18       4284.07       101.08 o                         
  -8   2  11        341.60        249.08        45.43 o                         
  -6   2  11        924.93        667.14        48.95 o                         
  -4   2  11      13674.53      13145.34       409.19 o                         
  -2   2  11       1353.76       1553.35        61.79 o                         
   0   2  11       3645.06       3410.42        66.24 o                         
   2   2  11      28212.74      26867.70       431.75 o                         
   4   2  11        400.73        568.19        57.75 o                         
   6   2  11        322.68        388.85        50.36 o                         
   8   2  11       5811.41       5699.18        76.91 o                         
  10   2  11       6981.66       7180.01       189.90 o                         
  12   2  11        139.50        190.03        60.80 o                         
  14   2  11       1112.05       1280.81        68.81 o                         
  16   2  11       7259.97       7445.29        78.36 o                         
  18   2  11       6712.67       7169.70       184.15 o                         
  20   2  11       2837.38       2483.37        89.26 o                         
 -23   3  11        189.72        147.98        80.82 o                         
 -21   3  11       3345.61       3446.13       170.57 o                         
 -19   3  11         97.26         54.84        52.57 o                         
 -17   3  11        741.27        796.59        61.64 o                         
 -15   3  11        340.82        292.19        43.51 o                         
 -13   3  11        270.68        291.77        46.74 o                         
 -11   3  11       6900.34       6640.99        63.88 o                         
  -9   3  11          1.46         24.37        44.55 o                         
  -7   3  11       1718.92       1865.82        49.44 o                         
  -5   3  11      27348.59      26106.25       747.90 o                         
  -3   3  11       5469.88       5527.96       206.90 o                         
  -1   3  11       1581.38       1706.26        61.95 o                         
   1   3  11       4329.19       4437.79       100.48 o                         
   3   3  11       7115.32       7013.20       199.41 o                         
   5   3  11        262.06        274.23        55.72 o                         
   7   3  11        729.79        684.09        68.06 o                         
   9   3  11      20313.88      21139.22       758.16 o                         
  11   3  11       7024.91       6984.75        67.21 o                         
  13   3  11        544.93        620.12        70.50 o                         
  15   3  11       2782.20       3052.30        72.10 o                         
  17   3  11        205.33        160.65        65.29 o                         
  19   3  11        805.74        639.29       106.80 o                         
  21   3  11          5.89        133.04        67.87 o                         
 -22   4  11       2425.86       2474.44        82.03 o                         
 -20   4  11       8981.97       9442.86       123.65 o                         
 -18   4  11        404.66        464.08        50.42 o                         
 -16   4  11        380.91        421.04        56.52 o                         
 -14   4  11       3326.84       3389.43        99.40 o                         
 -12   4  11       4956.07       5197.12       117.48 o                         
 -10   4  11       3737.94       3559.00       117.78 o                         
  -8   4  11       3557.18       3602.73        81.28 o                         
  -6   4  11      12469.52      12229.49       188.12 o                         
  -4   4  11      21237.49      19811.64       453.11 o                         
  -2   4  11      15819.59      17349.25       455.63 o                         
   0   4  11        973.63       1186.40        81.16 o                         
   2   4  11      17782.12      17797.17       303.67 o                         
   4   4  11      24480.02      24049.60       491.11 o                         
   6   4  11         37.43        115.73        64.99 o                         
   8   4  11        159.59        205.64        65.68 o                         
  10   4  11       2468.33       2489.13        64.51 o                         
  12   4  11      18634.01      19306.72       197.79 o                         
  14   4  11        845.65       1079.24       143.79 o                         
  16   4  11         80.80        141.10        65.71 o                         
  18   4  11        840.56        755.98        80.29 o                         
  20   4  11       1236.92       1231.34        92.30 o                         
 -23   5  11        439.08        446.58        69.92 o                         
 -21   5  11       1315.89       1237.96        72.95 o                         
 -19   5  11       2377.96       2523.17        58.29 o                         
 -17   5  11       1039.25       1029.64        54.46 o                         
 -15   5  11       2559.51       2733.41        57.13 o                         
 -13   5  11         25.45         -4.44        54.00 o                         
 -11   5  11       5675.21       5956.42        97.72 o                         
  -9   5  11       6399.22       6533.95       139.75 o                         
  -7   5  11      11086.89      11096.93       235.94 o                         
  -5   5  11        292.97        213.84        50.72 o                         
  -3   5  11       6993.31       6192.85       123.92 o                         
  -1   5  11       3202.35       3129.36        61.81 o                         
   1   5  11      14413.38      14561.38       456.56 o                         
   3   5  11       6363.55       6045.05        77.29 o                         
   5   5  11       5784.74       6065.69        95.83 o                         
   7   5  11         81.33         62.63        65.28 o                         
   9   5  11         68.20         17.57        63.11 o                         
  11   5  11       2805.58       2889.09        80.37 o                         
  13   5  11       9789.39      10400.53       304.18 o                         
  15   5  11       3030.85       2977.42       109.60 o                         
  17   5  11       2961.08       2995.45        73.30 o                         
  19   5  11          8.33        116.87        78.39 o                         
 -22   6  11       1825.46       1553.49       122.80 o                         
 -20   6  11       2683.83       2647.34       164.84 o                         
 -18   6  11        738.06        839.90        53.34 o                         
 -16   6  11          0.45        -28.55        52.47 o                         
 -14   6  11        929.65       1049.97        74.70 o                         
 -12   6  11       2363.10       2649.56        97.28 o                         
 -10   6  11       4101.39       4114.51       143.18 o                         
  -8   6  11      12332.57      12627.78       329.64 o                         
  -6   6  11         52.40         -7.08        67.12 o                         
  -4   6  11       6274.92       5918.67       207.08 o                         
  -2   6  11          1.87         14.85        60.37 o                         
   0   6  11        783.45        841.97        62.04 o                         
   2   6  11       6986.59       7232.98       124.19 o                         
   4   6  11       3908.02       4343.24        75.05 o                         
   6   6  11       4222.94       4347.93        71.97 o                         
   8   6  11       1552.51       1487.92        65.38 o                         
  10   6  11       2108.55       2172.11        62.51 o                         
  12   6  11        880.45        878.31        59.71 o                         
  14   6  11       1273.49       1344.68        70.65 o                         
  16   6  11        296.67        291.95        63.08 o                         
  18   6  11         57.83        104.99        65.34 o                         
  20   6  11         53.00         -9.69       115.54 o                         
 -21   7  11        145.02        217.92        70.33 o                         
 -19   7  11       2821.01       2796.37       104.14 o                         
 -17   7  11        979.74        919.28        56.16 o                         
 -15   7  11        366.88        384.54        61.37 o                         
 -13   7  11         61.62        -44.57        59.00 o                         
 -11   7  11      10063.93      10591.01       192.27 o                         
  -9   7  11        580.28        641.88        61.62 o                         
  -7   7  11        559.56        564.07        72.82 o                         
  -5   7  11        894.29        889.02        67.87 o                         
  -3   7  11      19749.16      21095.41       732.90 o                         
  -1   7  11       1042.05       1101.16        95.98 o                         
   1   7  11      12003.76      12482.78       122.34 o                         
   3   7  11      14771.61      15042.27       264.91 o                         
   5   7  11      17977.11      18384.05        95.21 o                         
   7   7  11       1400.77       1361.53        64.47 o                         
   9   7  11        867.59        812.70        59.51 o                         
  11   7  11       1194.17       1225.50        66.20 o                         
  13   7  11       5397.04       5513.56       107.60 o                         
  15   7  11       5221.36       5733.28       151.43 o                         
  17   7  11        152.65        -14.07        65.99 o                         
  19   7  11        316.28        168.72        69.05 o                         
 -20   8  11         18.09        155.70        72.42 o                         
 -18   8  11       2704.16       2611.79       100.26 o                         
 -16   8  11        665.32        638.76        60.74 o                         
 -14   8  11      10733.24      11815.19       439.19 o                         
 -12   8  11      11977.66      13107.39       291.35 o                         
 -10   8  11         35.95        -10.72        60.00 o                         
  -8   8  11       1385.38       1454.95       104.21 o                         
  -6   8  11       1151.34       1246.83        61.15 o                         
  -4   8  11       5346.93       5189.60       147.06 o                         
  -2   8  11       9535.36       9904.35       293.82 o                         
   0   8  11         83.65         65.02        73.01 o                         
   2   8  11        934.28        825.71        66.78 o                         
   4   8  11        317.95        378.03        66.66 o                         
   6   8  11       6353.98       5926.46       105.00 o                         
   8   8  11        361.20        495.00        52.57 o                         
  10   8  11       3076.60       3131.84        66.90 o                         
  12   8  11        478.48        510.37        60.03 o                         
  14   8  11       2116.31       2392.17        84.03 o                         
  16   8  11          1.90         14.26        82.41 o                         
  18   8  11        703.42        591.59        90.90 o                         
 -19   9  11       1149.14       1388.46        87.20 o                         
 -17   9  11        397.24        475.23        75.17 o                         
 -15   9  11        171.12         80.82        90.77 o                         
 -13   9  11       2858.86       2935.77        84.97 o                         
 -11   9  11         42.13         56.84        82.28 o                         
  -9   9  11        113.34         61.90        68.49 o                         
  -7   9  11       7557.49       7983.21       111.68 o                         
  -5   9  11        414.18        444.80        71.93 o                         
  -3   9  11       5091.26       5292.74        81.35 o                         
  -1   9  11         17.78         67.40        57.05 o                         
   1   9  11          8.56         -4.70        61.22 o                         
   3   9  11       2917.32       3147.38       115.28 o                         
   5   9  11        646.67        655.49        56.87 o                         
   7   9  11       2545.44       2310.33        73.97 o                         
   9   9  11        304.25        308.46        67.47 o                         
  11   9  11        243.97        203.38        59.20 o                         
  13   9  11       2651.31       2772.39        86.04 o                         
  15   9  11       1028.89        995.32        62.06 o                         
  17   9  11       2026.20       1883.90        86.53 o                         
 -18  10  11       1020.39        904.16        88.69 o                         
 -16  10  11         14.20         48.52       178.62 o                         
 -14  10  11       6962.26       7770.46       198.29 o                         
 -12  10  11       5629.90       5997.17        87.96 o                         
 -10  10  11       7947.76       8415.64       106.19 o                         
  -8  10  11        430.11        497.74        77.60 o                         
  -6  10  11       6666.30       6585.39        79.67 o                         
  -4  10  11       5007.39       4747.06       140.79 o                         
  -2  10  11       9346.11       9718.14       116.20 o                         
   0  10  11       1832.74       1933.79        58.50 o                         
   2  10  11         30.92          4.55        58.29 o                         
   4  10  11       3029.80       2579.43        66.11 o                         
   6  10  11       8835.26       9145.93       221.87 o                         
   8  10  11       1282.75       1256.88        64.33 o                         
  10  10  11      19770.54      20411.00       569.90 o                         
  12  10  11       3012.40       3165.17        81.44 o                         
  14  10  11         30.71         41.70        67.01 o                         
  16  10  11         14.51         48.10        74.61 o                         
 -17  11  11        523.23        562.53       100.70 o                         
 -15  11  11         19.38         56.87        95.32 o                         
 -13  11  11       1950.64       2084.04       238.68 o                         
 -11  11  11       1560.89       1769.29       122.38 o                         
  -9  11  11         11.31         -0.16        78.48 o                         
  -7  11  11        903.34        927.18        80.61 o                         
  -5  11  11       2911.53       3371.91        86.16 o                         
  -3  11  11        191.36        218.23        80.46 o                         
  -1  11  11        158.84        165.42        80.57 o                         
   1  11  11         63.21         93.42        63.56 o                         
   3  11  11        969.27        932.25        69.29 o                         
   5  11  11          5.41         78.54        61.35 o                         
   7  11  11       2554.68       2603.46        90.35 o                         
   9  11  11        278.17        220.92        65.82 o                         
  11  11  11       2456.33       2406.60       102.52 o                         
  13  11  11       1413.67       1359.29        73.62 o                         
  15  11  11        816.97        708.64        77.30 o                         
 -16  12  11       1050.45        797.76       122.32 o                         
 -14  12  11         24.90         20.83       100.32 o                         
 -12  12  11        176.50        286.31        97.65 o                         
 -10  12  11       3123.51       3299.20       159.16 o                         
  -8  12  11        554.97        550.00        76.69 o                         
  -6  12  11         23.22        -76.98        76.98 o                         
  -4  12  11         82.37        148.39        77.06 o                         
  -2  12  11         53.72         83.94        77.51 o                         
   0  12  11        683.70        790.83        85.82 o                         
   2  12  11       1891.31       1929.27        63.69 o                         
   4  12  11        437.89        325.95        65.22 o                         
   6  12  11          0.39        -11.46        63.46 o                         
   8  12  11        450.97        498.57        70.43 o                         
  10  12  11        730.67        545.64        69.27 o                         
  12  12  11         32.15         62.47        83.69 o                         
 -13  13  11        123.53        235.24       165.85 o                         
 -11  13  11         28.69        112.10        73.20 o                         
  -9  13  11      10160.59      10360.52       106.12 o                         
  -7  13  11       5998.94       6530.28       144.41 o                         
  -5  13  11         21.48        -28.97        89.83 o                         
  -3  13  11         16.19        -74.44        74.44 o                         
  -1  13  11       5474.17       5590.65       195.69 o                         
   1  13  11       4595.39       4713.35       256.88 o                         
   3  13  11         22.87         35.91        71.72 o                         
   5  13  11         10.57        -16.96        75.13 o                         
   7  13  11       1456.86       1361.60        89.77 o                         
   9  13  11       1532.98       1380.28       102.56 o                         
  11  13  11        306.77        185.15        79.87 o                         
 -12  14  11       1298.65       1243.10       117.96 o                         
 -10  14  11        555.88        471.33       112.32 o                         
  -8  14  11        693.09        583.65       114.20 o                         
  -6  14  11        808.86        849.37        90.09 o                         
  -4  14  11       1605.94       1709.89       182.12 o                         
  -2  14  11         19.82        -10.72        86.24 o                         
   0  14  11         94.78         17.31       121.10 o                         
   2  14  11        208.17        256.26        75.40 o                         
   4  14  11       2495.67       2278.88       106.05 o                         
   6  14  11         36.38         28.04        73.33 o                         
   8  14  11        719.99        582.90        75.88 o                         
  -7  15  11       2733.76       2922.68       129.32 o                         
  -5  15  11         56.77         -5.16        98.16 o                         
  -3  15  11          6.45        -51.57       114.04 o                         
  -1  15  11        634.52        711.17        99.15 o                         
   1  15  11          8.77         53.59       123.91 o                         
   3  15  11         16.43         14.11        85.41 o                         
   5  15  11         13.85        -10.10        76.07 o                         
 -24   0  12        598.90        523.29       121.39 o                         
 -22   0  12       3510.38       3562.97       313.61 o                         
 -20   0  12       3161.33       3084.32        91.59 o                         
 -18   0  12        860.52        786.57        94.12 o                         
 -16   0  12        450.59        393.65        60.24 o                         
 -14   0  12      12602.34      13212.22       666.31 o                         
 -12   0  12       5349.22       6818.49       183.53 o                         
 -10   0  12        425.93        291.77        82.09 o                         
  -8   0  12        346.86        226.44        66.87 o                         
  -6   0  12      42453.91      39348.48      1140.39 o                         
  -4   0  12      12317.61      12106.72       113.81 o                         
  -2   0  12       3916.26       4574.61        95.11 o                         
   0   0  12        133.44         97.22        80.92 o                         
   2   0  12      41959.99      38730.96      2049.64 o                         
   4   0  12       1731.60       1634.86        83.27 o                         
   6   0  12      24770.95      25128.87       365.43 o                         
   8   0  12        227.85        203.05        83.79 o                         
  10   0  12      20731.22      21889.42       129.38 o                         
  12   0  12       1212.50       1058.29        86.39 o                         
  14   0  12        111.66         89.21        98.59 o                         
  16   0  12         75.30        103.16        78.09 o                         
  18   0  12       1098.80       1223.19       161.68 o                         
  20   0  12       2687.49       2956.62       589.59 o                         
 -23   1  12       1819.35       1672.82       111.51 o                         
 -21   1  12       1079.87       1027.51        67.00 o                         
 -19   1  12       1908.68       1770.71        83.03 o                         
 -17   1  12       2094.87       2146.65        53.06 o                         
 -15   1  12         35.71         47.41        43.47 o                         
 -13   1  12        322.47        286.65        55.47 o                         
 -11   1  12         43.86        109.75        57.02 o                         
  -9   1  12        209.83        186.83        42.93 o                         
  -7   1  12       8935.98       8016.04       139.22 o                         
  -5   1  12      30839.26      31066.13       667.05 o                         
  -3   1  12        788.82        947.70        58.97 o                         
  -1   1  12       4705.47       4249.68        66.76 o                         
   1   1  12       3830.57       4761.65        81.48 o                         
   3   1  12       2333.11       1868.66        79.49 o                         
   5   1  12       3778.51       4054.69        67.81 o                         
   7   1  12       8811.96       9395.18       150.42 o                         
   9   1  12       7025.79       7430.65        76.40 o                         
  11   1  12       1446.72       1558.47        63.91 o                         
  13   1  12       6690.32       7007.99       161.88 o                         
  15   1  12       1224.56       1271.69        68.04 o                         
  17   1  12          8.97        121.27        71.72 o                         
  19   1  12       2029.24       1872.40       122.16 o                         
  21   1  12          4.18        231.09       160.71 o                         
 -22   2  12       3181.98       2997.05       118.23 o                         
 -20   2  12        807.06       1002.89        66.73 o                         
 -18   2  12        339.58        416.00        52.69 o                         
 -16   2  12       5011.12       5151.09        95.48 o                         
 -14   2  12       6301.93       6567.45       142.73 o                         
 -12   2  12        430.58        332.47        56.38 o                         
 -10   2  12       1419.24       1558.72        59.12 o                         
  -8   2  12         49.87         21.85        46.50 o                         
  -6   2  12      15401.91      13824.81       335.00 o                         
  -4   2  12         12.14         68.02        59.40 o                         
  -2   2  12       1412.80       1257.15        61.45 o                         
   0   2  12       8056.44       7788.88       195.22 o                         
   2   2  12       1185.36        798.33        57.76 o                         
   4   2  12       6494.98       6366.50       110.40 o                         
   6   2  12        154.51         72.73        54.82 o                         
   8   2  12         20.65        107.11        58.75 o                         
  10   2  12       3045.72       2911.78       113.68 o                         
  12   2  12        699.21        736.73        53.36 o                         
  14   2  12        799.30        844.06        70.31 o                         
  16   2  12       4426.90       4561.26       113.33 o                         
  18   2  12       4184.77       4224.82        76.18 o                         
  20   2  12        838.39        455.01        87.87 o                         
 -23   3  12       3492.18       3449.37       139.29 o                         
 -21   3  12       1775.99       1679.60        66.93 o                         
 -19   3  12       2423.01       2309.98        68.44 o                         
 -17   3  12       5905.68       6098.13       107.73 o                         
 -15   3  12       4389.04       4500.63       107.02 o                         
 -13   3  12        447.02        518.41        48.45 o                         
 -11   3  12        111.68         72.83        55.94 o                         
  -9   3  12      12910.08      13272.16       295.95 o                         
  -7   3  12       9113.55       8278.25       284.28 o                         
  -5   3  12       5693.33       5021.66       103.86 o                         
  -3   3  12       1348.18       1354.63        59.57 o                         
  -1   3  12      20912.22      20818.59       574.29 o                         
   1   3  12      12009.43      11901.61       118.31 o                         
   3   3  12      11810.58      11404.24        76.26 o                         
   5   3  12       8474.24       8149.51       132.46 o                         
   7   3  12       4221.61       4744.62       110.05 o                         
   9   3  12         47.51        -12.68        64.90 o                         
  11   3  12       2021.74       1962.84        57.38 o                         
  13   3  12        529.77        644.06        71.93 o                         
  15   3  12        178.02        407.45        66.97 o                         
  17   3  12       5100.40       5431.01       187.13 o                         
  19   3  12        264.43        186.57        66.55 o                         
 -22   4  12        171.51        242.75        68.29 o                         
 -20   4  12        132.16        113.01        61.99 o                         
 -18   4  12         46.80         78.02        47.47 o                         
 -16   4  12        118.39         99.31        58.00 o                         
 -14   4  12       2633.02       2446.25        60.13 o                         
 -12   4  12       1445.47       1363.18        55.92 o                         
 -10   4  12         14.21         31.20        53.19 o                         
  -8   4  12       1718.49       1748.59        64.83 o                         
  -6   4  12        227.77        156.96        43.72 o                         
  -4   4  12        186.70        186.11        59.12 o                         
  -2   4  12       1738.02       1553.75        61.45 o                         
   0   4  12      10909.67      10391.23       351.21 o                         
   2   4  12       2450.58       2403.96        62.59 o                         
   4   4  12      10341.40      10130.71       181.93 o                         
   6   4  12       1758.70       1639.00        68.58 o                         
   8   4  12          5.53         59.24        64.70 o                         
  10   4  12       1035.49       1113.08        62.33 o                         
  12   4  12       8440.97       8235.09       148.24 o                         
  14   4  12        332.31        343.80        74.35 o                         
  16   4  12       1672.70       1555.31        67.47 o                         
  18   4  12        270.69        224.43        67.45 o                         
  20   4  12        525.45        428.53        96.43 o                         
 -21   5  12        111.98         15.31        51.12 o                         
 -19   5  12       2475.74       2686.31       113.22 o                         
 -17   5  12       6748.34       7092.92       208.79 o                         
 -15   5  12       1335.29       1416.14        69.60 o                         
 -13   5  12         23.34         49.59        52.26 o                         
 -11   5  12        314.51        232.05        50.44 o                         
  -9   5  12       1418.24       1515.69        57.43 o                         
  -7   5  12       4826.36       4864.84       233.50 o                         
  -5   5  12        396.07        372.05        53.66 o                         
  -3   5  12      11110.19      10916.17       613.07 o                         
  -1   5  12      10983.73      10432.83       183.18 o                         
   1   5  12         48.36         12.97        57.68 o                         
   3   5  12         25.86        165.20        71.24 o                         
   5   5  12       2702.28       2787.73        70.08 o                         
   7   5  12       9683.99      10221.22       176.07 o                         
   9   5  12        509.99        483.51        61.64 o                         
  11   5  12       1124.46       1328.62        69.18 o                         
  13   5  12       1011.75        887.40        69.76 o                         
  15   5  12       5980.55       5938.88        81.36 o                         
  17   5  12        196.13        182.62        75.41 o                         
  19   5  12        927.97        846.49        76.89 o                         
 -22   6  12        378.10        521.40        69.34 o                         
 -20   6  12       8318.92       8053.43       284.13 o                         
 -18   6  12       6538.58       7431.15       223.49 o                         
 -16   6  12        112.10        150.54        64.37 o                         
 -14   6  12        384.84        347.66        67.90 o                         
 -12   6  12      17210.11      18363.75       427.75 o                         
 -10   6  12      26989.37      28630.09       548.57 o                         
  -8   6  12       3155.35       3131.90        84.80 o                         
  -6   6  12        360.01        466.53        52.11 o                         
  -4   6  12       4907.05       5053.92       129.29 o                         
  -2   6  12      11892.08      12256.36       359.43 o                         
   0   6  12       1118.90       1239.60        76.33 o                         
   2   6  12       2423.49       2677.75        77.47 o                         
   4   6  12      13199.23      14548.42       105.70 o                         
   6   6  12       4613.13       5133.64        72.08 o                         
   8   6  12       2332.25       2419.54        90.75 o                         
  10   6  12        884.00        908.44        73.48 o                         
  12   6  12      12157.60      13358.08        86.03 o                         
  14   6  12       4343.97       4644.69        72.87 o                         
  16   6  12       1211.93       1306.95       104.62 o                         
  18   6  12        399.16        410.98       148.16 o                         
 -21   7  12          0.68        -70.70        70.70 o                         
 -19   7  12         78.99        153.62        61.74 o                         
 -17   7  12          2.74         54.59        63.65 o                         
 -15   7  12       1100.14       1132.73        65.52 o                         
 -13   7  12       5753.50       5970.28       152.51 o                         
 -11   7  12        451.90        414.33        60.24 o                         
  -9   7  12       3539.31       3715.64       119.88 o                         
  -7   7  12       2079.79       2028.15        68.27 o                         
  -5   7  12         19.19        122.20        56.45 o                         
  -3   7  12        624.80        565.30        66.11 o                         
  -1   7  12         84.76         17.56        71.55 o                         
   1   7  12       2406.60       2377.45        72.91 o                         
   3   7  12      12377.57      12625.52       377.90 o                         
   5   7  12        786.89        798.91        67.16 o                         
   7   7  12       3801.98       4066.07        85.82 o                         
   9   7  12       2612.27       2575.92        62.09 o                         
  11   7  12         12.58         11.66        68.07 o                         
  13   7  12        317.44        219.90        59.35 o                         
  15   7  12        616.30        794.60        68.75 o                         
  17   7  12        579.34        679.89        79.95 o                         
 -20   8  12        505.22        528.51        93.97 o                         
 -18   8  12       1617.53       1740.42        72.50 o                         
 -16   8  12          1.53        126.21        71.22 o                         
 -14   8  12       1698.58       1690.13        69.56 o                         
 -12   8  12      11981.02      12530.91       338.03 o                         
 -10   8  12       3388.77       3467.12        77.48 o                         
  -8   8  12        161.30        165.32       106.53 o                         
  -6   8  12       1168.20       1195.21        84.01 o                         
  -4   8  12       2982.35       3174.41       107.90 o                         
  -2   8  12      20090.22      19979.92       711.67 o                         
   0   8  12         14.29         -2.90        69.40 o                         
   2   8  12        185.11        169.04        68.53 o                         
   4   8  12       3822.63       4419.97        69.53 o                         
   6   8  12        280.36        335.59        62.09 o                         
   8   8  12       2959.70       2819.97        72.46 o                         
  10   8  12         31.09          1.73        60.43 o                         
  12   8  12       4689.37       4648.87        66.33 o                         
  14   8  12       1758.01       1953.16       116.53 o                         
  16   8  12          0.12         64.93        60.28 o                         
  18   8  12         75.76        128.82       165.80 o                         
 -19   9  12          1.67         69.32        78.67 o                         
 -17   9  12       1308.27       1181.41        84.12 o                         
 -15   9  12      10017.20      11034.81       399.74 o                         
 -13   9  12        195.74        151.87        83.26 o                         
 -11   9  12        207.60        331.44        80.73 o                         
  -9   9  12       1281.15       1595.52        85.41 o                         
  -7   9  12       5354.81       5412.64       161.25 o                         
  -5   9  12         44.25        127.07        77.12 o                         
  -3   9  12       4139.34       4209.90       253.06 o                         
  -1   9  12       3034.09       3137.91        83.53 o                         
   1   9  12       1635.95       1665.39        62.44 o                         
   3   9  12       3917.89       3816.26        71.83 o                         
   5   9  12       2179.62       1964.94        57.26 o                         
   7   9  12      34069.98      34999.91       543.62 o                         
   9   9  12       7310.41       7539.04       172.24 o                         
  11   9  12        101.47         77.67        59.64 o                         
  13   9  12       2929.43       2596.26        87.77 o                         
  15   9  12       4905.38       4814.51       200.33 o                         
  17   9  12       1682.35       1368.49        76.48 o                         
 -18  10  12        231.71          2.66        99.69 o                         
 -16  10  12       1643.35       1506.37       115.97 o                         
 -14  10  12       1507.42       1556.85        93.86 o                         
 -12  10  12        544.51        640.71        78.57 o                         
 -10  10  12       1685.04       1784.67       105.60 o                         
  -8  10  12      13917.68      14893.91       204.51 o                         
  -6  10  12        277.79        178.89        83.16 o                         
  -4  10  12         23.98         12.50        66.48 o                         
  -2  10  12        548.71        719.24        76.53 o                         
   0  10  12       4754.68       4435.41       135.78 o                         
   2  10  12       1713.12       1705.06        72.94 o                         
   4  10  12         57.71         57.09        66.13 o                         
   6  10  12        116.95        152.35        60.61 o                         
   8  10  12       5079.73       4990.55       124.97 o                         
  10  10  12       2583.11       2332.48        71.48 o                         
  12  10  12          1.52        -66.72        66.72 o                         
  14  10  12        372.21        360.23        77.96 o                         
 -17  11  12       1245.83       1096.17       100.28 o                         
 -15  11  12       5196.51       5324.66       115.01 o                         
 -13  11  12       2416.34       2336.80        80.63 o                         
 -11  11  12        382.54        508.01        81.96 o                         
  -9  11  12         39.21          3.57        66.50 o                         
  -7  11  12        639.35        660.70        86.92 o                         
  -5  11  12       2368.16       2591.08        82.99 o                         
  -3  11  12        406.30        403.56        79.93 o                         
  -1  11  12       5846.35       6129.72       160.28 o                         
   1  11  12       4230.48       4046.88       139.45 o                         
   3  11  12       2780.62       2509.99       113.31 o                         
   5  11  12        703.18        682.98        66.65 o                         
   7  11  12       1023.61       1272.09        62.37 o                         
   9  11  12       2198.76       2331.38        75.95 o                         
  11  11  12       1777.16       1507.42        69.68 o                         
  13  11  12        156.75        223.40        76.39 o                         
 -14  12  12       3491.02       3712.88       107.91 o                         
 -12  12  12       2009.41       1901.42       126.36 o                         
 -10  12  12       2637.31       2815.97        95.03 o                         
  -8  12  12        588.51        575.44        88.36 o                         
  -6  12  12         25.79         14.26        75.32 o                         
  -4  12  12       5431.02       5642.35       121.20 o                         
  -2  12  12       4388.05       4477.48        96.37 o                         
   0  12  12        285.12        218.92        76.10 o                         
   2  12  12       3171.06       3197.68       121.88 o                         
   4  12  12       1042.15       1214.74        91.45 o                         
   6  12  12       1228.65       1461.15        81.26 o                         
   8  12  12        522.04        498.50        74.52 o                         
  10  12  12       2412.97       1969.48       144.00 o                         
  12  12  12       3952.75       3121.80       195.91 o                         
 -13  13  12        698.59        485.78        86.74 o                         
 -11  13  12         26.92       -101.34       101.34 o                         
  -9  13  12         53.15         82.87        92.09 o                         
  -7  13  12       1664.73       1597.34        78.95 o                         
  -5  13  12       2015.25       1788.42        91.52 o                         
  -3  13  12         99.42        135.18        89.87 o                         
  -1  13  12        437.70        421.42        76.53 o                         
   1  13  12       3600.48       3662.78       177.49 o                         
   3  13  12        375.57        378.08        74.40 o                         
   5  13  12          7.07        -15.08        75.54 o                         
   7  13  12         38.01        116.40        66.35 o                         
   9  13  12         61.83        101.79        77.65 o                         
  11  13  12        237.56        218.33       117.07 o                         
 -10  14  12        483.14        507.89       199.04 o                         
  -8  14  12        295.73        450.04       100.27 o                         
  -6  14  12       6104.33       6337.68       189.65 o                         
  -4  14  12        243.62        231.90        89.82 o                         
  -2  14  12        679.31        876.42        85.15 o                         
   0  14  12         33.94        -19.15        96.00 o                         
   2  14  12       7143.07       6813.45       363.54 o                         
   4  14  12       1318.38       1244.27        87.88 o                         
   6  14  12       1459.84       1480.98        77.79 o                         
   8  14  12          0.25        -49.30        78.23 o                         
  -7  15  12       2659.90       2363.59       210.47 o                         
  -5  15  12       1269.49       1311.72        99.56 o                         
  -3  15  12        597.72        498.86        98.22 o                         
  -1  15  12         85.35        250.37       119.38 o                         
   1  15  12        940.70       1049.98        97.55 o                         
   3  15  12       1913.37       1615.66       105.21 o                         
 -23   1  13       3154.38       2737.42       122.44 o                         
 -21   1  13       3757.32       3936.17       137.18 o                         
 -19   1  13         51.40         83.04        52.01 o                         
 -17   1  13        254.05        255.71        52.78 o                         
 -15   1  13      14387.08      14292.60       204.91 o                         
 -13   1  13      11433.63      11540.33       270.20 o                         
 -11   1  13       1771.54       1849.82        56.73 o                         
  -9   1  13       4032.43       3955.79       105.53 o                         
  -7   1  13       4757.19       4449.43        81.02 o                         
  -5   1  13      28103.31      27268.63       614.66 o                         
  -3   1  13        150.62        162.67        55.92 o                         
  -1   1  13        274.69        283.79        56.64 o                         
   1   1  13       7821.11       7756.89       131.62 o                         
   3   1  13      22498.26      21251.83       501.26 o                         
   5   1  13       1542.21       1484.04        61.52 o                         
   7   1  13       4555.85       4843.63        73.90 o                         
   9   1  13      24878.16      27122.80       277.43 o                         
  11   1  13       1008.93       1086.80        60.31 o                         
  13   1  13         95.47        167.68        62.03 o                         
  15   1  13        767.42        721.84        72.25 o                         
  17   1  13       1303.86       1027.19        78.44 o                         
  19   1  13       2160.25       2140.79        87.71 o                         
 -22   2  13          6.23        -70.64        70.64 o                         
 -20   2  13        731.87        918.94        73.04 o                         
 -18   2  13       3818.52       3823.71       106.91 o                         
 -16   2  13        106.19         85.74        59.52 o                         
 -14   2  13        520.66        494.94        50.99 o                         
 -12   2  13       1682.12       1702.55        88.20 o                         
 -10   2  13         46.63        -51.35        51.35 o                         
  -8   2  13       1537.12       1604.97        61.07 o                         
  -6   2  13       8621.93       8228.23       171.77 o                         
  -4   2  13      13204.67      12493.80       419.44 o                         
  -2   2  13      16918.97      17286.68       389.37 o                         
   0   2  13        598.48        777.93        57.03 o                         
   2   2  13      19417.02      19616.02       136.23 o                         
   4   2  13      25046.12      25212.66       154.25 o                         
   6   2  13      10953.22      11076.43       310.36 o                         
   8   2  13        222.09        212.79        65.20 o                         
  10   2  13       1649.13       1522.11        57.43 o                         
  12   2  13       3692.51       3944.00       120.69 o                         
  14   2  13       1522.78       1649.40        69.90 o                         
  16   2  13         24.15        -18.76       100.69 o                         
  18   2  13       1285.46       1108.07       100.52 o                         
  20   2  13       4593.06       4301.59       248.78 o                         
 -23   3  13        965.58        913.62        66.63 o                         
 -21   3  13        279.07        167.05        58.76 o                         
 -19   3  13       1461.26       1398.97        58.94 o                         
 -17   3  13          9.52        -47.41        73.28 o                         
 -15   3  13        216.76       7285.88      2864.37 o                         
 -13   3  13        582.04        573.04        48.84 o                         
 -11   3  13       4460.75       4631.89       138.10 o                         
  -9   3  13       5181.85       4821.70       126.29 o                         
  -7   3  13       1565.44       1531.09        61.55 o                         
  -5   3  13       1639.78       1826.92        93.63 o                         
  -3   3  13       2252.07       2207.65        75.58 o                         
  -1   3  13        216.92        255.75        57.82 o                         
   1   3  13          1.96         13.10        57.13 o                         
   3   3  13      10607.66      10310.72       406.36 o                         
   5   3  13       5911.22       6075.33        76.22 o                         
   7   3  13       2076.77       2244.46        68.14 o                         
   9   3  13        962.57       1156.84        63.45 o                         
  11   3  13        560.25        708.30        53.14 o                         
  13   3  13       1907.14       2328.28        83.64 o                         
  15   3  13         42.65        125.71        59.09 o                         
  17   3  13       2157.37       2015.58        99.34 o                         
  19   3  13        471.10        291.32       102.08 o                         
 -22   4  13        267.38        395.02        79.87 o                         
 -20   4  13       6548.63       6762.73       157.19 o                         
 -18   4  13       5841.32       6415.84       164.33 o                         
 -16   4  13        313.44        289.47        60.69 o                         
 -14   4  13        318.44        326.83        46.94 o                         
 -12   4  13        104.36        228.36        53.55 o                         
 -10   4  13      12044.29      12779.72       309.14 o                         
  -8   4  13      11849.23      12118.39       379.74 o                         
  -6   4  13        238.14        181.85        62.24 o                         
  -4   4  13      15698.55      15624.89       395.68 o                         
  -2   4  13       7992.46       7814.00        99.69 o                         
   0   4  13      10748.99       9970.69       360.82 o                         
   2   4  13       1081.42       1113.91        69.47 o                         
   4   4  13       6838.98       6993.24       108.96 o                         
   6   4  13         83.55         78.99        67.43 o                         
   8   4  13       5954.01       5704.14       250.93 o                         
  10   4  13       1267.77       1233.35        60.46 o                         
  12   4  13      15401.91      16485.79       470.91 o                         
  14   4  13       5188.11       5662.42       161.63 o                         
  16   4  13        700.54        630.82        90.35 o                         
  18   4  13        286.02        318.69        81.44 o                         
 -21   5  13       2726.84       3038.81       128.89 o                         
 -19   5  13       2466.40       2485.17        88.61 o                         
 -17   5  13       1210.53       1118.81        59.28 o                         
 -15   5  13       1972.87       2107.21        69.14 o                         
 -13   5  13        977.87        934.99        49.49 o                         
 -11   5  13       3587.39       3420.14        75.24 o                         
  -9   5  13       7794.17       8148.29       119.92 o                         
  -7   5  13       6952.89       7092.10       257.65 o                         
  -5   5  13       4246.10       4476.81       139.21 o                         
  -3   5  13       1694.33       1646.58       104.62 o                         
  -1   5  13      18317.20      19280.59       568.54 o                         
   1   5  13       5881.00       6350.06       247.09 o                         
   3   5  13       1157.47       1150.27        61.32 o                         
   5   5  13       1838.48       1889.99        67.34 o                         
   7   5  13       3278.67       3517.89        79.67 o                         
   9   5  13       9759.75       9889.66       111.78 o                         
  11   5  13       3732.93       4093.18        85.82 o                         
  13   5  13       1471.52       1392.88        62.72 o                         
  15   5  13       1646.54       1664.10       107.97 o                         
  17   5  13        570.54        629.73        88.09 o                         
  19   5  13        938.46        766.52       112.49 o                         
 -20   6  13         87.06         -4.46        58.09 o                         
 -18   6  13        531.03        578.12        75.29 o                         
 -16   6  13          7.29         76.98        63.11 o                         
 -14   6  13         62.33         47.81        58.48 o                         
 -12   6  13        576.07        552.42        48.43 o                         
 -10   6  13      13615.52      14445.66       380.64 o                         
  -8   6  13       9301.00       9323.82       243.88 o                         
  -6   6  13       6611.12       6670.62       267.88 o                         
  -4   6  13        855.05        946.98        64.26 o                         
  -2   6  13        366.30        432.38        63.98 o                         
   0   6  13          2.29         -7.45       113.78 o                         
   2   6  13        376.24        410.93        65.17 o                         
   4   6  13         68.64        163.92        64.54 o                         
   6   6  13       4586.22       4721.09        68.82 o                         
   8   6  13         12.85          9.14        57.54 o                         
  10   6  13         62.99        111.29        69.25 o                         
  12   6  13          0.73        116.72        72.05 o                         
  14   6  13        599.91        508.16        67.52 o                         
  16   6  13        155.12        104.62        74.75 o                         
  18   6  13        313.88        416.37        75.29 o                         
 -21   7  13         53.72         81.58        68.44 o                         
 -19   7  13        165.11        124.58        68.22 o                         
 -17   7  13       2817.56       2823.83       112.82 o                         
 -15   7  13       2815.11       2821.17        99.81 o                         
 -13   7  13        853.38        945.69        68.79 o                         
 -11   7  13          3.75         -1.58        58.80 o                         
  -9   7  13       5497.42       5583.53       112.62 o                         
  -7   7  13        879.94        897.38        61.72 o                         
  -5   7  13        179.61        266.31        55.65 o                         
  -3   7  13        600.91        785.78       104.18 o                         
  -1   7  13      10729.59      11079.78       163.19 o                         
   1   7  13      33208.13      36576.65       496.19 o                         
   3   7  13        450.79        500.97        56.58 o                         
   5   7  13       2963.81       2780.01        65.46 o                         
   7   7  13      11239.64      11270.76       366.63 o                         
   9   7  13       2243.85       2266.30       120.41 o                         
  11   7  13        106.42        157.04        66.77 o                         
  13   7  13        475.81        452.27        69.17 o                         
  15   7  13       6416.43       6111.04       175.60 o                         
  17   7  13       2044.79       1665.24        78.59 o                         
 -20   8  13        919.80       1008.56        73.32 o                         
 -18   8  13       1540.93       1547.33        71.96 o                         
 -16   8  13       2082.79       2166.08        84.85 o                         
 -14   8  13        537.46        501.88        57.93 o                         
 -12   8  13       3697.74       4237.66       109.63 o                         
 -10   8  13       3769.02       4122.11       112.15 o                         
  -8   8  13       1801.34       2009.30        71.76 o                         
  -6   8  13        986.47       1018.02        63.61 o                         
  -4   8  13       3751.51       3811.93       110.42 o                         
  -2   8  13        171.60        107.28        61.60 o                         
   0   8  13       2218.33       2542.39        90.55 o                         
   2   8  13        665.64        623.00        67.06 o                         
   4   8  13      11933.29      13093.98        85.41 o                         
   6   8  13       2573.32       2498.71        75.78 o                         
   8   8  13        953.71       1105.83        70.96 o                         
  10   8  13       1405.10       1355.99        93.03 o                         
  12   8  13        468.32        499.80        57.96 o                         
  14   8  13        195.91        124.48        66.61 o                         
  16   8  13        520.14        331.41        71.15 o                         
 -19   9  13         88.74          6.78        74.95 o                         
 -17   9  13        186.95        264.39        85.09 o                         
 -15   9  13       2643.64       2590.48       239.55 o                         
 -13   9  13         41.59        190.08        76.54 o                         
 -11   9  13        305.05        354.45        79.31 o                         
  -9   9  13       2101.20       2418.83        85.59 o                         
  -7   9  13        203.20        271.89        81.07 o                         
  -5   9  13         39.60         48.37        66.94 o                         
  -3   9  13       5161.01       5097.09       176.89 o                         
  -1   9  13        299.45        326.04        59.32 o                         
   1   9  13         58.50         87.02        57.11 o                         
   3   9  13        392.74        359.19        55.07 o                         
   5   9  13         38.02        128.35        66.69 o                         
   7   9  13       2021.95       2180.86        64.47 o                         
   9   9  13        131.00        138.88        62.13 o                         
  11   9  13       1320.38       1303.25        70.50 o                         
  13   9  13         80.98         45.99        60.53 o                         
  15   9  13          1.87        -44.12        75.63 o                         
 -18  10  13        601.60        443.53       234.02 o                         
 -16  10  13       1392.79       1304.07       213.89 o                         
 -14  10  13        130.26        -68.64        89.32 o                         
 -12  10  13       9393.37      10063.08       134.25 o                         
 -10  10  13       6892.30       7383.62       169.11 o                         
  -8  10  13        222.52        189.00        67.95 o                         
  -6  10  13        279.83        132.52        81.42 o                         
  -4  10  13       7198.14       8226.87       113.52 o                         
  -2  10  13       1481.81       1768.38        68.69 o                         
   0  10  13       1233.48       1388.45        75.92 o                         
   2  10  13         80.21        110.70        68.35 o                         
   4  10  13       7865.11       7756.29       300.20 o                         
   6  10  13        195.13        224.95        56.23 o                         
   8  10  13       1728.52       1975.48        94.30 o                         
  10  10  13          7.00        -36.14        70.66 o                         
  12  10  13       1943.17       1950.12        69.94 o                         
  14  10  13       1240.12        914.87        78.05 o                         
 -17  11  13          8.68         58.15       169.93 o                         
 -15  11  13       4208.95       4061.00       275.26 o                         
 -13  11  13        232.99        128.86       138.25 o                         
 -11  11  13       3650.62       3934.92       135.95 o                         
  -9  11  13        466.69        436.43       101.99 o                         
  -7  11  13       2406.68       2389.97       117.56 o                         
  -5  11  13        706.95        841.86       131.35 o                         
  -3  11  13       2851.82       3145.29        97.50 o                         
  -1  11  13       7966.61       7915.23       266.87 o                         
   1  11  13        772.57        869.21        73.06 o                         
   3  11  13         13.40         15.29        56.89 o                         
   5  11  13        398.67        468.97        62.62 o                         
   7  11  13         66.39         81.08        67.26 o                         
   9  11  13        872.99        995.31        95.41 o                         
  11  11  13          4.82        -75.66        82.36 o                         
  13  11  13       1096.32        896.30        96.61 o                         
 -14  12  13        246.75        317.89        99.20 o                         
 -12  12  13       1365.95       1233.21        88.33 o                         
 -10  12  13        136.92        217.11        87.36 o                         
  -8  12  13        266.11        215.60        75.97 o                         
  -6  12  13       4921.41       5258.93        97.44 o                         
  -4  12  13       2417.83       2646.42        91.23 o                         
  -2  12  13         30.55        101.54        83.88 o                         
   0  12  13       1287.32       1245.27        77.98 o                         
   2  12  13         20.95          8.67        57.03 o                         
   4  12  13       3156.04       3347.94       133.84 o                         
   6  12  13        416.64        343.80        74.18 o                         
   8  12  13        907.16        809.87        69.72 o                         
  10  12  13        101.39        195.99        84.16 o                         
  12  12  13        837.07        812.60        87.27 o                         
 -13  13  13       2719.06       2595.59       123.52 o                         
 -11  13  13        448.11        402.15        94.68 o                         
  -9  13  13       1873.82       1743.92       150.67 o                         
  -7  13  13       3863.67       4464.88        93.93 o                         
  -5  13  13       2706.08       2938.41       173.39 o                         
  -3  13  13       1688.46       1987.87       117.21 o                         
  -1  13  13        213.24         20.67        87.35 o                         
   1  13  13       2129.36       2076.62       113.36 o                         
   3  13  13       2363.45       2304.45       113.14 o                         
   5  13  13         30.92        -33.27        70.22 o                         
   7  13  13         74.82         97.02        78.45 o                         
   9  13  13       1067.28       1092.41        80.03 o                         
 -10  14  13       2872.43       2631.91       134.84 o                         
  -8  14  13         19.42        -16.20       108.97 o                         
  -6  14  13        167.43        221.00       128.34 o                         
  -4  14  13        204.02        440.07        89.18 o                         
  -2  14  13        134.20        122.05        83.43 o                         
   0  14  13        600.12        522.28       104.15 o                         
   2  14  13          2.93         30.41        89.31 o                         
   4  14  13        975.59        804.57        85.74 o                         
   6  14  13        153.96         94.29        79.82 o                         
  -5  15  13       1400.98       1226.46       123.69 o                         
  -3  15  13        130.90        173.83       107.70 o                         
  -1  15  13        102.41        -38.88       103.30 o                         
   1  15  13        393.94        355.71        94.81 o                         
 -22   0  14        607.52        747.69       157.00 o                         
 -20   0  14        746.63        901.04        91.30 o                         
 -18   0  14        522.60        695.19       118.82 o                         
 -16   0  14        756.83        804.07        81.89 o                         
 -14   0  14          4.36        -68.17        68.17 o                         
 -12   0  14       8426.53       8937.38       399.13 o                         
 -10   0  14       2677.56       2693.23        80.77 o                         
  -8   0  14        261.97        570.28        79.48 o                         
  -6   0  14         44.31         50.30        63.94 o                         
  -4   0  14      12879.38      12447.28       181.13 o                         
  -2   0  14      31449.87      32409.47       502.42 o                         
   0   0  14        682.72        606.14        79.74 o                         
   2   0  14        370.96        648.47       196.87 o                         
   4   0  14      34016.98      36557.60       847.98 o                         
   6   0  14      41797.05      45615.79       219.90 o                         
   8   0  14       1580.61       1506.90        77.69 o                         
  10   0  14        553.30        781.16        84.43 o                         
  12   0  14      10228.05      12335.69       129.85 o                         
  14   0  14       4449.28       4576.63       103.91 o                         
  16   0  14        326.18        364.12       130.68 o                         
  18   0  14        751.39        491.94       119.40 o                         
  20   0  14       4801.46       3765.75       187.39 o                         
 -23   1  14        237.20        198.23        74.44 o                         
 -21   1  14       1101.45       1061.49        77.05 o                         
 -19   1  14       4324.86       4564.04        66.98 o                         
 -17   1  14         21.42         14.65        55.50 o                         
 -15   1  14        709.90        870.27        58.60 o                         
 -13   1  14       9786.88       9849.93       148.67 o                         
 -11   1  14          3.32         53.15        53.12 o                         
  -9   1  14        577.77        742.72        54.99 o                         
  -7   1  14        273.64        275.61        56.63 o                         
  -5   1  14      18011.29      17525.34       702.51 o                         
  -3   1  14        491.68        442.47        56.04 o                         
  -1   1  14         10.14        -28.01        54.80 o                         
   1   1  14       6191.33       6038.23        66.35 o                         
   3   1  14        417.00        438.81        63.77 o                         
   5   1  14       4821.85       5053.97        78.37 o                         
   7   1  14        156.99        234.10        66.58 o                         
   9   1  14         45.15         28.18        59.91 o                         
  11   1  14       3733.81       3743.58        63.93 o                         
  13   1  14        122.43          6.96        71.55 o                         
  15   1  14        445.23        488.43       102.30 o                         
  17   1  14        175.14        -71.26        74.94 o                         
  19   1  14        256.52        292.73        85.12 o                         
 -22   2  14        218.01        294.49        86.30 o                         
 -20   2  14        321.46        331.28        68.87 o                         
 -18   2  14       6319.47       6226.35       187.58 o                         
 -16   2  14         60.27        104.27        56.30 o                         
 -14   2  14        660.29        686.02        48.91 o                         
 -12   2  14         12.49         45.33        48.41 o                         
 -10   2  14       4175.14       4187.69       130.23 o                         
  -8   2  14        829.46        846.57        56.23 o                         
  -6   2  14       1566.08       1393.51        59.98 o                         
  -4   2  14       7515.20       7784.35       325.12 o                         
  -2   2  14       2856.42       2865.50        60.96 o                         
   0   2  14       6185.40       6855.01       209.41 o                         
   2   2  14       8784.65       8626.52       113.29 o                         
   4   2  14       2488.21       2567.16        80.14 o                         
   6   2  14      16210.86      17263.32        87.50 o                         
   8   2  14       6848.94       6856.18        72.30 o                         
  10   2  14        794.57        691.97        81.20 o                         
  12   2  14         23.44        -48.11        69.47 o                         
  14   2  14       1345.61       1357.39        61.18 o                         
  16   2  14          2.46        -39.59       116.62 o                         
  18   2  14         37.38        -76.85        76.85 o                         
 -21   3  14       5612.99       4894.49       105.27 o                         
 -19   3  14       2248.97       2294.65        68.23 o                         
 -17   3  14       1361.10       1354.25        76.45 o                         
 -15   3  14       2761.28       6477.58      2042.27 o                         
 -13   3  14       4158.35       4370.20        60.98 o                         
 -11   3  14       5327.64       5242.85        62.38 o                         
  -9   3  14       1681.32       1610.87        59.60 o                         
  -7   3  14       4025.15       4017.78        64.02 o                         
  -5   3  14       3000.77       2940.09        65.87 o                         
  -3   3  14      12526.13      11987.14       298.93 o                         
  -1   3  14        772.19        666.42        55.69 o                         
   1   3  14      15125.72      14843.51       336.89 o                         
   3   3  14      18203.95      20015.73       329.41 o                         
   5   3  14       4876.65       5116.87        72.84 o                         
   7   3  14       3328.59       3474.88        69.00 o                         
   9   3  14      23075.72      23366.66       271.10 o                         
  11   3  14       2373.39       2527.77       103.42 o                         
  13   3  14       2399.30       2527.40        78.58 o                         
  15   3  14        335.00        268.52        60.46 o                         
  17   3  14       2874.42       2618.13        78.64 o                         
  19   3  14        971.69        834.29       118.94 o                         
 -22   4  14       3370.56       3281.57       265.54 o                         
 -20   4  14        179.40        146.57        65.95 o                         
 -18   4  14          2.69         99.10        67.65 o                         
 -16   4  14         28.20          6.82        56.66 o                         
 -14   4  14       2381.32       2726.07       110.10 o                         
 -12   4  14          6.39         -4.37        51.06 o                         
 -10   4  14       3057.04       3076.81       110.24 o                         
  -8   4  14       2364.11       2297.93        59.14 o                         
  -6   4  14      36093.52      36073.78      1177.96 o                         
  -4   4  14       2332.29       2480.30        80.90 o                         
  -2   4  14       1515.89       1635.55        95.88 o                         
   0   4  14        658.20        935.66        68.81 o                         
   2   4  14       4371.86       4379.94       136.21 o                         
   4   4  14        249.63        224.67        58.74 o                         
   6   4  14       4324.29       4611.25       120.39 o                         
   8   4  14        793.92        728.74        54.97 o                         
  10   4  14       8304.26       9318.00        78.94 o                         
  12   4  14        672.72        605.25        62.29 o                         
  14   4  14        880.29        966.15        60.17 o                         
  16   4  14       1363.47       1340.06       167.64 o                         
  18   4  14       1424.66       1239.90        88.51 o                         
 -21   5  14        237.24        223.10        78.70 o                         
 -19   5  14         31.20        -42.16        68.91 o                         
 -17   5  14       2496.13       2343.02        84.89 o                         
 -15   5  14       2593.82       2921.62        64.07 o                         
 -13   5  14        290.23        261.50        59.29 o                         
 -11   5  14       5739.95       5600.44       157.81 o                         
  -9   5  14        978.05        969.56        49.02 o                         
  -7   5  14       4896.00       5146.95       123.09 o                         
  -5   5  14        162.76        152.78        54.86 o                         
  -3   5  14          1.98        -17.20        68.10 o                         
  -1   5  14       1741.12       1733.55        74.52 o                         
   1   5  14      12549.43      13132.20       279.40 o                         
   3   5  14         19.54         34.48        56.84 o                         
   5   5  14       1016.65       1043.76        64.39 o                         
   7   5  14        898.68       1008.75        60.65 o                         
   9   5  14       3159.50       3025.42        62.50 o                         
  11   5  14       6495.85       6965.48       105.07 o                         
  13   5  14       2160.93       2010.09        69.21 o                         
  15   5  14       1783.19       1745.82       165.40 o                         
  17   5  14       2549.62       2641.34       182.54 o                         
 -20   6  14        226.58        143.68        80.58 o                         
 -18   6  14       1449.44       1275.65        72.06 o                         
 -16   6  14       4628.98       4726.86       163.61 o                         
 -14   6  14        263.92        256.25        59.56 o                         
 -12   6  14        685.56        706.81        69.32 o                         
 -10   6  14       7441.49       7035.27       183.00 o                         
  -8   6  14      16796.88      17517.14       559.73 o                         
  -6   6  14        279.24        270.62        59.00 o                         
  -4   6  14        814.31        996.94        63.25 o                         
  -2   6  14       8980.86       9302.30       404.04 o                         
   0   6  14      24507.10      26234.91       316.47 o                         
   2   6  14        282.31        246.01        67.25 o                         
   4   6  14       1214.34       1215.80        69.28 o                         
   6   6  14         76.21         70.81        58.21 o                         
   8   6  14       2523.12       2657.89        61.25 o                         
  10   6  14         26.45          9.44        74.43 o                         
  12   6  14        586.78        557.82        66.15 o                         
  14   6  14       8166.98       8803.33       241.08 o                         
  16   6  14       2042.64       1627.80        83.44 o                         
  18   6  14        315.41        290.61       132.31 o                         
 -19   7  14         33.63         24.65        70.63 o                         
 -17   7  14        306.19        248.81        78.24 o                         
 -15   7  14        106.90        162.77        61.76 o                         
 -13   7  14       2398.61       2417.14        69.86 o                         
 -11   7  14        941.28        981.39        71.66 o                         
  -9   7  14       1700.96       1643.52        63.55 o                         
  -7   7  14        459.92        482.05        57.42 o                         
  -5   7  14        165.23        126.61        51.51 o                         
  -3   7  14       1717.73       1874.52        57.89 o                         
  -1   7  14       1870.35       1763.18        75.18 o                         
   1   7  14       3511.16       3696.22        82.05 o                         
   3   7  14        260.90        239.28        63.05 o                         
   5   7  14       2838.40       3050.32        67.39 o                         
   7   7  14       1436.72       1532.58       114.80 o                         
   9   7  14       1751.41       1937.39        70.19 o                         
  11   7  14        632.80        576.76        66.37 o                         
  13   7  14        818.82        959.40        77.05 o                         
  15   7  14        330.99        178.12        66.24 o                         
  17   7  14        750.96        813.01        87.41 o                         
 -18   8  14       1357.47       1283.48        76.15 o                         
 -16   8  14       2237.74       2540.04        72.25 o                         
 -14   8  14        297.09        347.58        59.06 o                         
 -12   8  14         62.48         24.24        69.03 o                         
 -10   8  14       3391.85       3376.02        87.30 o                         
  -8   8  14      13213.53      13888.69       165.02 o                         
  -6   8  14        209.66        260.51        58.42 o                         
  -4   8  14        429.10        352.57        51.37 o                         
  -2   8  14       1617.91       1584.64        95.87 o                         
   0   8  14       6187.85       6220.76       136.19 o                         
   2   8  14       5439.86       5291.79        76.04 o                         
   4   8  14         86.05         82.16        59.39 o                         
   6   8  14       7503.39       7327.61       179.31 o                         
   8   8  14       4770.29       5245.80        77.65 o                         
  10   8  14       1223.79       1311.31        55.24 o                         
  12   8  14        312.10        501.40        68.43 o                         
  14   8  14        106.60        -72.15        79.05 o                         
  16   8  14       1813.83       1587.96        78.18 o                         
 -17   9  14       1669.51       1844.76       168.09 o                         
 -15   9  14       1936.91       2119.35        72.74 o                         
 -13   9  14       5902.25       5895.71        84.82 o                         
 -11   9  14        128.95        289.97        67.80 o                         
  -9   9  14       7857.70       8015.46       338.30 o                         
  -7   9  14       7290.35       8046.41       161.82 o                         
  -5   9  14       6361.55       6893.91       230.03 o                         
  -3   9  14        881.65        875.83        59.24 o                         
  -1   9  14       4101.62       4146.57       171.01 o                         
   1   9  14         55.07        -26.58        67.37 o                         
   3   9  14       5463.71       5410.34        96.35 o                         
   5   9  14        439.92        523.57       113.35 o                         
   7   9  14       3087.17       3307.49       148.11 o                         
   9   9  14       2033.11       2210.15       159.63 o                         
  11   9  14        991.75        873.83        69.16 o                         
  13   9  14        346.83        306.30        65.24 o                         
  15   9  14       2401.75       1902.21        79.57 o                         
 -16  10  14         90.40       -102.40       102.40 o                         
 -14  10  14         42.48         94.15       104.47 o                         
 -12  10  14        770.48        606.30        92.55 o                         
 -10  10  14       2931.85       3152.63       119.17 o                         
  -8  10  14        124.03         43.46        84.44 o                         
  -6  10  14       4012.26       4069.73       109.47 o                         
  -4  10  14         27.99        167.44        79.12 o                         
  -2  10  14         21.55        -57.66        57.66 o                         
   0  10  14        464.72        459.38        71.89 o                         
   2  10  14          2.72         81.08        59.08 o                         
   4  10  14        524.51        593.60        64.57 o                         
   6  10  14        100.66        115.79        62.26 o                         
   8  10  14        284.00        346.45       135.75 o                         
  10  10  14       2020.00       1940.49        85.58 o                         
  12  10  14          1.13        -10.77        69.57 o                         
  14  10  14         28.71         44.55        75.74 o                         
 -15  11  14       1519.88       1652.66        82.31 o                         
 -13  11  14       4532.34       4007.02       267.57 o                         
 -11  11  14        926.55        944.95       152.15 o                         
  -9  11  14        995.20        994.94        91.73 o                         
  -7  11  14       3320.35       3253.54       140.92 o                         
  -5  11  14       5619.03       5872.90       186.14 o                         
  -3  11  14        144.90        189.40        77.41 o                         
  -1  11  14        175.27        109.02        58.11 o                         
   1  11  14        715.52        653.76        68.83 o                         
   3  11  14        681.21        519.13        64.06 o                         
   5  11  14        146.35        208.08        69.81 o                         
   7  11  14        618.18        606.84        68.22 o                         
   9  11  14        518.07        594.92        71.11 o                         
  11  11  14        679.81        600.11        79.42 o                         
 -14  12  14        420.25        582.54        85.08 o                         
 -12  12  14        140.79        157.24       108.18 o                         
 -10  12  14       3815.13       4145.76       103.70 o                         
  -8  12  14       4248.51       4399.30       133.08 o                         
  -6  12  14        797.79        758.59       203.95 o                         
  -4  12  14       7738.39       7946.52       102.38 o                         
  -2  12  14       3841.05       4333.34       175.00 o                         
   0  12  14        422.91        327.28        75.88 o                         
   2  12  14       1807.87       1692.43        66.76 o                         
   4  12  14       1373.29       1327.41        75.10 o                         
   6  12  14       2552.23       2770.00       176.17 o                         
   8  12  14        714.82        690.43        67.84 o                         
  10  12  14          1.98        -25.44        73.97 o                         
 -11  13  14        203.33        269.17       149.54 o                         
  -9  13  14        543.91        740.84       100.53 o                         
  -7  13  14       1658.58       1791.77        95.57 o                         
  -5  13  14         70.24         52.78        85.11 o                         
  -3  13  14         38.63        -59.96        74.70 o                         
  -1  13  14        789.35        836.07        86.58 o                         
   1  13  14        754.48        775.67        74.30 o                         
   3  13  14         53.63        -48.73        64.75 o                         
   5  13  14          0.03        -16.77        77.37 o                         
   7  13  14        269.26        371.78        81.34 o                         
  -8  14  14        124.68        110.81        96.92 o                         
  -6  14  14         94.57        -54.64        85.22 o                         
  -4  14  14       2228.35       2428.98       108.56 o                         
  -2  14  14       3948.55       4003.95       119.14 o                         
   0  14  14         61.02        176.70        98.28 o                         
   2  14  14        757.49        785.94        89.44 o                         
   4  14  14        470.31        452.00        76.27 o                         
 -21   1  15         79.59        192.64        69.51 o                         
 -19   1  15       9236.04      10608.42       224.05 o                         
 -17   1  15         24.51         79.68        58.91 o                         
 -15   1  15        650.07        572.24        57.36 o                         
 -13   1  15       5645.45       5214.84       146.03 o                         
 -11   1  15      12800.30      13544.42       289.92 o                         
  -9   1  15        875.08        957.98        54.75 o                         
  -7   1  15       1858.08       2026.14        77.74 o                         
  -5   1  15       1045.96       1044.94        69.23 o                         
  -3   1  15      18588.58      20079.49       362.56 o                         
  -1   1  15         85.13        114.45        68.18 o                         
   1   1  15        470.23        620.36        68.33 o                         
   3   1  15       1111.65       1124.98        66.99 o                         
   5   1  15       7934.94       8328.18        95.13 o                         
   7   1  15        436.13        577.35       103.88 o                         
   9   1  15        164.72        289.59        88.16 o                         
  11   1  15       2239.97       2299.34        98.45 o                         
  13   1  15       2163.88       2435.75        63.26 o                         
  15   1  15       2667.02       2801.46        80.99 o                         
  17   1  15        130.59         64.57        90.33 o                         
  19   1  15        423.16        578.86        85.92 o                         
 -22   2  15          7.57        -17.14        63.77 o                         
 -20   2  15       4717.84       4559.72        77.36 o                         
 -18   2  15       9786.30      10083.12       281.48 o                         
 -16   2  15       7317.96       7917.49       216.02 o                         
 -14   2  15         33.86         14.99        59.81 o                         
 -12   2  15       4218.55       4202.52        63.48 o                         
 -10   2  15        470.86        595.62        52.64 o                         
  -8   2  15       3892.63       3733.25        86.12 o                         
  -6   2  15       2813.70       3015.96       112.96 o                         
  -4   2  15      12608.82      12154.27       295.65 o                         
  -2   2  15      22939.33      23816.02       338.39 o                         
   0   2  15       1038.44        925.23        61.61 o                         
   2   2  15         79.13         60.26        54.22 o                         
   4   2  15       7976.90       8153.01        76.16 o                         
   6   2  15      11187.53      11305.00       125.49 o                         
   8   2  15       9972.10      10415.57       180.12 o                         
  10   2  15         23.74        103.14        46.28 o                         
  12   2  15      10762.88      11339.38       239.28 o                         
  14   2  15       4811.79       4918.63       108.15 o                         
  16   2  15       5379.30       5169.83       143.37 o                         
  18   2  15        209.32         50.11        85.34 o                         
 -21   3  15         76.64         22.29        77.22 o                         
 -19   3  15       1836.65       1828.73        85.04 o                         
 -17   3  15       2696.56       2668.86        87.15 o                         
 -15   3  15       3734.74       3944.78        59.13 o                         
 -13   3  15        457.72        356.27        49.27 o                         
 -11   3  15       1347.90       1280.30        48.03 o                         
  -9   3  15      23141.97      22542.99       484.96 o                         
  -7   3  15       8715.01       8966.03       220.27 o                         
  -5   3  15         13.76        -27.61        65.72 o                         
  -3   3  15       5283.74       5006.12        89.45 o                         
  -1   3  15       3059.96       3321.77       185.64 o                         
   1   3  15         45.07         23.14        65.53 o                         
   3   3  15       3678.25       3587.73       107.18 o                         
   5   3  15       3231.25       3326.57        68.35 o                         
   7   3  15      17377.65      17724.95       257.38 o                         
   9   3  15          5.30         53.95        57.42 o                         
  11   3  15         18.84         -3.41        83.68 o                         
  13   3  15       1666.87       1723.96        91.26 o                         
  15   3  15       2648.70       2625.01        83.36 o                         
  17   3  15        316.97        283.28        70.02 o                         
 -22   4  15       1443.03       1248.02       108.62 o                         
 -20   4  15          9.14         77.41        59.29 o                         
 -18   4  15       1254.94       1424.94        78.41 o                         
 -16   4  15       4202.02       4067.64       111.64 o                         
 -14   4  15        158.14        192.29        62.09 o                         
 -12   4  15       1972.11       1747.37        99.98 o                         
 -10   4  15       9226.54       9708.91       156.92 o                         
  -8   4  15      10900.67      11296.14       255.25 o                         
  -6   4  15       2364.55       2273.06        53.13 o                         
  -4   4  15        369.13        355.59        72.30 o                         
  -2   4  15       2458.48       2520.02       118.57 o                         
   0   4  15       7923.21       8794.33       277.22 o                         
   2   4  15       1532.61       1665.49        67.13 o                         
   4   4  15       1346.09       1501.29       106.76 o                         
   6   4  15       6062.66       6491.88       191.02 o                         
   8   4  15       3192.58       3069.42        62.48 o                         
  10   4  15        138.94         74.56        72.02 o                         
  12   4  15       1241.39       1212.82        71.33 o                         
  14   4  15        492.63        528.36        77.67 o                         
  16   4  15        370.32        508.47        81.30 o                         
  18   4  15         10.58         15.72       146.21 o                         
 -21   5  15       3712.11       3612.96        77.33 o                         
 -19   5  15        156.35        165.43        61.54 o                         
 -17   5  15        551.67        529.80        69.73 o                         
 -15   5  15          8.76         35.62        51.52 o                         
 -13   5  15       1645.72       1708.22        70.44 o                         
 -11   5  15       6937.69       6934.01       194.06 o                         
  -9   5  15        193.90        161.27        50.92 o                         
  -7   5  15        993.56        950.22        51.96 o                         
  -5   5  15       9142.83       9518.36       168.22 o                         
  -3   5  15         19.98        -34.13        64.47 o                         
  -1   5  15       5808.26       6392.44        98.27 o                         
   1   5  15         33.14        105.81        64.07 o                         
   3   5  15       6294.03       6963.87       107.10 o                         
   5   5  15        434.16        449.37        97.16 o                         
   7   5  15        184.00        208.42        56.72 o                         
   9   5  15       2951.23       2892.10        91.54 o                         
  11   5  15       8403.07       9048.48        93.80 o                         
  13   5  15       3597.24       3649.44       109.40 o                         
  15   5  15        381.69        348.37        85.64 o                         
  17   5  15          8.10        -85.06        85.06 o                         
 -20   6  15        329.32        486.70        88.34 o                         
 -18   6  15        116.19        132.51        60.42 o                         
 -16   6  15        184.01        179.45        68.96 o                         
 -14   6  15        258.61        225.11        65.43 o                         
 -12   6  15        550.94        538.85        62.57 o                         
 -10   6  15        197.82        201.81        47.53 o                         
  -8   6  15        738.37        782.17        54.37 o                         
  -6   6  15       4102.82       3966.50       123.64 o                         
  -4   6  15        454.38        578.38        53.83 o                         
  -2   6  15        661.17        599.45        65.61 o                         
   0   6  15        465.49        509.81        66.06 o                         
   2   6  15       2035.57       2012.32        69.10 o                         
   4   6  15       3503.03       3539.36        67.53 o                         
   6   6  15       2117.17       1951.81        66.32 o                         
   8   6  15         16.58        -60.92        60.92 o                         
  10   6  15        351.80        337.41        66.53 o                         
  12   6  15        725.61        848.55        64.84 o                         
  14   6  15        715.29        810.07       118.34 o                         
  16   6  15       1825.94       1758.37        94.66 o                         
 -19   7  15        197.39        207.87        77.31 o                         
 -17   7  15        241.65        312.96        61.92 o                         
 -15   7  15       4887.32       5222.15       112.20 o                         
 -13   7  15      16715.01      16562.48       256.71 o                         
 -11   7  15        421.20        555.69        63.38 o                         
  -9   7  15         36.88          6.97        53.50 o                         
  -7   7  15      12675.85      12609.25       331.67 o                         
  -5   7  15      10243.68      10494.45       371.82 o                         
  -3   7  15        292.26        313.19        51.27 o                         
  -1   7  15       1872.97       2069.55       111.34 o                         
   1   7  15      18017.58      19234.85       224.75 o                         
   3   7  15      12669.01      13278.68       195.44 o                         
   5   7  15       1381.24       1360.97        54.18 o                         
   7   7  15         13.04        130.74        70.62 o                         
   9   7  15       3175.53       3437.79        71.38 o                         
  11   7  15      11125.62      11526.35       205.88 o                         
  13   7  15        592.59        712.98       106.74 o                         
  15   7  15          1.47         39.78        76.62 o                         
 -18   8  15       1095.83       1137.34        84.14 o                         
 -16   8  15        352.24        371.38        65.30 o                         
 -14   8  15       2450.27       2472.50        82.68 o                         
 -12   8  15       2446.52       2621.09       129.54 o                         
 -10   8  15         35.49         63.28        69.31 o                         
  -8   8  15       6708.78       7035.18       191.44 o                         
  -6   8  15       1871.05       2164.89       108.47 o                         
  -4   8  15        330.38        365.46        49.64 o                         
  -2   8  15        698.61        584.01        65.03 o                         
   0   8  15         65.07         66.54        61.84 o                         
   2   8  15       4868.30       4590.97       207.41 o                         
   4   8  15        121.79        234.28        68.72 o                         
   6   8  15       3702.81       3853.62       122.63 o                         
   8   8  15       1671.16       1847.78        72.83 o                         
  10   8  15         33.09         90.22        74.04 o                         
  12   8  15       1068.84       1148.16        64.94 o                         
  14   8  15        185.75         98.08        77.35 o                         
 -17   9  15       2859.79       2741.76       129.51 o                         
 -15   9  15        783.90        585.77       192.83 o                         
 -13   9  15        994.60        868.47        92.43 o                         
 -11   9  15         86.33         91.29        82.99 o                         
  -9   9  15        249.33        423.76        78.50 o                         
  -7   9  15        285.95        391.02        80.44 o                         
  -5   9  15       1764.77       1854.48       172.26 o                         
  -3   9  15          0.77        105.25        67.21 o                         
  -1   9  15       2450.64       2837.05       105.19 o                         
   1   9  15        122.32        192.70        65.72 o                         
   3   9  15       2391.31       2322.76        98.77 o                         
   5   9  15        651.27        671.76        74.17 o                         
   7   9  15        761.04        788.57        54.46 o                         
   9   9  15         82.65          9.79        70.93 o                         
  11   9  15         76.17        -54.73        82.60 o                         
  13   9  15        426.71        427.56        77.54 o                         
 -16  10  15        977.30        762.19        87.44 o                         
 -14  10  15       1447.35       1346.58       135.41 o                         
 -12  10  15         20.73         25.50        89.20 o                         
 -10  10  15       1312.40       1340.74       101.69 o                         
  -8  10  15       2091.56       2090.49        81.11 o                         
  -6  10  15       8674.16       9066.73       199.87 o                         
  -4  10  15       1204.38       1188.00        80.09 o                         
  -2  10  15       1991.38       2197.33        75.24 o                         
   0  10  15       2495.24       4856.34      1596.86 o                         
   2  10  15       4135.33       4292.51       158.23 o                         
   4  10  15          5.39         59.87        53.75 o                         
   6  10  15       4694.24       4612.23       189.31 o                         
   8  10  15       2342.48       2434.27       124.27 o                         
  10  10  15        762.29        635.82        67.01 o                         
  12  10  15         13.38       -103.51       103.51 o                         
 -15  11  15       3556.99       3275.54       103.91 o                         
 -13  11  15         32.44        -85.28        85.28 o                         
 -11  11  15       1924.44       1789.03       114.33 o                         
  -9  11  15        705.06        845.43        89.96 o                         
  -7  11  15        199.75        179.45        76.52 o                         
  -5  11  15        917.72       1109.67        77.01 o                         
  -3  11  15       6510.43       6083.21       208.02 o                         
  -1  11  15       4780.72       4673.42       179.22 o                         
   1  11  15       2572.42       2581.72       200.26 o                         
   3  11  15       2129.00       2326.39        88.61 o                         
   5  11  15       1001.68        975.99        73.82 o                         
   7  11  15          5.31        -72.95        73.62 o                         
   9  11  15        490.16        361.39        69.11 o                         
  11  11  15       2355.26       1747.48       151.98 o                         
 -12  12  15         92.56        164.48       105.72 o                         
 -10  12  15        546.40        610.24        95.17 o                         
  -8  12  15        289.86        193.65        85.05 o                         
  -6  12  15       2119.62       2111.29        91.36 o                         
  -4  12  15        591.42        613.86        88.92 o                         
  -2  12  15       2627.65       2780.43       186.75 o                         
   0  12  15       1823.99       1724.56        67.84 o                         
   2  12  15       1537.58       1441.67        69.92 o                         
   4  12  15       1694.99       1660.81       129.76 o                         
   6  12  15       5439.06       4854.50       220.87 o                         
   8  12  15        200.98         21.87        86.93 o                         
  10  12  15         14.68        -10.86       157.42 o                         
 -11  13  15       5414.85       5455.62       127.74 o                         
  -9  13  15        678.14        582.92       172.75 o                         
  -7  13  15        242.26        338.44        99.98 o                         
  -5  13  15        795.00        738.57        85.73 o                         
  -3  13  15       4710.55       4554.93       100.37 o                         
  -1  13  15         48.43        108.28       107.30 o                         
   1  13  15         11.97        -34.88        53.22 o                         
   3  13  15        584.93        658.82        79.71 o                         
   5  13  15       2012.67       1968.60       132.02 o                         
   7  13  15        420.07        379.54        76.83 o                         
  -6  14  15        905.83        902.49        97.32 o                         
  -4  14  15        103.65        248.45        96.08 o                         
  -2  14  15          4.31        -11.32       119.46 o                         
   0  14  15       1388.81       1491.97        98.99 o                         
   2  14  15          3.35        -18.90        70.93 o                         
 -22   0  16       1115.50       1240.96       120.15 o                         
 -20   0  16        117.82         93.06       105.45 o                         
 -18   0  16       1255.72       1058.93        93.71 o                         
 -16   0  16      43924.04      45620.31      1776.02 o                         
 -14   0  16       5227.84       5265.31       130.29 o                         
 -12   0  16        750.27        842.35       109.92 o                         
 -10   0  16      11990.21      12100.48       330.44 o                         
  -8   0  16       7602.63       7702.68       160.63 o                         
  -6   0  16       7089.23       6506.62       124.61 o                         
  -4   0  16       3985.54       3928.72       273.38 o                         
  -2   0  16       5804.62       5971.34       105.76 o                         
   0   0  16      51835.92      51749.98      5228.69 o                         
   2   0  16        496.89        467.39       128.54 o                         
   4   0  16        917.50        862.58        76.00 o                         
   6   0  16      12432.74      13410.80       112.10 o                         
   8   0  16      30258.69      33464.85       139.21 o                         
  10   0  16       1577.50       1779.86       182.03 o                         
  12   0  16        220.95        312.21       150.68 o                         
  14   0  16        570.95        573.24       106.18 o                         
  16   0  16       9049.16       9011.55       109.07 o                         
  18   0  16        603.59        305.05       119.76 o                         
 -21   1  16          4.04         53.77        76.93 o                         
 -19   1  16        264.28        137.29        64.03 o                         
 -17   1  16       2625.24       2763.00        58.50 o                         
 -15   1  16        102.78        188.86        55.97 o                         
 -13   1  16       1327.29       1256.89        52.43 o                         
 -11   1  16         36.39         73.55        45.92 o                         
  -9   1  16       6389.65       6579.58        61.83 o                         
  -7   1  16        946.31       1018.18        55.25 o                         
  -5   1  16       7502.94       7637.21       309.21 o                         
  -3   1  16       1779.97       1942.31        68.37 o                         
  -1   1  16       1003.84       1131.50        66.99 o                         
   1   1  16       1946.45       2068.30        68.21 o                         
   3   1  16        790.06        790.69        65.31 o                         
   5   1  16         81.69        152.99        54.67 o                         
   7   1  16          2.42         90.84        52.61 o                         
   9   1  16         52.49        227.05        56.62 o                         
  11   1  16          5.25        155.91        67.18 o                         
  13   1  16       1539.21       1605.21       103.50 o                         
  15   1  16       2609.08       2850.42        79.89 o                         
  17   1  16         83.49        -86.12        86.12 o                         
 -22   2  16        256.02        119.33        76.54 o                         
 -20   2  16       2370.91       2139.72       143.21 o                         
 -18   2  16        326.27        321.07        65.68 o                         
 -16   2  16       3567.53       3754.62       140.55 o                         
 -14   2  16          5.49         -6.32        56.32 o                         
 -12   2  16       2777.36       2654.66       112.71 o                         
 -10   2  16        380.39        287.33        47.61 o                         
  -8   2  16        384.29        406.16        52.85 o                         
  -6   2  16        143.63        105.40        54.70 o                         
  -4   2  16       1152.65       1133.07        66.73 o                         
  -2   2  16        903.96        877.17        85.72 o                         
   0   2  16       4660.40       4560.86        74.67 o                         
   2   2  16       1354.56       1461.24        66.63 o                         
   4   2  16          1.83        -63.19        63.19 o                         
   6   2  16        788.13        885.67        74.22 o                         
   8   2  16       5601.54       5859.52       162.72 o                         
  10   2  16       3054.42       3308.40       114.45 o                         
  12   2  16        262.26        215.85        66.36 o                         
  14   2  16       3495.41       3976.11       198.28 o                         
  16   2  16       1152.25       1086.87       111.57 o                         
  18   2  16         26.78        165.89        82.21 o                         
 -21   3  16       1311.42       1261.70       121.64 o                         
 -19   3  16       4755.19       4748.61       101.32 o                         
 -17   3  16        458.46        490.98        49.54 o                         
 -15   3  16        176.54        252.81        51.61 o                         
 -13   3  16       1799.42      15649.66      6178.16 o                         
 -11   3  16       3801.71       3273.36        60.02 o                         
  -9   3  16       2129.45       2186.35        56.32 o                         
  -7   3  16       1271.61       1237.90        55.70 o                         
  -5   3  16       4770.70       5511.03       152.68 o                         
  -3   3  16       1417.64       1358.42        66.56 o                         
  -1   3  16       1465.04       1385.35        67.16 o                         
   1   3  16       2655.43       2654.65        71.29 o                         
   3   3  16       2294.58       2639.12        67.27 o                         
   5   3  16        342.64        286.30        61.30 o                         
   7   3  16        928.42        916.99        59.32 o                         
   9   3  16        373.73        392.71        57.37 o                         
  11   3  16       3897.91       4481.07        85.90 o                         
  13   3  16       5560.27       5754.13       133.74 o                         
  15   3  16        141.06        104.60       109.50 o                         
  17   3  16         58.28         69.80       121.25 o                         
 -20   4  16        360.06        429.97        80.48 o                         
 -18   4  16       3671.74       3908.79       137.94 o                         
 -16   4  16        521.60        512.02        66.31 o                         
 -14   4  16       4942.45       5277.35       132.21 o                         
 -12   4  16        263.52        278.04        59.48 o                         
 -10   4  16       2378.37       2288.91        50.76 o                         
  -8   4  16        126.73         68.80        48.87 o                         
  -6   4  16       9342.44       9343.14       179.68 o                         
  -4   4  16       7741.45       8052.68       266.58 o                         
  -2   4  16      27497.37      28145.79       955.94 o                         
   0   4  16        148.63        236.70        66.82 o                         
   2   4  16      18854.67      18967.57       197.05 o                         
   4   4  16        574.41        485.89        61.02 o                         
   6   4  16       1710.37       1652.15        58.44 o                         
   8   4  16       3500.75       3752.38        99.54 o                         
  10   4  16       3625.12       3693.25        72.33 o                         
  12   4  16        884.97        690.17       104.70 o                         
  14   4  16        962.61        819.46        76.84 o                         
  16   4  16        448.93        411.33        75.98 o                         
 -21   5  16       2783.99       2243.01       153.15 o                         
 -19   5  16        315.13        334.36        72.23 o                         
 -17   5  16        387.35        453.80        71.09 o                         
 -15   5  16        301.11        274.41        56.82 o                         
 -13   5  16       2679.39       3006.49        91.09 o                         
 -11   5  16       8161.02       8148.09       241.08 o                         
  -9   5  16       3276.82       3239.17        76.55 o                         
  -7   5  16       8374.25       8347.12       162.18 o                         
  -5   5  16       8526.73       8779.82       198.39 o                         
  -3   5  16       9219.34      10132.90       142.74 o                         
  -1   5  16       3051.14       3277.60       144.46 o                         
   1   5  16        206.54        126.76        61.17 o                         
   3   5  16      13735.58      14710.45       536.29 o                         
   5   5  16       9818.00      10440.33        87.03 o                         
   7   5  16       4444.72       4605.14        74.36 o                         
   9   5  16       1554.60       1527.12        69.56 o                         
  11   5  16       6321.33       6624.79       152.48 o                         
  13   5  16       4223.67       4614.52        82.22 o                         
  15   5  16        111.83        139.79        72.44 o                         
  17   5  16       1474.29       1200.09       138.50 o                         
 -20   6  16        825.32        831.15        89.74 o                         
 -18   6  16        552.91        591.21        68.35 o                         
 -16   6  16        128.96        151.23        70.18 o                         
 -14   6  16       6273.94       6254.75       181.76 o                         
 -12   6  16        187.32        271.86        60.17 o                         
 -10   6  16        279.44        311.07        57.73 o                         
  -8   6  16        503.18        513.86        71.19 o                         
  -6   6  16       6762.71       6555.54       161.77 o                         
  -4   6  16        119.94         84.29        57.17 o                         
  -2   6  16       3961.29       3746.88       140.65 o                         
   0   6  16        729.10        808.09        68.12 o                         
   2   6  16       3162.06       3514.18        69.90 o                         
   4   6  16        342.97        249.09        53.59 o                         
   6   6  16       3192.66       3501.51        76.77 o                         
   8   6  16       2995.60       3311.96       115.39 o                         
  10   6  16       3521.97       3662.51       110.79 o                         
  12   6  16       1212.17       1283.28        74.20 o                         
  14   6  16        146.37         21.42        64.61 o                         
  16   6  16        332.60        407.26        97.99 o                         
 -19   7  16       1589.91       1638.24       179.99 o                         
 -17   7  16        571.27        456.29        70.57 o                         
 -15   7  16        687.29        707.97       106.78 o                         
 -13   7  16        567.04        455.61        59.84 o                         
 -11   7  16       1189.29       1216.14        57.45 o                         
  -9   7  16       1966.98       2049.73        60.49 o                         
  -7   7  16       2262.05       2601.55       124.46 o                         
  -5   7  16         97.99         39.60        52.05 o                         
  -3   7  16       1893.07       1810.82        72.43 o                         
  -1   7  16       5702.52       5730.62       308.41 o                         
   1   7  16       1290.35       1409.37        95.51 o                         
   3   7  16        660.30        642.63        59.22 o                         
   5   7  16        208.46        270.49        96.00 o                         
   7   7  16         58.71          8.24        77.65 o                         
   9   7  16        340.87        392.82        65.03 o                         
  11   7  16         41.78        170.69        75.53 o                         
  13   7  16       1677.08       1665.60        96.44 o                         
  15   7  16         14.99        -23.92        67.75 o                         
 -18   8  16          3.12        -17.43        81.70 o                         
 -16   8  16        272.64        174.12        71.32 o                         
 -14   8  16       3134.08       3301.96        84.90 o                         
 -12   8  16       1506.22       1653.65        62.97 o                         
 -10   8  16        655.64        772.51        76.93 o                         
  -8   8  16         10.47          3.06        62.76 o                         
  -6   8  16       7837.54       8765.82       230.09 o                         
  -4   8  16       1979.92       2206.84        68.46 o                         
  -2   8  16         11.49          8.69        75.65 o                         
   0   8  16         59.06        100.76        66.31 o                         
   2   8  16       2093.50       2336.49        78.26 o
[truncated: 109,999 more chars]
